# Supplementary material for: Low expression of CHRDL1 and SPARCL1 predicts poor prognosis of lung adenocarcinoma based on comprehensive analysis and immunohistochemical validation
Source: Cancer Cell Int. 2021 May 12;21:259. doi: 10.1186/s12935-021-01933-9 (PMC8117659; doi:10.1186/s12935-021-01933-9)
Supplement: Supplementary file 5 — Additional file 5: Table S3. The differentially expressed genes (DEGs) in GSE75037. [file 12935_2021_1933_MOESM5_ESM.xls]

id	logFC	AveExpr	t	P.Value	adj.P.Val	B
FABP4	-6.00681663983818	7.92652441523841	-39.2925366219803	2.89726670927323e-86	7.36716978833998e-82	186.107343639911
LOC401286	-7.5550648834005	7.99114957613011	-39.0479339595512	7.42169125593677e-86	9.43593826279801e-82	185.181291449523
AGER	-5.17570980229006	7.76919783812531	-35.7432470816116	3.97469556096545e-80	3.36895195747432e-76	172.173997352605
XLKD1	-4.65715432997049	6.80592066609813	-35.4205244799	1.51579411597306e-79	9.06572756145656e-76	170.852034863953
LOC653463	-6.93648212453947	8.32319134507047	-35.3815838984005	1.78262693909402e-79	9.06572756145656e-76	170.691874913439
SH3GL3	-3.57117208760458	5.61992371381683	-33.8421249434123	1.21188521830745e-76	5.13596955518698e-73	164.24588846468
TCF21	-4.20933342153756	7.60387070153102	-33.3113763154475	1.20895527844407e-75	4.39161640289653e-72	161.970630486737
RHOJ	-2.90569307103629	6.95063495429653	-31.8274231574894	8.68981267276932e-73	2.76205695803973e-69	155.459326608195
ITLN2	-5.99804996535194	8.04503134625421	-31.2784912570283	1.04741706451821e-71	2.95930234628545e-68	152.99323731742
FMO2	-3.6393908110065	9.80036408002924	-31.2067345156902	1.45358457162743e-71	3.69617484873424e-68	152.668522225928
CLEC1A	-3.16876967806683	7.20378196734874	-31.0353051491008	3.18706500929326e-71	7.36733536875536e-68	151.890551937702
CAV1	-4.06722121705411	10.4652220570751	-30.6805526070488	1.63376852401801e-70	3.46195550239417e-67	150.270657619988
MMRN1	-4.13817607525628	7.30767839557455	-29.8356907661215	8.45263815736562e-69	1.65333602358071e-65	146.357844619999
CDO1	-3.36017003626957	6.36653654475187	-29.8018426377083	9.91626481802624e-69	1.80107701280551e-65	146.199450689175
ADH1B	-4.89567345474842	7.44880379616573	-29.6613384087765	1.92674368654543e-68	3.26621589743181e-65	145.54059571693
PECAM1	-2.47844821273044	10.4581107456936	-29.2421629329979	1.41587747444036e-67	2.25018327625434e-64	143.561901771645
STX11	-3.47520996019362	8.52932926834273	-29.0399530015917	3.7315429272431e-67	5.58151020905515e-64	142.600318860838
CLEC3B	-4.6368687979975	9.46049861075109	-29.0222264985026	4.0632806122161e-67	5.74006107819062e-64	142.515802300601
FAM107A	-5.14867676774223	9.21368490446295	-28.7044287265407	1.88183027662651e-66	2.5184831723189e-63	140.994542243384
LDB2	-2.90798126317663	10.4295413916855	-28.0956630989021	3.66076069796422e-65	4.65429115139171e-62	138.048104847697
LGI3	-3.56957111609086	5.81353289951977	-27.5308555518022	5.96917773727439e-64	7.22782150016253e-61	135.275891570081
JAM2	-3.05584219031893	7.90919005235659	-27.3966531990769	1.16500796480952e-63	1.34653738768984e-60	134.611677043433
ANKRD47	-3.1073017566825	6.99566893412721	-27.3532760007543	1.44674432279379e-63	1.59947020173916e-60	134.396532203596
SYT15	-1.83007699852767	6.57617348689076	-27.3365952467183	1.57249445015801e-63	1.66605786994241e-60	134.313738610279
TEK	-3.75541761123668	8.61906673328426	-27.08722290021	5.48796010898776e-63	5.58191398605363e-60	133.072055868201
CD36	-3.58089189606965	7.04143975579599	-27.0496988406078	6.62773630652231e-63	6.48192610777882e-60	132.884573478011
RGC32	-2.68123227246334	12.653090929985	-26.9860158979634	9.1330543942213e-63	8.60130767171331e-60	132.566007720322
GPM6A	-1.7345736860955	5.4345019112811	-26.9309574478167	1.20552228129735e-62	1.09478644888675e-59	132.290193768306
EDG1	-2.87307718550623	7.83060773351582	-26.818346586899	2.12930346954075e-62	1.86703202149938e-59	131.72494078156
C10orf67	-3.56446502690337	5.69110104695172	-26.443796688614	1.42780443101831e-61	1.21020703573112e-58	129.833895746675
SPOCK2	-3.08020113103015	11.2569059726859	-26.4166948704234	1.63964105035194e-61	1.34492879446288e-58	129.696405027733
ETV4	4.16027336940994	6.51767393223208	26.3931811910994	1.84886569594557e-61	1.46915490364075e-58	129.577045209953
ADAMTS8	-3.50841895607387	6.7933584224808	-25.9765783977796	1.5694635714249e-60	1.19582436172259e-57	127.451138295385
C2orf32	-2.93647362042836	6.4569379636662	-25.9729708190801	1.59894715662136e-60	1.19582436172259e-57	127.432636459397
RSPO1	-2.48384793786448	5.1433040003459	-25.9602127530434	1.70775018213265e-60	1.24070490375054e-57	127.367192633458
CYYR1	-2.99219389658462	8.26155304868355	-25.9333788624875	1.96148785996206e-60	1.38546425841987e-57	127.229480351336
ABCA8	-2.13954406710318	6.05683347842748	-25.9192831440338	2.10961481112365e-60	1.44709678192287e-57	127.157105388556
SOX17	-3.22813992702019	6.17921587606162	-25.9144845953166	2.16256401262659e-60	1.44709678192287e-57	127.132461515956
PLAC9	-3.74942364060372	9.59735194741963	-25.8654491442324	2.78645359587162e-60	1.81676774450829e-57	126.880468678033
FXYD1	-2.59080370034354	6.33885743879131	-25.859364964512	2.87553970522626e-60	1.82798059061234e-57	126.849181555231
GHR	-3.12384956105259	6.62266128360977	-25.8491088075658	3.032237965276e-60	1.88057919465946e-57	126.796430286409
SGCG	-2.97857192401275	5.19626926941847	-25.6526338781562	8.39995056786413e-60	4.97760176665294e-57	125.783390318779
EMCN	-3.70330733052692	6.77490075076554	-25.6522353424992	8.41736966989446e-60	4.97760176665294e-57	125.781330610636
C20orf160	-3.04059781004396	7.85554981032132	-25.4757583665198	2.11050011085122e-59	1.21967720042556e-56	124.867338802108
DNASE1L3	-4.66737135270859	7.20993646556968	-25.4294638351833	2.68769877779364e-59	1.51872898937192e-56	124.626937832921
SCARA5	-4.23561999141143	6.58199787605672	-25.3871214763646	3.35360260163049e-59	1.85381319465783e-56	124.406827739803
CA4	-5.45712278109858	8.92687460463627	-25.3171195665912	4.83779004304802e-59	2.61734734499202e-56	124.042446788845
GRRP1	-2.90285272963628	6.99621099546637	-25.2958583143096	5.40793739257994e-59	2.86485483371923e-56	123.93165532471
GSTM5	-2.87532660161588	6.14158006490967	-25.0627689398663	1.8409909858114e-58	9.55361607902289e-56	122.713354930057
MFAP4	-3.30453968585184	11.6997745333745	-24.8142686041564	6.84595421072974e-58	3.48157847340872e-55	121.407051526896
CCL23	-2.78604922460928	7.50906503483815	-24.6485132757057	1.6509259139798e-57	8.23132238052516e-55	120.531425620049
PTPRB	-3.16585190253268	7.47828430369499	-24.5686767805609	2.5257243837583e-57	1.23507922365781e-54	120.108449281295
FHL1	-3.47904481488777	8.69528103342803	-24.5536369723728	2.73659603456692e-57	1.31294648994279e-54	120.028678346256
ACADL	-3.3890154179973	5.93013869442918	-24.4744248589703	4.1766422704358e-57	1.96673443801188e-54	119.608069479927
GIMAP6	-1.56987367101798	6.41185822623541	-24.4707558182449	4.25932153624145e-57	1.96920050951905e-54	119.58856811071
CDH5	-2.83584141263851	9.75912429114047	-24.4153376421308	5.728136749969e-57	2.60098323711092e-54	119.293808299071
GDF10	-3.80924879081732	6.44667482799097	-24.2181852044966	1.64859547061902e-56	7.35447116261409e-54	118.242053416829
COX7A1	-2.58221294221637	9.75641071994519	-24.2048071959433	1.77150706448516e-56	7.76653131650494e-54	118.1705078436
PI16	-4.39320470898223	6.78974298029035	-24.1156850527763	2.86174412758657e-56	1.23336321485206e-53	117.693306209682
RECK	-2.37723521452419	6.95235604301889	-24.0387787312275	4.33225717096321e-56	1.83601058905421e-53	117.280707349426
GPR146	-2.10673539592968	6.07124932788382	-23.8701665771831	1.07809326658925e-55	4.49405829226746e-53	116.373492820645
SRPX	-3.26456001709074	8.81155563402491	-23.8307786491798	1.33466043659663e-55	5.47382993254503e-53	116.161048112438
LIMS2	-2.62829392682606	7.70067405681245	-23.8125938932184	1.47300399294226e-55	5.9453246877041e-53	116.062899558484
BCHE	-3.27421792390445	6.45936730343635	-23.7584792460563	1.97594126985771e-55	7.85066165780342e-53	115.770578647881
CCL14	-4.0095787872661	9.16777709642356	-23.705694709009	2.63245991137872e-55	1.02981831733135e-52	115.485084990219
CHMP4B	1.9480012532056	9.54178878223738	23.6338929378225	3.89116019320313e-55	1.49915789989044e-52	115.096165915043
LOC641700	-3.34434791584583	5.83073755460741	-23.5663070946214	5.62454603598533e-55	2.13464114332888e-52	114.729484526082
LOC131873	-3.56248617811752	6.78305796273879	-23.5116039884476	7.58190278368113e-55	2.83518564681535e-52	114.432272343849
STX1A	3.0388590116922	6.93231705207232	23.5032304941755	7.93678405929582e-55	2.92487746463441e-52	114.386744017278
HEG1	-2.28765670660266	8.76918983451016	-23.4454413125	1.08856701466748e-54	3.95429743556639e-52	114.072289829858
HSPA12B	-2.82773585274834	7.90627727975154	-23.3574799440228	1.76219452490521e-54	6.31113836328022e-52	113.592841153178
CRBN	-1.24951863961871	9.36144789761456	-23.3542626617283	1.79355010022138e-54	6.33422110394851e-52	113.575286131963
JARID1B	1.35726786906663	10.3677538793729	23.3184023276577	2.18337110440584e-54	7.60530964970296e-52	113.379525905415
WNT3A	-4.36110167032156	6.67077449749514	-23.3125458821521	2.25467222292116e-54	7.74754125465394e-52	113.347540234488
EDNRB	-1.65194894141972	5.36941977529308	-23.2756072609162	2.76153744348585e-54	9.36271654839443e-52	113.145694923523
LEPR	-1.92780303390844	5.64220034341324	-23.1921166854705	4.36998638263455e-54	1.4621054439162e-51	112.688833336024
NAP5	-2.87514398020942	5.4952033841116	-23.1689443470594	4.96443972460725e-54	1.63942562749757e-51	112.561876501987
MGC34774	-3.62256980606015	6.25495033525525	-23.125364013706	6.311349686189e-54	2.05749999769761e-51	112.322922735773
C1QR1	-2.41195114917501	11.0914471433928	-23.1030104477476	7.13898153164366e-54	2.29784838464095e-51	112.200262745436
LTC4S	-1.98510306929093	5.68419087501037	-23.0670013204272	8.70760768363976e-54	2.7677131022449e-51	112.002537045052
SPARCL1	-2.64899665166691	11.6230876354817	-22.9203678284509	1.95840551922743e-53	6.14794265961915e-51	111.195666033474
MCEMP1	-5.01399449324838	9.96054757845928	-22.861947901373	2.70689437751054e-53	8.39401344284609e-51	110.873437949618
SVEP1	-2.89824624841881	9.65976944607172	-22.8087370533218	3.63637422410326e-53	1.11404486470479e-50	110.57956253067
LOC285016	-3.63157567213778	7.26924626902619	-22.7787385308241	4.29546597099867e-53	1.30029891322088e-50	110.413725887305
MMP11	5.13221749444709	7.6321678120255	22.7652746917162	4.62907773043471e-53	1.37994168396861e-50	110.339258260942
FHL5	-2.58411893499126	5.71382962117402	-22.7638025201946	4.66709866372899e-53	1.37994168396861e-50	110.331114371055
MFNG	-1.95661174958008	9.5349614638416	-22.7480228986133	5.09486128231842e-53	1.48910497341141e-50	110.243805867494
GRK5	-2.28647308001369	8.13720796875108	-22.742265029419	5.26057041541157e-53	1.51965561061836e-50	110.211939710092
TM6SF1	-2.52690634647022	7.01180668945144	-22.7399653893523	5.32825581147235e-53	1.51965561061836e-50	110.199211476232
HIGD1B	-3.63647995406756	8.47593839246832	-22.7382712839365	5.37867724381202e-53	1.51965561061836e-50	110.189834372464
FPRL1	-3.04596785437793	5.2774502840536	-22.7359899401228	5.44733440754592e-53	1.52214087159426e-50	110.177206245147
PYCR1	1.58729411164451	5.57108889140901	22.6153686080923	1.06621142533247e-52	2.94691566558197e-50	109.508573306917
CAV2	-2.98097217873215	8.82050353297873	-22.6019800034688	1.14885648264572e-52	3.14119598287262e-50	109.434242455986
CRYAB	-3.0391537557718	8.91889950777724	-22.5781482388089	1.31220640341976e-52	3.54965791767635e-50	109.301876605343
FLJ13909	2.88518103992274	5.60847965920625	22.5467467539307	1.5635973934154e-52	4.18517415997546e-50	109.127356379175
PMP22	-2.61383350087096	8.23791492990032	-22.5445041498668	1.58330096400266e-52	4.19376842840205e-50	109.114887824289
IGSF9	3.30264307683978	5.86581818052474	22.5012455169772	2.01615495220563e-52	5.28523588914275e-50	108.874250310788
ANXA8	-3.80880086183806	6.98194968555375	-22.456455210627	2.59005375593603e-52	6.72039662305524e-50	108.624840481037
C9orf19	-2.08876367639232	11.7140968929937	-22.2820997385046	6.8837243023325e-52	1.7680741571688e-49	107.6515199976
MGC9712	3.41706928147184	6.09666312843888	22.2153672412719	1.00171101315234e-51	2.54715076424377e-49	107.277965085737
HBB	-4.34526660929431	12.6443919167202	-22.2037636405451	1.06929145034904e-51	2.69207356430449e-49	107.212952417888
SNCA	-2.65530246839337	6.15348799837906	-22.1945942838523	1.125918186921e-51	2.80684780951246e-49	107.161566165955
BAIAP2L1	1.98071369090821	9.33906485641361	22.1764932552018	1.24669702312452e-51	3.07776814602041e-49	107.060094140982
CARD12	-2.22790154251544	5.47125305264374	-22.1421130940102	1.51308845370589e-51	3.6995012693109e-49	106.867248133988
LILRA5	-2.38401245135447	6.42367088586705	-22.04599620914	2.60217589660731e-51	6.30172654275531e-49	106.327305807734
CD300LG	-1.82801027042766	6.10821192053066	-22.0053584914631	3.27374951927916e-51	7.85329271473872e-49	106.098666056233
PLEKHK1	-3.30166071169359	5.61076278599769	-21.9867831962001	3.63623531026863e-51	8.64132630556175e-49	105.994085742287
GPM6B	-2.86742786520437	6.01577219538654	-21.9668830646118	4.06941767224463e-51	9.58121783054041e-49	105.881997608833
MYCT1	-1.85879720535902	5.01822272600874	-21.8567906004557	7.59175693122609e-51	1.77103848850658e-48	105.260984598193
MGC3101	2.57357807840657	6.90451157746304	21.8484770024365	7.95828338226212e-51	1.83966572585601e-48	105.214026162737
FLJ22184	2.71806087430617	7.34640502345008	21.8346549832677	8.60741217261773e-51	1.97179528581373e-48	105.135934496939
PPP1R14B	1.68196949545168	10.8702925367131	21.8116913119986	9.80553189649896e-51	2.226205938073e-48	105.006140407357
HBA2	-4.08981574853632	12.3876181757149	-21.8066747953487	1.00887929511223e-50	2.27024625806318e-48	104.977777352192
LOC338328	-1.41303969453546	5.02068487463192	-21.6891628469538	1.96768361901004e-50	4.38897009334977e-48	104.312454059375
SOX7	-3.0365931338089	6.19661655969835	-21.6717540790903	2.17269480659217e-50	4.80411161235007e-48	104.213740180296
HSPB2	-2.37555478186412	7.4721537789281	-21.6601861110978	2.32065129322589e-50	5.08702767966793e-48	104.148124335695
KL	-2.82060297091982	6.38716166473121	-21.6310842133935	2.73917810537504e-50	5.95314708234842e-48	103.982977066799
ACVRL1	-2.71276931555828	7.92955929030235	-21.6058694341284	3.16264004108514e-50	6.815221268196e-48	103.839801107384
ADARB1	-1.50037322292613	6.93082981361764	-21.5839990487629	3.58283676410532e-50	7.65582968383782e-48	103.715549854139
C1orf162	-2.33407612740117	11.1083354544685	-21.5456923937049	4.45844306720168e-50	9.44744085940036e-48	103.49777309497
DPEP2	-2.75287539244759	8.11903918660874	-21.5266534976231	4.970585329239e-50	1.04456234505694e-47	103.389465729196
MS4A7	-2.63119771478341	9.28667387389489	-21.4863745226825	6.2572186519738e-50	1.30416849083926e-47	103.160176900152
CUGBP2	-1.60990792688827	6.23155031390623	-21.4675160659615	6.96978146309983e-50	1.44087482149352e-47	103.052753780324
CLEC14A	-2.60898968827117	10.3224789879397	-21.4346352670286	8.41259736809161e-50	1.72486993712088e-47	102.865347149187
OLFML1	-2.20995992714403	8.37757241703475	-21.4332579313012	8.47918602092614e-50	1.72486993712088e-47	102.857493916233
UBE2O	1.62733458161389	7.82756639272235	21.4269492659461	8.79101139168421e-50	1.77410982275989e-47	102.821520357396
C1orf186	-3.00031464508349	6.52296184509265	-21.410288788813	9.67098654634136e-50	1.93632949527849e-47	102.726493880246
AQP4	-3.44366061954358	7.23913551410893	-21.3976948543154	1.03944123875728e-49	2.05970293767419e-47	102.65463833343
ABI3BP	-2.96205335973844	8.88160824053529	-21.3967775933194	1.04491772439819e-49	2.05970293767419e-47	102.64940405036
TOP2A	4.00678888350303	7.80852767442403	21.3868268100084	1.10622299459378e-49	2.16377217742543e-47	102.592613751897
CLEC12A	-2.03227259653934	5.63885930203171	-21.3639248241441	1.26139285390704e-49	2.44845019001131e-47	102.461861559268
KSP37	-3.42109168052013	5.68246219109081	-21.3610232176595	1.28255234210548e-49	2.47066219356502e-47	102.445290924523
CFD	-2.94943848647602	12.1267525263705	-21.2628522002698	2.25311204562395e-49	4.30767918015983e-47	101.884020471001
PPAP2B	-1.93187637399857	8.17271583494045	-21.257470482477	2.32387537440368e-49	4.40981365823409e-47	101.853216317037
SPTBN1	-2.07373617412853	8.45115561315831	-21.2466853283332	2.47247482911388e-49	4.65704370034872e-47	101.791472622102
ITM2A	-2.08373595967346	7.80553710677478	-21.2262275092185	2.78106222937449e-49	5.19976840945107e-47	101.67431351187
SLC31A2	-2.21400780376238	9.5849331571985	-21.1043546268007	5.61014913162555e-49	1.04127643882463e-46	100.975263546055
CENPF	3.31410074510607	6.07727572309462	21.0583685417113	7.31443375884425e-49	1.34776392478182e-46	100.711002770228
FEZ1	-1.49527384235738	6.57726209295011	-21.05564492086	7.43032235023088e-49	1.35926789008396e-46	100.695342974386
ZFHX1B	-2.33373768749698	7.1761690467118	-21.0501525784324	7.66965484237775e-49	1.3930284523713e-46	100.663761212121
C9orf140	3.3967395931258	5.82715049069629	21.0469300393044	7.81366562704034e-49	1.40911978414455e-46	100.645229367829
LAMP3	-2.89406437738908	10.2076719447065	-21.0266282476353	8.78547050454977e-49	1.57321791542036e-46	100.528449680561
MT1M	-4.4575600809434	8.23534815846864	-20.9473534073169	1.38923264591932e-48	2.47030823219835e-46	100.071946348887
HBA1	-3.8976338673973	12.9869223487323	-20.9385721276676	1.46163978574737e-48	2.58101225499891e-46	100.021330522746
CXCL12	-2.71653893163014	7.53462570315686	-20.8978746969191	1.84994387511155e-48	3.24416364526458e-46	99.7866207633004
TIE1	-1.93413799155313	6.83769128968542	-20.8858435082887	1.98346085489799e-48	3.4544823711196e-46	99.7171945337386
C10orf128	-2.2443306003993	6.16387061791342	-20.8657280754858	2.22865382947944e-48	3.85511629768729e-46	99.6010771474859
C14orf132	-2.70779375928845	9.02573809035626	-20.8374271189843	2.62601416082341e-48	4.51177622171741e-46	99.4376218578774
PPP1R14A	-2.17066493746068	10.2832873974815	-20.8208410631644	2.89119009919698e-48	4.93403904982422e-46	99.3417802630813
F10	-2.6614758857144	6.35806308967223	-20.8169866703931	2.95656778904285e-48	5.00966361690701e-46	99.3195028975623
TGFBR3	-2.54919805703019	9.44610635204329	-20.8159208587102	2.97490642658864e-48	5.00966361690701e-46	99.3133424584365
CPA3	-3.48466522881543	9.42762778985996	-20.8052907157792	3.16417785697114e-48	5.29333648335934e-46	99.2518919118875
PTGER4	-2.1563041172435	9.17303078480013	-20.7997095558084	3.26834327070221e-48	5.43185834558273e-46	99.2196227298521
DCN	-3.26242761890937	10.4851683747036	-20.7812905760898	3.63716431366564e-48	6.00557234856427e-46	99.1130998824231
CCDC48	-2.67659596763416	5.71335765033744	-20.7648132062223	4.0023850539387e-48	6.56597723558408e-46	99.0177697202804
MS4A2	-3.14794619441622	6.97176734251982	-20.7622764204625	4.06179455183988e-48	6.62072511949901e-46	99.0030900526246
PKNOX2	-2.37759507286173	6.30960000295214	-20.747217263848	4.43314678581388e-48	7.1800035967946e-46	98.9159302320847
RECQL4	2.77845436326488	5.33011093075688	20.7303371358504	4.89007120324039e-48	7.86991965544282e-46	98.8181969590826
TMEM100	-4.68498039706157	8.2669939567651	-20.714813277716	5.3519106050527e-48	8.55901779026918e-46	98.7282845772252
PEBP4	-4.53073524895624	8.27356404678525	-20.6739178548202	6.78924618928663e-48	1.0728328189557e-45	98.4912777217125
CASQ2	-2.80193464589857	5.55722908825491	-20.673829159414	6.79275144926331e-48	1.0728328189557e-45	98.4907634641877
PILRA	-1.99894576455564	7.51913461760121	-20.6498948460272	7.80822437146262e-48	1.22560203282439e-45	98.351955708654
MSRB3	-2.48612258638685	6.55653138189591	-20.6339628651055	8.56733857571463e-48	1.33650481781148e-45	98.2595177536808
ANGPT1	-2.95477310688538	7.68245771174198	-20.5735675249721	1.21819477598192e-47	1.88879614412612e-45	97.908811861313
PFC	-1.82729747308223	5.32025916373469	-20.5128375395628	1.7363343202569e-47	2.67584903609045e-45	97.5557006553277
VWF	-2.14324377691489	13.2167415714061	-20.5072795922468	1.79361650352309e-47	2.7474747259991e-45	97.5233611490061
FIGF	-3.39925023886423	6.28038339595473	-20.478784783453	2.1184841013302e-47	3.2256774687799e-45	97.3575002215039
FXYD6	-2.26234126851641	8.8366068558226	-20.459389538419	2.37278789650355e-47	3.59138396620787e-45	97.2445472725211
LOC400120	-2.20269454630052	6.05942842516797	-20.388934006098	3.58324773368431e-47	5.39140966698963e-45	96.8338357246692
CD52	-2.78801575156046	11.3020965618498	-20.293591656386	6.26547851362788e-47	9.3716816261488e-45	96.2770608880938
P4HB	1.20591102179804	13.1041256662191	20.2751128866022	6.98305210547798e-47	1.03839209905318e-44	96.1690182533204
C14orf139	-2.24055128069651	6.03584340346901	-20.249266075761	8.12725142008781e-47	1.20151016924414e-44	96.0178242989166
CDCA8	2.54114587415929	6.1728705777715	20.2236353898213	9.44770856726805e-47	1.38864932629186e-44	95.867812330497
ABCA9	-1.69093389187847	5.35678371211467	-20.2194589748382	9.68241481883011e-47	1.41496806904145e-44	95.8433607387253
MARVELD3	2.01711240270894	6.46508287794033	20.1820281149034	1.20653493847938e-46	1.75312973803735e-44	95.6241178691693
GMFG	-1.9174268571705	10.0325759475942	-20.1801099195226	1.22022195244457e-46	1.76294339811139e-44	95.6128777706762
LOC648470	-2.1931078605299	8.37881021547464	-20.1717839098151	1.28146025635564e-46	1.84095883607973e-44	95.5640843309321
C2orf29	1.21143012653022	11.5317081174094	20.1654692655576	1.32995360896352e-46	1.8998910319508e-44	95.5270724705491
SELP	-2.66405963120986	6.21475501934589	-20.1535117494747	1.42688489192388e-46	2.02697368892963e-44	95.4569726005632
IL33	-1.90352841224335	5.7143318516896	-20.14426500817	1.50667777341967e-46	2.12843346791752e-44	95.4027522117393
VSIG4	-3.19898652000428	9.18796706019431	-20.1070040164635	1.87625921885388e-46	2.63588505066389e-44	95.1841561243673
CALCRL	-3.3439135172791	7.65262321910275	-20.0783638864545	2.22112566493232e-46	3.09851639663282e-44	95.0160181225902
FCGR1B	-2.84549145346446	6.46517280946073	-20.0776920385281	2.22993747280087e-46	3.09851639663282e-44	95.0120726733398
LRRN3	-2.90237785061647	5.7652977795145	-20.0578430918736	2.50671973066883e-46	3.46417767996995e-44	94.8954838026202
RAMP3	-3.01684914313018	8.42851046254726	-20.0252724188661	3.0376095508167e-46	4.17515327881984e-44	94.7040640931022
HOXA5	-2.45947435991816	10.245737572061	-20.0039166399288	3.4455863884671e-46	4.71045003687857e-44	94.5784835903986
TSRC1	-1.89208422079022	6.01490073292309	-19.9743657794284	4.1023908589686e-46	5.57837405143602e-44	94.4046195905762
CLDN18	-3.88934403094305	8.34323348484299	-19.9512585795808	4.70241126276587e-46	6.34237690158911e-44	94.2685919120111
ADH1A	-4.5737286534261	10.035560765221	-19.9508373213733	4.71413101463089e-46	6.34237690158911e-44	94.2661114323573
EPAS1	-2.16876845333139	12.3846047140369	-19.9478933841558	4.79685608647531e-46	6.41970824036285e-44	94.2487761395367
SH2D3C	-1.64891524626907	6.57361276167493	-19.930837960402	5.30560836480486e-46	7.06340363875697e-44	94.1483246656371
REM1	-2.49407241949727	6.56718267568985	-19.8737174308811	7.43818558562009e-46	9.85094703495561e-44	93.8116397225141
GYPC	-1.61911348068695	7.76562515894041	-19.8473633898532	8.6940875760567e-46	1.14545729991694e-43	93.6561656512965
GYPE	-1.75383550658457	4.64740737977008	-19.8307969728613	9.59037575979199e-46	1.25703131350511e-43	93.55838925622
PRKCH	-1.38712571248851	10.012622305487	-19.7953007615091	1.18355072431236e-45	1.54335014450331e-43	93.3487738204702
TCEAL2	-3.52331969055223	7.03022002722594	-19.7925572830441	1.20295708431146e-45	1.56065269080979e-43	93.3325663275588
PGM5	-2.08771663633882	6.67068566464654	-19.7625097317321	1.43759169414399e-45	1.85558789841083e-43	93.1549955183443
SDPR	-3.19646952327382	9.78422248360913	-19.7565321559731	1.48948487160778e-45	1.912859662386e-43	93.1196568428475
ECRG4	-4.2703406959738	7.28735784836132	-19.7527826873702	1.5229903087354e-45	1.9460601794233e-43	93.0974882157792
C5AR1	-2.59784346007092	7.74155397139332	-19.7508730134864	1.54034489753479e-45	1.95839450272573e-43	93.0861966591007
TMEM88	-2.53463980245422	6.78585393620523	-19.7431713421698	1.61237311019981e-45	2.03977231075426e-43	93.0406535216109
CD300C	-3.03431044824738	6.47481384794773	-19.6822430422816	2.3152145176904e-45	2.91441954236789e-43	92.6801029165459
GIMAP8	-2.11849137142373	8.80272669840291	-19.6495147563032	2.81237959870339e-45	3.52281716432659e-43	92.4862414344732
LOC149620	-4.78725329254482	6.84047156956858	-19.6449727674506	2.88936763891657e-45	3.60151178050836e-43	92.4593272270271
GPT2	2.4739847219342	8.95707079587714	19.6269263248494	3.21673459543908e-45	3.9900062094061e-43	92.3523654990117
ATAD3A	1.70630855478714	7.95425725608976	19.596605126921	3.8527510675624e-45	4.75571622067848e-43	92.1725613140634
CPB2	-3.80349686406267	6.41825330745673	-19.5928879416297	3.93894750156214e-45	4.8386259453972e-43	92.1505107378794
STIL	2.37690790209029	7.10967846778681	19.5842282573825	4.14733427555894e-45	5.07011615187081e-43	92.0991344026724
FGD5	-2.4130759001583	8.84211988910893	-19.5800647991037	4.25142673676405e-45	5.17250139054719e-43	92.0744301005149
SLC6A4	-4.53664524077377	5.88720478739398	-19.5767371885114	4.3365037013921e-45	5.25088648185707e-43	92.0546838637551
ARHGEF16	2.28303806007161	6.7149668763263	19.5688947223764	4.54383153653275e-45	5.47585537018743e-43	92.0081408624808
ADRB2	-2.67072973952609	9.02835362046292	-19.5680227444715	4.56748958262836e-45	5.47840212769217e-43	92.0029654362069
OGN	-1.95013417758815	4.6786353817594	-19.5656629509675	4.63213597457923e-45	5.52985697472304e-43	91.9889589539611
C10orf54	-2.22636497288639	8.62845723146459	-19.5531560039265	4.9904083704074e-45	5.92972448797754e-43	91.9147130093706
CLDN5	-2.83387637538104	10.8388858191803	-19.5314586501938	5.67917768172889e-45	6.7167502367908e-43	91.7858641009506
FLJ21986	-2.3833257750451	8.59987947893122	-19.5224804322916	5.99138075851906e-45	7.05318657072327e-43	91.7325305125843
C3orf54	-2.1096012783492	7.95937413340971	-19.4719921323241	8.09659191533365e-45	9.48756401949789e-43	91.4324305179109
VGLL3	-2.78578463851102	6.20312299648249	-19.4698865679081	8.19896457068386e-45	9.55602604138229e-43	91.4199084098249
LOC652846	-3.53402525330813	5.50965769240185	-19.4692498231691	8.23017816211547e-45	9.55602604138229e-43	91.416121487013
SRGN	-2.48015170440799	11.4968268217448	-19.4661759762265	8.3825452560317e-45	9.68869821683518e-43	91.3978396516113
ASPA	-1.60762316530897	4.42929655454146	-19.4610067794981	8.64518586593752e-45	9.9470491492787e-43	91.3670930448325
RASL12	-2.25847407482771	9.16014434171713	-19.430982390603	1.03424747220724e-44	1.18463264519305e-42	91.1884424939373
SRL	-2.08742485924766	5.31203913048925	-19.4201375859251	1.10345728094878e-44	1.25823819461729e-42	91.1238870383824
SOSTDC1	-3.99455923340522	6.98384046647001	-19.4163375704657	1.1287924394203e-44	1.28138098882051e-42	91.1012634551666
SEMA6A	-2.94613275148788	8.6163772977452	-19.3848604905247	1.36240321322437e-44	1.53288446486147e-42	90.9137957562672
MAMDC2	-3.84320381184808	9.09859041940136	-19.3781556489821	1.41812081616457e-44	1.58854520323492e-42	90.8738482938854
CES1	-2.42160067291542	7.07789282163076	-19.3152196625636	2.06645688470065e-44	2.30464323088457e-42	90.4986103480996
GDDR	-5.41052969344388	8.77626943256388	-19.2943818901824	2.34104720038476e-44	2.58818035701668e-42	90.3742655651505
AP1S2	-1.74641958496637	9.81404861403445	-19.2814319436398	2.52985079043202e-44	2.78480718177945e-42	90.296963230416
MUSTN1	-1.9178485147561	6.48215494350466	-19.268722889016	2.72999298328969e-44	2.99216644737458e-42	90.2210791919651
INMT	-3.6945583201999	10.6230340868638	-19.2670534782971	2.75743735470363e-44	3.00927541010317e-42	90.2111099205467
PRELP	-2.16899779971867	5.76458551188403	-19.1931246415137	4.29563784292324e-44	4.66358441450726e-42	89.7692903797232
GIMAP4	-2.02567012689311	10.7018112162505	-19.1925690794288	4.30998245009126e-44	4.66358441450726e-42	89.7659676962229
EFCBP1	-2.38176292469073	4.96839836079113	-19.1918005568044	4.32990495628453e-44	4.66528911984758e-42	89.7613712857296
GIMAP5	-2.28379082197983	9.32199935602997	-19.1585663304128	5.2859127563688e-44	5.67131601556734e-42	89.5625348788338
ARHGAP30	-1.64252840924801	7.66817275526374	-19.1525927033971	5.47897474150756e-44	5.8537550305485e-42	89.5267813319505
SERINC2	2.95394361499354	8.76299961917377	19.141120333116	5.86981732508694e-44	6.24509267541049e-42	89.458104531
IGSF10	-2.38048588178013	4.93414081487309	-19.1391574741316	5.93943752456362e-44	6.29283405727516e-42	89.4463527306805
TIMP1	1.65470390598538	13.7196566597716	19.1019918074724	7.42576458099153e-44	7.83495194047522e-42	89.223751716389
SEPP1	-1.8334822818814	7.29261410085264	-19.0855114054889	8.19926554266451e-44	8.61532744706087e-42	89.1249906786511
AOC3	-2.63851032700798	6.57003368759749	-19.0823433235257	8.35697458850268e-44	8.74490328545046e-42	89.1060017987362
SRPK1	1.55650068285189	9.16331170918614	19.0776663180029	8.59537911754955e-44	8.95751230332171e-42	89.0779665263612
GAS6	-1.42601860324257	8.26710806362282	-19.0662969580363	9.20376616154414e-44	9.55238228390793e-42	89.009804523729
GPBAR1	-2.21809504632125	6.53142318099852	-19.0567834150927	9.74592857412649e-44	1.00739622675971e-41	88.9527567229074
RASIP1	-2.37717969122618	9.43794999144599	-19.0535568079758	9.93699306828765e-44	1.02298728639845e-41	88.9334059743372
DES	-3.12803105196172	6.18702815364297	-19.0302969890009	1.14301874444794e-43	1.17196292878316e-41	88.7938744343137
ARHGEF6	-1.77109530531765	10.1915569754923	-19.0058160274101	1.32456628575894e-43	1.35265347446901e-41	88.6469478323768
SLC2A1	2.9359173859811	9.22141260424659	18.9957469003678	1.40739007722486e-43	1.43148459534695e-41	88.5864955655367
SASH1	-2.11736703457548	8.92039840921345	-18.981468107796	1.53382800778667e-43	1.55387165665336e-41	88.5007489465146
CAT	-1.82098143028223	9.89946721537613	-18.9799097245368	1.5482995746775e-43	1.56230799940078e-41	88.4913891181339
KAL1	-3.16390726840235	8.90298285815379	-18.9702031310985	1.64157305407635e-43	1.64987824581239e-41	88.4330837077241
FBLN5	-2.23016457516814	9.14150851901582	-18.9624342588915	1.72027266434674e-43	1.72216902791374e-41	88.386409704521
PADI4	-2.85596597154539	5.50069595127498	-18.9566692321325	1.7811101058706e-43	1.77608108910108e-41	88.3517698150799
EFEMP1	-2.04883307671305	7.83191603107784	-18.8988449485088	2.524499618719e-43	2.50753813690574e-41	88.0041072322727
CDH13	-2.74325194174576	6.02434265604443	-18.8944930173501	2.59169060766356e-43	2.56426104169918e-41	87.9779256619875
CELSR3	3.16615691332456	6.88584242859994	18.8875700906078	2.70229290405065e-43	2.6633296110155e-41	87.9362721556373
EMP3	-1.53241617433589	11.5314973066967	-18.8557238675239	3.2753110913808e-43	3.2156220243873e-41	87.7445884568978
ID2	-2.15774288963081	9.97058069567426	-18.84592156965	3.47512592719159e-43	3.39867315679338e-41	87.6855639154816
CDC20	3.01905448031368	8.46073096616241	18.8225708245287	4.00179567529776e-43	3.8987609360717e-41	87.5449117165726
TNFSF13	-2.23500407144931	5.99427133313806	-18.8046600833831	4.45944404501367e-43	4.32804363269495e-41	87.436983582829
EIF2AK1	1.04229849518556	12.0739112062709	18.7890097203293	4.9021332924105e-43	4.73959868286746e-41	87.3426453076907
C19orf48	2.14330143318541	6.82105282640891	18.78803320754	4.93117322980596e-43	4.74961639725401e-41	87.3367580650183
EFNA4	1.47832869006145	7.42266231375588	18.7685106436631	5.54936241737495e-43	5.32487500184945e-41	87.219036051095
RHBDL1	2.83794448123821	5.7842239931974	18.7465311499882	6.33890598958096e-43	6.05961283846108e-41	87.0864450311643
STXBP6	-3.11308970658883	7.15945126188921	-18.7321333571714	6.91625439027515e-43	6.5867609226935e-41	86.999559784328
C6orf189	-2.76611135462678	9.60814063020585	-18.6965099787972	8.58187018477948e-43	8.14252966636465e-41	86.7844816907761
RAI2	-1.79434977059702	6.48804909254056	-18.6934434758059	8.74282318409167e-43	8.26440549907372e-41	86.7659605643528
ANKRD25	-2.2303736985809	8.42244476814314	-18.6616775368156	1.05992301991578e-42	9.98211946311798e-41	86.5740353072888
C10orf116	-2.96577972613345	12.427708330914	-18.6586450508213	1.07959258423376e-42	1.01298451040206e-40	86.5557072950821
LPXN	-1.55740250338704	10.5284898827237	-18.6561413350173	1.09610807864285e-42	1.02469986116656e-40	86.5405743025186
FOXF1	-2.97028883243818	7.46203004669279	-18.6428941678152	1.18780402487095e-42	1.10635460602266e-40	86.4604934192571
GPR30	-2.33904786059039	7.04899968343685	-18.6421595626531	1.19310842211971e-42	1.10723945100949e-40	86.456052034323
MNDA	-3.29935650183926	6.33995971851405	-18.6393208536282	1.21383031332268e-42	1.12237371662433e-40	86.438888754292
FUT2	3.49560835915377	5.80553855409446	18.6383007993127	1.22136431693783e-42	1.12524825547446e-40	86.4327211163434
GPR109A	-2.54699221991235	5.12281301440703	-18.6346691137447	1.24857038010905e-42	1.14616056409433e-40	86.4107615733741
ERO1L	2.03764331646724	8.91611681856514	18.633387481658	1.25831591723848e-42	1.1509516958108e-40	86.403011621538
LMO2	-2.29924661745086	8.91426044738334	-18.6212495117506	1.35448186095838e-42	1.23447185521325e-40	86.3296045567535
HOOK1	2.40360254408339	8.63005009426691	18.6103382094034	1.44720736190016e-42	1.31427102851419e-40	86.2636013849814
HSPB6	-2.71164470541373	7.6705258732434	-18.5595948067044	1.96946157892631e-42	1.78218750992663e-40	85.9564692875772
SCN4B	-2.62420287470882	6.55187700861536	-18.511982835991	2.6304117692938e-42	2.371847888993e-40	85.6680188792136
CD69	-2.72294546784384	7.43043323332055	-18.5079730247366	2.69533772637078e-42	2.42180380587124e-40	85.6437140161637
FCN3	-4.27859728734214	9.07180123294382	-18.4989114138335	2.84804485702147e-42	2.54645245068067e-40	85.5887815847929
KRT8	2.0533099639522	11.1418029376542	18.4985625887017	2.85409370946984e-42	2.54645245068067e-40	85.5866667806268
PCOLCE2	-3.68975134807734	8.44201245740276	-18.4928565277881	2.95489021557122e-42	2.62716602802605e-40	85.5520709419368
TTK	2.8192698426379	5.4313599850708	18.4586975215069	3.63755629826164e-42	3.22284953143543e-40	85.3448862967831
PROM2	2.8246099200589	9.21496603116424	18.4450291196777	3.95317515944251e-42	3.49032423452445e-40	85.2619456205043
TACC1	-1.72734014915082	12.1911573435307	-18.4299058100028	4.3345069273984e-42	3.81376616435593e-40	85.1701513946584
HBEGF	-2.5052442743435	9.67837324253987	-18.4222125307116	4.54243762793448e-42	3.98293462079717e-40	85.1234452551473
PPME1	1.08982753302366	9.11655233222045	18.4126259294054	4.81559921685928e-42	4.20794009918549e-40	85.0652351705998
GCNT3	4.93726899737504	7.62874154740736	18.4011408531228	5.16464089175772e-42	4.49748248615121e-40	84.995483587755
FAM83A	3.34390837176877	5.32818119544299	18.3870034944809	5.62933279480739e-42	4.8854155053366e-40	84.9096032629588
MTA3	1.41858666844659	8.4478502297918	18.3852697470495	5.68913511905454e-42	4.92052135399044e-40	84.89906967428
FGR	-1.49698754994159	7.65686583619331	-18.3781819919269	5.94031501237789e-42	5.12035017405915e-40	84.8560035883084
FABP5	-2.02828041879221	6.62556372734916	-18.3651695586469	6.43077675676876e-42	5.52438484361879e-40	84.7769234200393
HHIP	-1.55217326693463	4.86868107147465	-18.342447638476	7.3866243456454e-42	6.3241442377465e-40	84.6387894937235
GPD1	-2.63249628869753	5.07281877902459	-18.3208549121313	8.4267754200552e-42	7.19047132151556e-40	84.5074655621612
TNNC1	-3.65430662076015	8.87620714106426	-18.3199857067252	8.47159299589959e-42	7.20453734781721e-40	84.5021780610908
ASPM	3.26109307246197	6.18747017683471	18.2989315302939	9.63333252106654e-42	8.165212644856e-40	84.374076136483
LOC387758	-2.46712355922543	5.37642352662947	-18.2426200625929	1.35880522032109e-41	1.14789698147258e-39	84.0312066682264
ZFP106	-1.34830984661537	9.77130542833986	-18.2245324034424	1.5176529658205e-41	1.27784369585708e-39	83.9209979533367
TLR4	-2.02381854634546	5.86954451469821	-18.2173992127495	1.58530404667961e-41	1.33039971283726e-39	83.8775249743721
LHFP	-2.08231280146403	9.27989874938653	-18.203464355854	1.72631359065878e-41	1.44397045997604e-39	83.7925828379411
ROBO4	-2.29716327177615	6.27050874776357	-18.1882274261249	1.894940809184e-41	1.57982147199773e-39	83.6996785342592
ECM2	-2.0406340804699	6.9767359668018	-18.1858221809695	1.92303005807791e-41	1.59800027179102e-39	83.685010604297
DUS1L	1.54307025295674	7.88771590406376	18.1833939938025	1.95181089344523e-41	1.61663346575001e-39	83.670202102953
FPR1	-3.4261446084251	8.23804663842547	-18.1818714718827	1.97007703156882e-41	1.62646489476402e-39	83.6609165362304
WIF1	-4.56067159753472	7.37132786915735	-18.1772345906345	2.02677012605372e-41	1.66785471732343e-39	83.6326354793425
AFF3	-1.34427529684141	4.98325834130411	-18.1389021724841	2.5627310144804e-41	2.10210078181315e-39	83.3987470907742
CMTM2	-2.92326657480467	5.15882036135794	-18.1053567287564	3.14727893026889e-41	2.57328002054268e-39	83.1939308917834
FCN1	-2.95029924949367	9.53764225360996	-18.092853141117	3.39788981389632e-41	2.7692801983255e-39	83.1175561739409
SLC39A11	1.58686167924711	9.40273312406251	18.0757010269341	3.77455875980524e-41	3.06643706531398e-39	83.0127586464843
ST6GALNAC3	-1.53910076424458	4.8238935828944	-18.0714559707684	3.87407687319348e-41	3.1372619978205e-39	82.9868167243716
FCGR2A	-1.44043744210923	7.08055748022209	-18.0445146567687	4.57001062912816e-41	3.68908667547527e-39	82.822128832503
ID3	-2.26046580176126	11.0906434019209	-18.0341071053239	4.87128550592713e-41	3.91984328622516e-39	82.7584873951851
C9orf72	-1.08888984565628	5.04120482495818	-17.9902029463911	6.3777090681726e-41	5.11584814465277e-39	82.4898833877548
AOX1	-3.01268515928315	6.0458122535466	-17.9668107782237	7.36294639565679e-41	5.88757864618745e-39	82.3466832249261
C18orf34	-3.20145176264438	5.50257325390201	-17.9389063020015	8.73991817891837e-41	6.96672850951525e-39	82.1757804191049
DARC	-3.6608431608534	9.3367875270877	-17.9381638095946	8.77988895802487e-41	6.97671926327051e-39	82.1712317944745
MGC7036	-1.54718685939973	8.80384203202656	-17.9248782894711	9.52689883355233e-41	7.5467284591766e-39	82.0898322849921
EPB41L2	-1.40413199959909	6.17478818345672	-17.9167774574264	1.00133397693295e-40	7.90742868492268e-39	82.0401894175553
TK1	2.62981804014682	8.16123492109574	17.9004802898635	1.10687418476174e-40	8.7138070495732e-39	81.9402964131154
COL13A1	-2.14273429492496	7.18422957306852	-17.8442739624762	1.56418061242515e-40	1.22759211767737e-38	81.5955563044745
LOC653110	-1.65222936345209	4.91149386740162	-17.8291795756219	1.71650954312929e-40	1.34299706654435e-38	81.5029159603218
CCNF	2.13767922317498	7.70542836289219	17.8220068993818	1.79402423433598e-40	1.39933890278206e-38	81.4588855713894
TLR8	-1.8567178893428	5.53807836057368	-17.8195867283538	1.82096327521699e-40	1.41600777254488e-38	81.4440277671641
CBLC	2.614627824076	6.00289682998345	17.8178526372896	1.84051466143119e-40	1.42684776862416e-38	81.4333815183376
RAMP2	-2.1158941698809	8.11439468696645	-17.8167789444663	1.85272563356251e-40	1.43194855350236e-38	81.4267895415744
HSD11B1	-2.41548634598636	6.24411289084911	-17.8075126590243	1.96154429086921e-40	1.51145903721886e-38	81.3698935807558
PPARG	-1.7498400046831	6.22472205539024	-17.8027131689936	2.02040391531318e-40	1.55210969059165e-38	81.3404205067563
IL17D	-1.9310185139871	7.33818795414014	-17.7804609183809	2.31730914576041e-40	1.77483545055408e-38	81.2037392008906
FLJ20701	-3.01052132022064	7.75844594902847	-17.7739864457404	2.41164686049781e-40	1.84154223329545e-38	81.1639604843653
GPX3	-2.08936422618183	12.6581336681062	-17.7711547500004	2.45410831890334e-40	1.86835527943336e-38	81.1465612982257
TUBB6	-2.26052577314421	7.88916399928457	-17.7649011823445	2.55055628439954e-40	1.93598642387198e-38	81.1081335172472
PTPRM	-1.83986995287519	9.28582776549399	-17.7381253354743	3.00840588359487e-40	2.27671859547769e-38	80.9435493173957
MSR1	-2.18086413891366	6.00285112424742	-17.7171437049451	3.42409358028196e-40	2.58361577327625e-38	80.8145260295985
GPC3	-3.3009208095722	8.78233497069172	-17.7158329625084	3.45189643167982e-40	2.5968882386022e-38	80.8064642311305
LILRA2	-2.93295855009251	6.52484286748255	-17.7099450097321	3.57960835667845e-40	2.68502304700943e-38	80.7702477255391
DUOX1	-1.89772120527434	6.39856689617045	-17.7078079952229	3.62712402591434e-40	2.71266205091029e-38	80.7571021226352
FLJ36748	-1.98586340840989	7.12929814142543	-17.7058178993476	3.67194165237196e-40	2.73812704799161e-38	80.7448598265645
OCIAD2	1.78314998306479	10.4605838123579	17.6894484270823	4.06230271668522e-40	3.02035770408982e-38	80.6441448693874
SPC24	2.39881438520865	7.58914189522721	17.6752076597478	4.43560944818654e-40	3.28829962240488e-38	80.5565033411427
GPR172A	1.30781641747714	10.0788522971404	17.6704269083956	4.56849487237165e-40	3.37696766321704e-38	80.5270763759074
MGC10993	1.17582822460237	8.02517280749504	17.6623799232205	4.80124634683525e-40	3.53872730745875e-38	80.4775391655186
PPM1F	-1.52551406590216	10.7344466843277	-17.6574915129583	4.94840778918211e-40	3.63665067235037e-38	80.4474427069043
FLJ46072	1.63807444900082	9.71597324811293	17.6414666338453	5.46329448431563e-40	4.00347700712328e-38	80.3487642612402
AGTR1	-2.50958962518173	5.8878697945468	-17.6338394650124	5.72690337975351e-40	4.18458905575782e-38	80.3017877200528
THBD	-2.56851803877875	6.14816654569368	-17.6200255158707	6.23723955095656e-40	4.54442771638176e-38	80.216690155692
THSD1	-1.30081537138226	4.49412225260768	-17.5896837162028	7.52405880078503e-40	5.46633620532462e-38	80.0297044815052
VIM	-1.44637545059757	13.1690672131296	-17.5728332789508	8.35044700836361e-40	6.04943494383675e-38	79.9258184864291
LOC642342	-2.04784647168709	5.24054607569694	-17.5488874612196	9.68382752915212e-40	6.99546495486591e-38	79.7781357674744
TIMP3	-2.49072987371171	11.0040464127595	-17.5366897301787	1.04431135413246e-39	7.52259181667994e-38	79.7028842310816
PPP1R15A	-1.6784783338172	11.7500232199884	-17.5247852788106	1.1241684274708e-39	8.07495897562921e-38	79.6294266819808
CAMP	-3.69719287929112	7.07710824198976	-17.5118239040852	1.21809579308156e-39	8.7249971342191e-38	79.5494300715635
RRAS	-1.6324153741472	11.7088977164683	-17.4832243128982	1.45414076794333e-39	1.03864863615907e-37	79.3728522126977
CHPF	1.97094595049734	9.47616330662581	17.4773520051546	1.50801622131847e-39	1.07411306654582e-37	79.3365849908448
ITPKA	4.46381483066518	6.88025390594218	17.4711662733423	1.56693351672217e-39	1.11241174274242e-37	79.2983781048962
FRMD4A	-1.75434460777707	7.44919212188686	-17.470795682864	1.57053569153897e-39	1.11241174274242e-37	79.2960889809571
TNFRSF21	1.74632848441961	11.4700642827333	17.4677222658193	1.60073140190189e-39	1.1306499468767e-37	79.2771040331108
RPESP	-3.51028937112478	6.93557449053961	-17.4606478219286	1.67246736491061e-39	1.1780470957049e-37	79.2334003434851
ZMYND19	1.17507760508471	8.44031858786264	17.4319909431718	1.99758103876297e-39	1.40316272523936e-37	79.0563128582226
PAFAH1B3	1.68740474972178	10.4500106005347	17.4237815717775	2.10189824613727e-39	1.47237103588922e-37	79.0055663627921
PC	1.34845374777942	5.23696577890737	17.4146946958083	2.22374833107545e-39	1.55344704842271e-37	78.9493872356262
RETN	-3.87505142333534	6.74589804074301	-17.406732997523	2.33631942836447e-39	1.62761453217676e-37	78.9001572902727
CDCA5	2.64344322133629	7.87145795129744	17.3979095485946	2.46776336745413e-39	1.71448871332305e-37	78.8455910259675
ANLN	2.54679516054753	5.94822335216512	17.3894162970457	2.60128888587643e-39	1.80233171090098e-37	78.7930590248868
PVRL4	2.34889646288827	5.29511543324042	17.3884172308372	2.61746442013244e-39	1.80861101291108e-37	78.7868791548185
BST1	-1.74602839523614	5.29181957127852	-17.3861658379608	2.65428664982422e-39	1.82908403609025e-37	78.7729524496669
LMCD1	-1.68531760052257	10.4050192371897	-17.3697687696447	2.93860693800571e-39	2.01953776269214e-37	78.6715070863066
AGRP	-2.00368709135164	5.56952966022869	-17.3670350015604	2.9888959402374e-39	2.04856188593953e-37	78.6545910626221
DKFZp762E1312	2.65476886732242	5.75705676650953	17.3546611857197	3.22753229568385e-39	2.20617449501744e-37	78.5780144835715
AURKB	3.00426900139283	6.35504832535823	17.353527717993	3.25032489372128e-39	2.21579789269557e-37	78.5709991030251
CGNL1	-1.87268376276189	10.9681089859438	-17.3331971837852	3.6876872234241e-39	2.50645063038561e-37	78.4451442887024
CPSF6	1.22392604380517	6.26658019079329	17.295372632467	4.66454359879422e-39	3.1545216656952e-37	78.2108788331491
AQP9	-2.67514172650153	8.51474766628908	-17.2920822876262	4.76090987458845e-39	3.2111516257569e-37	78.190493098326
UBE2T	2.59438084407337	6.97920438930853	17.2893667507741	4.84194328052842e-39	3.25716755918722e-37	78.1736678067917
PLEK2	2.48719229279424	6.60523853838331	17.2385481855405	6.64125088006815e-39	4.4440454573256e-37	77.8586577476986
SOCS2	-2.62349809357914	8.77746763499782	-17.2326274054799	6.89042330372939e-39	4.59867936396932e-37	77.8219390555721
PROK2	-2.76871733608271	5.62662820384377	-17.2177701719377	7.55774514549412e-39	5.03084669004252e-37	77.7297834989923
PLA2G4F	-3.08090052391148	7.9238257227058	-17.2070845163598	8.07741731308131e-39	5.36273022028803e-37	77.6634890464515
CHTF18	2.33234540813858	6.75522378541706	17.1830372600835	9.38175563183492e-39	6.21248130745569e-37	77.5142553221976
SLC19A3	-3.28966438365337	7.18654742457351	-17.1760866023264	9.79670420985247e-39	6.47040505579555e-37	77.4711094671115
SFTPA1	-5.42397798267079	9.86128699514063	-17.1755831859438	9.82746287009134e-39	6.47390481504359e-37	77.4679843424152
SDCBP	-1.77144667404558	9.94810089423961	-17.1705861972712	1.01380785287366e-38	6.66126772167223e-37	77.4369624591684
TFAP2A	1.35351400775218	5.5732379491719	17.1670229956578	1.03655637721849e-38	6.77572122362767e-37	77.4148401237338
SDHAP3	2.50904632605292	6.07575490937502	17.164978914029	1.04983668814097e-38	6.84493520667911e-37	77.4021487402717
AMICA1	-2.13983477999779	9.39719564527473	-17.1386602319148	1.23687264373728e-38	8.04378454858098e-37	77.2387018459385
SLIT3	-2.6757340846605	7.37750705828909	-17.1228349414661	1.36506704277522e-38	8.83229637752885e-37	77.1403878870132
GPR120	-2.59454475776024	5.69980888373488	-17.1007951956504	1.56610217913439e-38	1.01073213733577e-36	77.0034242374898
C1QTNF7	-2.08424314750396	5.21561520572393	-17.0900825298552	1.67428449808084e-38	1.07781534727088e-36	76.9368336241378
FOLR3	-4.1003824051369	6.615733623068	-17.0589670095882	2.03290333851236e-38	1.30208226931215e-36	76.7433513605787
SESN1	-1.5699981994242	9.28726976187884	-17.0315388425879	2.41240993240041e-38	1.54127537088135e-36	76.5727163138843
TGFBR2	-1.24168027713262	9.6784116874123	-17.0213472804362	2.57087036539459e-38	1.63839828699884e-36	76.5092935703129
GJA12	-2.43245562607573	8.09358194103868	-17.0080882562183	2.79274888341101e-38	1.77535046518438e-36	76.4267661198593
TMEM47	-1.89155745857786	9.61071549640904	-16.9975838853705	2.98208386643821e-38	1.89098325575538e-36	76.3613717327207
BTNL9	-2.67435603610656	5.72012110917854	-16.9878744813613	3.16851784552746e-38	2.00420576557393e-36	76.3009164899709
HCAP-G	2.60609558244452	5.90960149050015	16.9674227827641	3.6003433143967e-38	2.2717004912774e-36	76.1735437564
GFRA2	-1.44309332519406	7.8624946272612	-16.9554203985746	3.88075505663379e-38	2.44255264571094e-36	76.0987736324737
RASGRP2	-1.44041059634407	5.66069834600882	-16.9550259675722	3.89033278870903e-38	2.44255264571094e-36	76.0963162378608
PLEKHC1	-1.30243880098708	11.1973663219142	-16.9538716010145	3.91849997163448e-38	2.45417776548575e-36	76.0891241828707
LOC404266	-2.10851865694275	5.91518006490247	-16.948383247525	4.05524143481594e-38	2.5335793416339e-36	76.0549282459092
GNG11	-3.01835080494094	10.2398793768879	-16.937935872466	4.32889771129417e-38	2.69792183830363e-36	75.9898261221339
RGS18	-1.98075580009366	6.42519681939894	-16.9216121476899	4.7940157620865e-38	2.98049468944586e-36	75.8880840945894
LSR	1.38022569291797	5.98600927196307	16.8930315336607	5.73230490924942e-38	3.54649754823344e-36	75.7098837626511
ADAM8	2.49555072065369	7.28181848622977	16.888171563928	5.90926281543837e-38	3.64710521531473e-36	75.6795737389779
TGM1	-1.82116735958464	5.40195824142093	-16.8751643689293	6.41028728004665e-38	3.94675024109023e-36	75.5984406388187
AHNAK	-1.82021328385833	8.36885996123046	-16.8738252954934	6.46422619166721e-38	3.97034646380951e-36	75.5900871419412
C1orf21	-2.42777359450711	7.57388517134372	-16.8733663602891	6.48281696104624e-38	3.97217035386708e-36	75.5872241409907
KIAA1912	-2.98660729970946	6.83814663337803	-16.8712690491778	6.56846040859055e-38	4.01497142475098e-36	75.5741401032319
GJA4	-2.03308049979608	8.17286829754474	-16.8283096156943	8.5951873606705e-38	5.24120921360023e-36	75.3060427971897
KIF2C	2.51300773818164	5.92435636107252	16.821552217969	8.96671927615771e-38	5.4524656716058e-36	75.2638552842469
EML1	-1.5334399168533	6.06232389720241	-16.8212355901431	8.98451752557351e-38	5.4524656716058e-36	75.2618784160006
WISP2	-2.90727324997062	8.10636176375035	-16.8011720988461	1.01876405192463e-37	6.16788864579512e-36	75.1365917670813
TPX2	2.76326450695208	5.88724496291966	16.795848027025	1.05331824997544e-37	6.36194215210821e-36	75.1033389210456
KIAA1754	-1.48328708690183	9.46835408440993	-16.7907243333534	1.08768101774872e-37	6.55392249272856e-36	75.0713349647294
ADAMTS1	-2.82435381124325	8.57419241805864	-16.7778009781662	1.17942927452466e-37	7.08995924175251e-36	74.9906008278931
LOC652888	-1.81741639770499	4.73976820780684	-16.7567300188629	1.34595596705806e-37	8.07192649300762e-36	74.8589323905623
TTYH3	1.97739707288707	8.95062080780091	16.7505120889424	1.39946094235645e-37	8.37305713935055e-36	74.820069448569
F12	2.47106668718764	7.01739366763526	16.7480110981951	1.42157848506227e-37	8.48542199956889e-36	74.804436840559
FGFR4	-1.90058353396374	5.8896924150993	-16.7445451326728	1.45281031029147e-37	8.65153643327669e-36	74.7827715873835
PRC1	2.11645851771976	8.00012538130145	16.7417193508409	1.47878179528259e-37	8.78562231085179e-36	74.7651071656688
OR7E37P	-2.07437185196609	6.4413474787201	-16.7402577966581	1.49239690389149e-37	8.8458434667023e-36	74.7559704480879
KLRD1	-1.23841230608032	4.70869962800139	-16.725362895714	1.63852364256301e-37	9.66690932322327e-36	74.66284505773
HSPB8	-2.73117605326642	8.77160068907299	-16.7233564574345	1.6592745359999e-37	9.76667428273273e-36	74.650298826727
AURKA	2.38425705977956	7.61312802524642	16.7217635778676	1.67593577646098e-37	9.8419618761778e-36	74.6403382946027
DSCR1	-1.60571433695194	6.50455118516234	-16.7175673143299	1.72063527584999e-37	1.00811782936207e-35	74.6140972060034
KIAA1522	1.34695615111047	9.30463704698311	16.7046465077361	1.86591698635489e-37	1.09072499147201e-35	74.533286984505
LTBP4	-1.92909455161437	7.91915486623776	-16.6993111659427	1.92943798248451e-37	1.12526947290404e-35	74.4999135998585
C6orf105	-2.92480488076805	6.01693309314424	-16.6984130465139	1.94034191967742e-37	1.12903922960086e-35	74.4942954538671
C16orf30	-2.02566653576441	8.82620920502146	-16.6892884164307	2.05468614159166e-37	1.19284381754321e-35	74.4372123199282
CD33	-2.63273103437848	7.13271001264093	-16.6861749839262	2.09522798838088e-37	1.21360950543392e-35	74.4177330350656
LHX6	-1.3937896098162	7.075465336691	-16.6831393488	2.13552880717874e-37	1.23414151156684e-35	74.3987395914005
UHRF1	1.74802051800144	5.60387702637141	16.6719972956423	2.29022600078625e-37	1.32054119609961e-35	74.3290180789983
RSPO2	-1.24099416378941	5.51668865010386	-16.6701020048507	2.31763673564184e-37	1.33332278085748e-35	74.3171570873058
RNF125	-1.99523593621474	6.17878243203019	-16.6621354248732	2.4364968500012e-37	1.39853819191491e-35	74.267297348962
PRG4	-4.06234619908204	8.16986807963351	-16.6570600909357	2.51538744778883e-37	1.44056918969312e-35	74.2355296174347
CDGAP	-2.12449867952879	6.78991095796698	-16.6464328952366	2.6889691037784e-37	1.53651924428937e-35	74.169003439208
TBX4	-2.10840544118528	4.95592355529404	-16.6420669131172	2.76371620079763e-37	1.5756900348404e-35	74.1416692783284
CTNNAL1	-1.82688182808688	8.87604895507158	-16.6285833000858	3.00796806315592e-37	1.71110988612816e-35	74.0572407177961
FZD4	-1.75914308334888	9.64167955125148	-16.624816653401	3.07998786328218e-37	1.748168111329e-35	74.0336524939845
TROAP	2.62109106244254	5.33163437242948	16.6228283539175	3.11869943126889e-37	1.76592756060277e-35	74.021200433138
C13orf1	-1.50604520578009	7.54166861801768	-16.6224985934807	3.12516675425219e-37	1.76592756060277e-35	74.0191352162546
HMMR	2.48426169952328	5.64088692261876	16.6189604677646	3.19540884075708e-37	1.80161543243395e-35	73.9969760614204
ANXA8L1	-2.70912579282996	5.16866207397721	-16.6155076436962	3.26548309119336e-37	1.83705097439966e-35	73.9753499948799
RUSC1	1.05438076643924	11.1740735048628	16.5917255968317	3.79184047625433e-37	2.12845297196899e-35	73.8263650583727
ADAMTSL3	-2.3101413226918	5.85871013879096	-16.5903886047035	3.82383801450113e-37	2.14168619014834e-35	73.817987742465
TMEM132A	2.26095109746213	7.43474499048258	16.5850518108847	3.95428015787839e-37	2.20987771108861e-35	73.7845468037878
ESAM	-2.21562786472915	9.83544695758075	-16.5809178888927	4.0583798537549e-37	2.26308076581753e-35	73.7586413322565
RNF43	2.10825568668823	6.60757034363789	16.5494803582859	4.9453567034866e-37	2.74564476542047e-35	73.5615831231717
TMPRSS4	2.87053236582302	5.89524424001946	16.545006924693	5.08646809041072e-37	2.81783683230858e-35	73.5335349343008
IL6	-3.93558574850175	8.14187261507303	-16.5353632209277	5.40455406784063e-37	2.98754349645764e-35	73.4730630014267
SNX1	-1.67729252353649	6.80672735939455	-16.5226268010708	5.85541376446657e-37	3.22275890049472e-35	73.3931844054664
POLQ	2.40309926686091	5.52541753558986	16.5222066030183	5.87091434405986e-37	3.2243112298219e-35	73.3905488025023
CLEC10A	-1.90486751354241	5.57759998084708	-16.5217162192759	5.88905600434166e-37	3.22730422582758e-35	73.3874729537067
EGR2	-2.27982088871838	8.89347836630515	-16.5026420289144	6.64006404918635e-37	3.63104405683248e-35	73.267815791237
FGF2	-1.03438873078372	4.99721078762123	-16.4523025496483	9.11618392507087e-37	4.9743846533627e-35	72.9518600251206
FLJ40629	2.59187453343207	5.43604439093868	16.4493373237602	9.28803772609458e-37	5.05730670876088e-35	72.933241410167
MYADM	-1.15783451724281	8.01551799564869	-16.4482689993265	9.35074654663943e-37	5.07047367624143e-35	72.9265332144591
WNT3	2.05322291295129	6.50011836331989	16.4482460096876	9.352100653442e-37	5.07047367624143e-35	72.9263888573344
CRTAC1	-3.78169701391625	9.28623203932339	-16.445665515921	9.50534965651468e-37	5.1425964056565e-35	72.9101850429809
TRAP1	1.12240605978129	9.18019564976774	16.4443685845601	9.58331904704915e-37	5.17377148043239e-35	72.9020409279083
NTNG1	-2.90279402964699	5.78658206587106	-16.4394076490345	9.88752455974726e-37	5.3266943751113e-35	72.8708871586342
CDC45L	2.631079340771	6.58612768461972	16.4374421005462	1.00107127792649e-36	5.38165760150419e-35	72.8585432407927
KIAA1324L	-2.68964868471303	8.07963764595819	-16.4328828041131	1.03024166217653e-36	5.52679008139762e-35	72.8299088445464
C20orf100	-1.83174083139789	10.4231543720061	-16.4282414322533	1.06081251935412e-36	5.6788085772919e-35	72.8007569977161
LRRC32	-1.93367116115063	10.0330214106426	-16.4204378163808	1.11427536558132e-36	5.95247773025251e-35	72.7517390116041
SFXN1	1.77749043177875	6.68234185278118	16.4191762836954	1.12316828332129e-36	5.98740526379325e-35	72.7438142335516
HYOU1	1.4204705443979	8.932520329122	16.3965131775352	1.29561353699636e-36	6.89223033864927e-35	72.60142259799
MELK	2.79841630795989	5.96101473058758	16.3900472434563	1.34951285346591e-36	7.1639692772299e-35	72.5607886316039
HBG2	-3.64503763739697	5.84517198876545	-16.3865394174174	1.37968827808884e-36	7.30889865317562e-35	72.5387427364258
OTUD1	-1.69428264248906	6.42274003084196	-16.372665013238	1.50581647654731e-36	7.96047845439608e-35	72.4515341433478
COL10A1	3.48235539507427	6.053306053733	16.3627067770654	1.60340995040038e-36	8.45881913252715e-35	72.3889300137256
KCNT2	-1.32679093096425	4.54297351366165	-16.3542269499109	1.69149737998288e-36	8.9050508029409e-35	72.3356129837548
PEAR1	-1.918237746511	5.95063453564689	-16.3529081006617	1.70562673615615e-36	8.96088360474766e-35	72.3273201091706
SGPP2	1.48145603861228	6.68511217114586	16.3432898858076	1.81231151213902e-36	9.50174373828266e-35	72.2668363233144
ALDH1A2	-2.53152065002696	7.20995596000612	-16.3408128226948	1.84085380081e-36	9.63152889855898e-35	72.251258034783
LOC647108	-2.77340363973104	6.79791588900784	-16.3304058908009	1.96577591541496e-36	1.02640143690291e-34	72.1858025572586
SALL4	3.0077261134181	5.17865546410398	16.3273953645111	2.00347337383259e-36	1.04394100306998e-34	72.1668656977116
GRASP	-2.19253000059619	7.60500838057479	-16.3219396623354	2.07364509546565e-36	1.07829544964214e-34	72.1325460503366
BCL9	1.15447250508057	8.59369989929598	16.3194381882759	2.10663786574684e-36	1.09321607449409e-34	72.1168093680661
TMOD1	-2.57050378654607	6.81469352549325	-16.2931060271044	2.48753965070107e-36	1.2882516952755e-34	71.9511202018836
HLX1	-1.57621308348713	7.34875602487402	-16.2824733233169	2.66025655448407e-36	1.37489844852482e-34	71.8841985014847
LNK	-1.38945803878163	9.71126417870276	-16.277202428827	2.75028243497154e-36	1.41854324049607e-34	71.8510199671749
XPR1	1.97927354720084	10.1206246860938	16.2669362343246	2.93448746066639e-36	1.51048880870091e-34	71.7863904725196
PIAS3	1.19929135638941	7.42696837906704	16.2585238153546	3.094613044864e-36	1.58969334353135e-34	71.733424096369
LAMA4	-1.6757055962231	8.24585506164071	-16.2535765960929	3.1928402247859e-36	1.63684558943258e-34	71.7022723776071
NME1	1.46988607986161	7.87687682334329	16.2497371151759	3.27122201717029e-36	1.67365459663191e-34	71.6780943636007
EVI2B	-1.26249850702293	6.46193715416744	-16.2484460796006	3.29800905775448e-36	1.68397137189922e-34	71.6699641449421
FLJ11235	-1.94815794313225	6.97689502389938	-16.2317324917696	3.66530197701754e-36	1.86776149642489e-34	71.5646978247337
KIF14	1.98147756757091	5.47887832717128	16.219033152537	3.97155790540405e-36	2.01977548837228e-34	71.4846975001432
OLR1	-2.61987275789907	10.9028762910074	-16.2129193471412	4.12801653436745e-36	2.0951537811556e-34	71.446178037155
ZNF25	-1.17059758310349	8.68638153880583	-16.2034429547844	4.38282485291091e-36	2.22004921035495e-34	71.3864663128561
DDX56	1.12800055825713	9.9314896474452	16.1995771304131	4.49124560598322e-36	2.27044519421355e-34	71.3621050557691
LOC653626	-2.53445663981226	6.24800377059011	-16.1959284659707	4.59604073001588e-36	2.3188119778342e-34	71.3391110538286
CDT1	2.60671552449039	6.00977896798036	16.1888291569861	4.80701896577124e-36	2.42045303488378e-34	71.2943675825294
SMAD6	-2.80054485152313	9.37301555991608	-16.1741116245414	5.2758294522701e-36	2.65126069787202e-34	71.2015959106905
GRTP1	1.78933470016036	6.24799117524314	16.1683177867545	5.47271907823681e-36	2.74477910693108e-34	71.1650692991916
MYH10	-1.37617954166062	12.1593375589708	-16.1612654699678	5.72233990362753e-36	2.86432399742994e-34	71.1206047344344
ABCG2	-1.90653564442797	4.57897650137987	-16.1601370660162	5.76332619082673e-36	2.87917207034071e-34	71.1134897859736
NARF	1.33332683686554	9.9294482704916	16.1449511130578	6.34441271946453e-36	3.16324954177537e-34	71.0177265432055
ALOX5AP	-2.26233514661054	12.2716851841099	-16.1424034108555	6.44749838817825e-36	3.20835594940502e-34	71.0016586351683
SIGLECP3	-1.36539081597474	4.70642845813115	-16.1338466085771	6.8061716693534e-36	3.38022135172497e-34	70.9476882084095
MAP3K8	-1.94058199717977	8.58574841387927	-16.1274338571997	7.08802372185522e-36	3.51333854189736e-34	70.9072367571962
FMO3	-2.50032210528863	8.28654095054918	-16.1177143191762	7.53767662059058e-36	3.72895021611629e-34	70.8459193028093
KIAA0101	1.36759969516621	8.99052588244544	16.1074372998185	8.04425665853459e-36	3.97183220025665e-34	70.7810758644764
HSPB3	-2.27094510421203	5.56219183997176	-16.0781226503984	9.68467900838318e-36	4.77251972529394e-34	70.5960626766607
SLA	-1.37413616332801	7.18444596600688	-16.0758598615997	9.82444511835167e-36	4.83203076343223e-34	70.5817784500904
BIRC5	2.35645651333101	5.29956452716344	16.0641746496621	1.05790371387491e-35	5.1931227097319e-34	70.508006541067
PLSCR4	-2.05274788638201	8.92707156474435	-16.0594029269379	1.09036377640794e-35	5.34215223632006e-34	70.477877952606
PTGDS	-2.56958950794572	11.4154565161679	-16.0497653297342	1.15900037154603e-35	5.66751181686009e-34	70.4170202827723
WWC2	-1.8067779911816	5.68488064597028	-16.0435542842591	1.20551180304466e-35	5.88363802837231e-34	70.3777956900616
SLIT2	-2.06075958230512	9.89971996026274	-16.0412848343947	1.22296932757009e-35	5.95740690832417e-34	70.3634626094635
TMEM178	-2.35083255401122	6.34804645395264	-16.0403004120584	1.2306204745532e-35	5.98321556920433e-34	70.3572451912947
LDHA	1.25610847365366	13.0136104157594	16.0388641414696	1.24186962165359e-35	6.02638563729149e-34	70.3481738380973
C1orf135	2.0443700389769	4.83946459605634	16.0278274184693	1.33182115253881e-35	6.45058062223939e-34	70.2784609672119
SEC22C	-1.43906352285216	8.8223107036148	-16.0261489950546	1.34606134407119e-35	6.50715738727037e-34	70.2678583751894
MAOB	-2.44713786747679	7.41416951091803	-16.0237210409035	1.3669312082006e-35	6.59550792450186e-34	70.2525205719086
ATIC	1.0592893755746	10.9793614518314	16.016351211809	1.43228690975797e-35	6.89776354949348e-34	70.2059609879527
KIF20A	2.58844924668553	6.29908618464823	16.0133079794596	1.4601795219222e-35	7.01879865471411e-34	70.1867337203726
UBL3	-1.27660753556395	10.3594336033895	-15.9994458337559	1.59428149141263e-35	7.64894146483782e-34	70.0991420497907
ST14	1.80008419573302	9.26878080640116	15.9954558854212	1.63511986421898e-35	7.83009941758197e-34	70.0739274414047
C7	-3.41369494836777	9.05039475436888	-15.9913757279402	1.67796599096194e-35	8.00512555688185e-34	70.0481413436846
CLEC7A	-1.13348918466465	4.67032883671087	-15.9838357480492	1.7601269732127e-35	8.38136866570272e-34	70.000485843179
WNT2	-1.64617388590506	6.8876479841915	-15.9814809079366	1.78660413024917e-35	8.49154576149082e-34	69.9856013750131
MS4A4A	-1.17000656001804	5.23208648317452	-15.9775076706343	1.83218612701288e-35	8.6919456786723e-34	69.9604862722211
MCM4	1.85506895793155	7.9935081905073	15.9610790054479	2.03336853796802e-35	9.6105009634667e-34	69.8566252788792
TARP	-1.86651575233809	5.21214001643407	-15.9582212845371	2.07055910703972e-35	9.76812188753357e-34	69.8385566008504
CLIC5	-3.12463770028479	9.5424254596268	-15.9204334594335	2.63149137065222e-35	1.23914004764712e-33	69.5995682256298
NCF1	-3.44581680587813	6.60140038917143	-15.9108959391669	2.79568613577728e-35	1.31402416008401e-33	69.5392292976689
CANT1	1.24792831446267	10.0007139007839	15.906715105457	2.87086196834518e-35	1.34686860020445e-33	69.5127769245853
BTK	-1.93554407138019	8.53891408227575	-15.902824913731	2.94263011304724e-35	1.376444165949e-33	69.4881621402086
CSTF2	1.25752140385984	8.36996261180695	15.9027125931623	2.94472874892346e-35	1.376444165949e-33	69.4874514245834
MARCO	-3.64389531754384	9.87879313512656	-15.9011386426621	2.97429523813557e-35	1.38771338193232e-33	69.4774920400782
LAYN	-1.59880799082733	7.4370750835528	-15.8979704427559	3.03471469490196e-35	1.41330998648291e-33	69.457444196353
TMEM45B	2.79259131409459	7.55979445736906	15.8969942133122	3.05357870646444e-35	1.41949541769612e-33	69.4512666085297
CES4	-1.83591571887089	5.05309729267039	-15.8860254174316	3.27378455655613e-35	1.51908382671732e-33	69.3818504877936
IRAK1	1.15100190581603	10.5625835501645	15.8808221747421	3.38373999056178e-35	1.56724481748643e-33	69.3489181983208
PHLDA2	2.70285618791863	6.65488160404095	15.8747508999433	3.51672614566164e-35	1.62587840785244e-33	69.310489111467
ANKRD1	-3.54723836561104	6.10456446210113	-15.8476647563646	4.17681393203744e-35	1.92057910784535e-33	69.1390056808253
SLCO2B1	-1.79402388011599	10.609474209359	-15.8472163249072	4.18872817127603e-35	1.92258086532864e-33	69.1361661304043
MGP	-1.96154682404316	12.7836934040378	-15.8433376283555	4.29321171070841e-35	1.96698715999808e-33	69.111604814593
FBLN1	-1.36751024943146	8.09689155174916	-15.8429812463758	4.30294188680462e-35	1.96789939384295e-33	69.1093480118229
KIF17	-1.55046321986166	4.9527123434213	-15.8317426012126	4.6213905507245e-35	2.10974360724996e-33	69.038173455646
PHKA1	1.72446411787425	5.91889943632102	15.8295730860378	4.68553135097592e-35	2.13519159843397e-33	69.0244326705471
XPO5	1.24721518872392	7.81881807639335	15.8280795309512	4.73020539227173e-35	2.15169342960081e-33	69.0149729026036
PDIA4	1.72423216152044	8.46794512067202	15.8153458958429	5.12883899774951e-35	2.32885925062097e-33	68.9343140737449
TSC22D3	-1.39594852888318	7.62438318463181	-15.814625603957	5.15236855404553e-35	2.33537304086042e-33	68.9297511199316
KIAA0284	1.71176937785565	5.51905043426719	15.8093842696388	5.32687458286709e-35	2.41017378813424e-33	68.8965466735494
SPTBN2	2.02043073035113	5.33085022328269	15.8076417582399	5.38619219535485e-35	2.4326837503283e-33	68.885507165651
ABHD6	-1.208538761846	7.52801680495649	-15.8011832718549	5.61188010840922e-35	2.53012211696152e-33	68.8445878887817
UBE2C	2.060790884018	6.17660488079685	15.8007689911221	5.62667618156822e-35	2.53230304327286e-33	68.8419629976499
CD300LF	-2.48489389122756	8.15857682416413	-15.7906847594066	5.99914419930965e-35	2.695163227916e-33	68.7780647560208
KIAA0406	1.30002266743394	6.88014782244296	15.7887694958049	6.07262933028298e-35	2.72336540759146e-33	68.7659278394783
GOLPH2	1.34561424752366	6.22825031148691	15.7777283700947	6.51419267968318e-35	2.91624808906662e-33	68.6959549984672
CRTAP	-1.19632050646648	6.78005588006069	-15.7759758977838	6.58717898808139e-35	2.94373967151026e-33	68.6848478350777
FAM65A	-1.49848389824358	10.5988216413848	-15.7743967974734	6.65364635645983e-35	2.96822665880808e-33	68.6748392879668
SAMD10	1.66942526721919	5.1059885945388	15.7617308834842	7.21167877415074e-35	3.21153358790026e-33	68.5945536862437
TUBB3	3.39187940885746	8.34249012875944	15.7584409641368	7.3641454442691e-35	3.27369738386145e-33	68.5736976912218
LST1	-1.60584182746476	7.29681903141827	-15.7569916661301	7.43233198452496e-35	3.29824324088134e-33	68.5645097847359
SLC7A7	-1.80966902610442	10.5550411867349	-15.7493776909464	7.8010845630462e-35	3.45585327995015e-33	68.516237754727
KIF11	2.13436831236305	5.63444490593614	15.7375795524018	8.40902531255121e-35	3.71869035908786e-33	68.4414291500468
UBE2E2	-1.29331245239132	10.1356406903863	-15.7287857842692	8.89283860627319e-35	3.92581770972769e-33	68.3856630623287
KLF4	-1.95094265616683	6.71531034966026	-15.7270141175656	8.99363728314049e-35	3.96343516179717e-33	68.3744271992943
AIF1	-1.27607940168592	7.94814054604822	-15.7201090324314	9.39754833676309e-35	4.13427091880989e-33	68.3306329148547
DNASE1	1.91286826786492	4.99692957762634	15.7183181135224	9.50524400180305e-35	4.17442736576594e-33	68.3192736994414
PLA2G5	-1.56262191610677	4.9692340302475	-15.7047028746486	1.03654669443405e-34	4.54436368035673e-33	68.2329082276665
FCER1G	-1.99304543051725	11.2243556010185	-15.7037944076789	1.04255660776767e-34	4.56284499523517e-33	68.2271450234422
C1QA	-2.29290091968562	9.96195740958671	-15.69644366204	1.09248712718908e-34	4.77315509796632e-33	68.1805103479289
ENPP2	-2.14837164570502	9.44702537434592	-15.6898596814309	1.13924038257561e-34	4.96888584015995e-33	68.1387365123351
FCGR3B	-2.00217069478429	6.23207096918224	-15.6711060959028	1.28369324492462e-34	5.58934106711358e-33	68.0197303426017
COL1A1	2.9036160618377	11.2738761630861	15.6624031703355	1.35682996102312e-34	5.89768756391382e-33	67.9644939419282
DOCK2	-1.68474997459718	9.87142914126385	-15.6234040578949	1.73937420247764e-34	7.52190598989818e-33	67.7168975588093
ITGA11	2.50545731488778	5.55212190405339	15.6179814037527	1.800510766e-34	7.77307092662956e-33	67.6824608614928
LRRC8C	-1.79417738943439	5.33191067556946	-15.6072128869304	1.92837582433948e-34	8.3109729595431e-33	67.6140682768617
MARK2	1.11897882208697	5.85928490722788	15.5958590790759	2.07305794383922e-34	8.91941072689402e-33	67.5419485603575
FOXM1	2.51142943433228	5.36406603523244	15.5806828342441	2.28357925354773e-34	9.79204945349269e-33	67.4455328659982
UPK3B	-2.56808310578804	5.42308867524746	-15.5744539086112	2.37606726564077e-34	1.01714879512986e-32	67.405954885966
SAP18	-1.47987683176769	8.03425410661579	-15.5706345424046	2.43462452773927e-34	1.0404644116194e-32	67.3816855154669
GSN	-1.74898263164534	8.01464672852339	-15.5653259355461	2.51842366663383e-34	1.0744710905229e-32	67.3479511904753
GPR65	-1.70596977751799	6.46886762309565	-15.5524145624607	2.73449890673579e-34	1.16470415746194e-32	67.2658948391488
LRRC36	-2.81136183002232	5.84103772158341	-15.5512594087705	2.7547133674862e-34	1.1713520319137e-32	67.2585527986817
PDE2A	-2.02657129706433	5.99765143888808	-15.5488394572426	2.79754768048519e-34	1.18758000700129e-32	67.2431714959389
SOX4	1.55953813628006	9.68749410322011	15.5482846201255	2.80746223626572e-34	1.18816893647493e-32	67.2396448665757
COX4I2	-2.37848540988394	7.90364853316018	-15.548238923912	2.80828036346324e-34	1.18816893647493e-32	67.2393544134101
NSUN5	1.18025412225494	7.32153914284505	15.5479645850648	2.81319704350933e-34	1.18827200037135e-32	67.2376106640807
GSDML	1.95582976423767	7.1237216180989	15.5392571437019	2.97381406140221e-34	1.2540322380321e-32	67.1822615076805
CACNA2D2	-2.47229161184325	7.67719330542912	-15.5336408320835	3.0822546750598e-34	1.29760880591756e-32	67.1465581225373
PDK4	-3.02146801197906	8.99117913150018	-15.5264674849872	3.22654025333546e-34	1.35610686879032e-32	67.1009529937307
RAB8B	-1.32147985617168	9.69609592617458	-15.5160171734072	3.44893676284323e-34	1.44718752484452e-32	67.034507223246
KCNA5	-2.22655741455495	5.84203917073198	-15.5139242332066	3.49529049453883e-34	1.46231101360347e-32	67.0211987637068
CCNB1	2.43452979375909	5.4007598512092	15.5138708634145	3.4964806365853e-34	1.46231101360347e-32	67.0208593947628
FGF11	2.48807884191672	5.28228507953933	15.5070718769628	3.6514663383349e-34	1.52462210264663e-32	66.9776240743528
PYGO2	1.95956832808861	7.06865018609291	15.5045304390578	3.71115077428515e-34	1.54700232604136e-32	66.9614619510971
UHMK1	2.22148264875336	6.25118036345036	15.4894543507694	4.08585373739929e-34	1.70041061922404e-32	66.8655763237669
DOCK11	-1.59335073059018	8.58791889548296	-15.4817849238509	4.29078644825206e-34	1.78277970271492e-32	66.8167912556095
LRRC45	1.67682290850148	6.57275884847479	15.4727716024864	4.54483166249868e-34	1.88525252062017e-32	66.7594519903746
LRRK2	-2.14253020485556	5.90670719899823	-15.465226740489	4.76903903442368e-34	1.9750346020737e-32	66.7114497603731
Pfs2	2.27496518461972	7.37350319006231	15.45285922147	5.16078352525109e-34	2.13379517853796e-32	66.6327553136901
C8B	-2.96421500844169	5.45681360491449	-15.4352268445772	5.77569477657558e-34	2.3802976787482e-32	66.5205406774942
ARMCX1	-2.05381321073163	6.69530021701839	-15.4321589803008	5.88994761202738e-34	2.42345611454097e-32	66.5010140225098
C1orf106	2.53194782356621	9.05518423284359	15.4284070259937	6.03275983712934e-34	2.47820706201171e-32	66.4771322424936
C20orf46	-2.3502911952025	8.5205575723073	-15.4262816644222	6.11519227854319e-34	2.50801789127091e-32	66.4636035135413
ATP1A2	-1.69396706536415	4.43511716360566	-15.4195509044724	6.38376559978916e-34	2.61395155670594e-32	66.4207574548942
C2orf11	-2.07147288266664	6.85161867249549	-15.4117470110417	6.70998888576518e-34	2.74311249818709e-32	66.3710759039671
RASAL1	1.99651313010216	5.2517315215898	15.3980143836401	7.32513207234315e-34	2.98499131947983e-32	66.2836395206936
LPL	-2.88032860858236	8.94985986467384	-15.3968809372496	7.37836036158655e-34	3.00187115639077e-32	66.2764221796087
SC65	1.76037952774955	8.44662997834712	15.3932427544184	7.55184697284314e-34	3.06754576398491e-32	66.2532550171004
ZNF366	-1.47708512876809	5.66883670130176	-15.3891192960626	7.75342001305314e-34	3.14440134117887e-32	66.2269965379797
CCNB2	2.61849623567419	7.34307841877406	15.3818705600123	8.12092619885039e-34	3.28819922586573e-32	66.1808330131743
CEECAM1	2.18378695366665	7.3534664146258	15.3661683934163	8.97797672446322e-34	3.62944343640144e-32	66.0808205630995
PRKCE	-1.95423970205262	7.15292312276213	-15.3645181111134	9.07315669411056e-34	3.66209886377529e-32	66.0703082973688
WDR77	1.22390916505955	6.87946287672203	15.3589283348937	9.40312179228623e-34	3.78926435711972e-32	66.0347000448119
BOP1	1.27825682186577	10.5824139742706	15.3557056150647	9.59879539790725e-34	3.86199635091749e-32	66.0141694816583
PARP1	1.07787433650263	11.1533604838027	15.3509760556221	9.89337013399704e-34	3.97422773723976e-32	65.9840381108987
CD163	-2.16040568375049	9.25609247614382	-15.3375893283157	1.07771722624546e-33	4.32242801718762e-32	65.8987442379628
EMR1	-2.02677381624893	4.99029843842524	-15.33476817692	1.09732903512793e-33	4.3941547567296e-32	65.8807675293076
MSI2	1.27413666114544	5.61708611759862	15.2971621871609	1.39560518366176e-33	5.57978751731937e-32	65.6410824689681
PRKCB1	-1.31670598638098	6.02683405491588	-15.2893081513593	1.46749847693962e-33	5.85801432835488e-32	65.5910111667077
PRX	-1.36221167400526	5.00957641869832	-15.263276176012	1.73339340617566e-33	6.90857798310888e-32	65.4250195836456
HBG1	-3.27273189585651	5.96601504104484	-15.2536586647389	1.84340597012065e-33	7.33044289433241e-32	65.3636817403963
CEP55	2.2787729340915	6.53558306141232	15.2535229969139	1.84500686344689e-33	7.33044289433241e-32	65.3628164411332
CORO2B	-1.42627154462659	4.90145490727252	-15.2384684989399	2.03158648547352e-33	8.05915462599387e-32	65.2667896258021
DBNDD1	1.61488339995092	8.96535936573316	15.237815404484	2.0400953401549e-33	8.08030285194062e-32	65.2626234248769
TYROBP	-2.0971606492234	12.210321928981	-15.2295975586861	2.15026262459468e-33	8.50340249116538e-32	65.2101978031642
WASF3	-2.35430563317527	7.19526295346331	-15.2259424771833	2.20115831471553e-33	8.69115739543269e-32	65.1868787316402
KLF6	-1.49597729714036	9.65562055390236	-15.2071634382465	2.4823134936273e-33	9.77754702244677e-32	65.0670553993085
CCNA2	2.22745374916188	5.93549596669812	15.2070578369848	2.48399220406662e-33	9.77754702244677e-32	65.0663815196434
ELMO3	1.56691966730951	8.4550651863046	15.2017397839802	2.57001891420265e-33	1.01005318315834e-31	65.0324440969708
SFN	2.60973544150786	9.1607837671253	15.1892546378052	2.78389557759207e-33	1.09242124609585e-31	64.9527617238051
CD302	-1.6741603108648	6.73842558551763	-15.1835828729528	2.88685942076554e-33	1.13107952775387e-31	64.9165599365619
SPP1	3.85949974536701	8.67259768398033	15.177226025603	3.00680086493693e-33	1.17445364659933e-31	64.8759827344301
PTPNS1	-1.6439629846408	9.46893042401966	-15.1681325185263	3.18710803908231e-33	1.2429721352421e-31	64.817931925607
C1orf172	1.5190619339665	6.40639215493644	15.167455870366	3.20094988552319e-33	1.24645870886805e-31	64.8136121335319
EMR3	-1.50590011347743	4.77289421134049	-15.156329660103	3.43738608667157e-33	1.33444051010511e-31	64.7425767041584
FUT3	2.75318267778516	7.49301179662713	15.148962588524	3.60348865536106e-33	1.39679130378843e-31	64.6955368337709
IL12RB1	-1.03724134838263	5.02253924323225	-15.1288340123426	4.09947597647938e-33	1.58421694726319e-31	64.5669937680105
BTG2	-2.1291846421832	10.3072406668844	-15.1220690877024	4.28108299693631e-33	1.65188738157961e-31	64.5237860548418
SNRK	-1.10735814402187	9.56317086932066	-15.1104975485961	4.61060498376253e-33	1.77634035647142e-31	64.4498711493209
CRABP2	3.75116768048961	8.47437805250693	15.1044040177947	4.79422257075968e-33	1.84428882797696e-31	64.4109441598514
SIRPB1	-1.47991137295885	4.97976904519253	-15.0952857941105	5.08275599225029e-33	1.95062149199113e-31	64.3526899696904
CYBRD1	-1.93847352058838	10.9642981504331	-15.0951869794731	5.08597628279897e-33	1.95062149199113e-31	64.3520586352943
MGC4172	1.50358174669418	7.98903116722484	15.0881565307829	5.32041723083527e-33	2.03746339376023e-31	64.307138856004
EPN3	1.99903546862435	5.01463499879466	15.0858295867836	5.40037307991626e-33	2.06497273197159e-31	64.2922705323813
OSCAR	-1.95104406818323	8.56693706979381	-15.075473006554	5.77108972913098e-33	2.20341245694208e-31	64.2260913300064
GNG2	-2.00470359320241	5.74470403464115	-15.0670987064952	6.08941126799013e-33	2.31798727129421e-31	64.1725737441451
DLG7	2.14180723163739	5.8713967370558	15.0521645994254	6.70136314490062e-33	2.54711901417837e-31	64.0771227707003
MORC2	1.128918800244	7.94818265424002	15.05020710928	6.78601438823158e-33	2.57499572172887e-31	64.0646104157255
CDH1	1.38940726036677	11.7266272910921	15.0500017070819	6.79495882208616e-33	2.57499572172887e-31	64.0632974618705
RAG1AP1	1.44955633316398	9.1842749748996	15.03992432574	7.248602085679e-33	2.74281925349175e-31	63.9988782587783
KIF15	2.10709563905363	5.08162729115688	15.0379277784192	7.34201692117997e-33	2.77403872617778e-31	63.9861146184702
KIAA0672	-2.06909282145794	9.18527210792395	-15.0331230596918	7.57179379971938e-33	2.85661087150244e-31	63.9553976563659
KIAA1970	1.05042799511298	7.53939075691752	15.0327397290786	7.59043321537748e-33	2.85940053037954e-31	63.9529469262267
PTGS1	-1.16968409217766	6.14982765820165	-15.0176089374945	8.36406749305105e-33	3.13689540137614e-31	63.8562041546959
CAD	1.37375407516469	7.41498656985947	15.0156247725643	8.4712102715108e-33	3.17239962863e-31	63.8435167424295
GATA2	-2.3462336123323	6.93435556533362	-14.9967691057762	9.56056513793356e-33	3.56983921185572e-31	63.72293439229
S100A4	-2.21892262604636	12.7606236593966	-14.9947337034128	9.68624582066149e-33	3.61146420421965e-31	63.7099165599228
C9orf61	-2.64895945969766	8.67558372094229	-14.9898320120285	9.99574576051193e-33	3.72140297508488e-31	63.6785656771305
TMEM16B	-1.12646565380858	4.6567753050642	-14.9892046127556	1.00360692031026e-32	3.73095274410078e-31	63.6745527609159
HOXA4	-2.09160392870968	5.89573366983424	-14.978886831352	1.07230673954496e-32	3.98052785009479e-31	63.6085553880205
FLJ13236	2.61839250468599	5.70068994234972	14.9747603014549	1.10108394377403e-32	4.081393953686e-31	63.582158224784
SCARA3	-1.79986741661137	5.99493475478938	-14.9731997669404	1.11216712454652e-32	4.11647534832154e-31	63.5721752910092
MRPL12	1.37437601758152	9.32170035490499	14.9712221354935	1.12637327499585e-32	4.16299704020267e-31	63.5595239089496
ICAM2	-1.44929245596846	10.6203756765012	-14.9654968452737	1.16853350196978e-32	4.3125500563262e-31	63.5228964254852
MSRA	-1.47666720729735	8.98702133175559	-14.964858974266	1.17332748953147e-32	4.32396687011683e-31	63.5188155209467
LOC647954	1.80684722055174	8.98241853178635	14.9637111269482	1.18200393264538e-32	4.34963762652776e-31	63.5114718768506
SPDEF	3.557852360561	6.92999841629859	14.9615969632009	1.19815318549109e-32	4.40269352610802e-31	63.4979457553387
GRB7	1.06508057764621	6.35265224508188	14.9576601699208	1.22881601080876e-32	4.50885043619699e-31	63.4727579368767
RAB25	1.20424841050951	11.3741687152223	14.9535155797479	1.26194703591159e-32	4.62374484570028e-31	63.4462395408893
ANKRD29	-2.55162245669425	7.29077277824724	-14.9472686271618	1.31358227591976e-32	4.79910490116203e-31	63.4062674739057
ATP13A2	1.32273388580138	7.88556335177198	14.9462331297116	1.32234353553835e-32	4.82418241343889e-31	63.3996414447419
WFDC1	-2.59560016062529	7.19573664645674	-14.9438248083545	1.34294717664947e-32	4.89232962863078e-31	63.384230606496
LIMK1	1.01436582408233	4.59425096991523	14.9430196350811	1.34990706046243e-32	4.91064903196548e-31	63.3790782229443
IL3RA	-1.66427721816699	6.38813357958512	-14.9396718511257	1.37923467891084e-32	5.0101684879064e-31	63.3576549752389
CBX8	1.32692295243798	5.74053433888307	14.9335382751479	1.43463244938803e-32	5.20397060243066e-31	63.3184029316202
MGC16597	1.32248283040366	5.68680882301437	14.9243417311107	1.52189863596335e-32	5.51265505915615e-31	63.25954480043
RAB26	2.28346432432253	5.55843334668997	14.9206461915847	1.55844551520057e-32	5.63700605412804e-31	63.2358917262181
OSR1	-2.36233645489877	8.70691889271803	-14.917518004788	1.59006772767889e-32	5.74321621866745e-31	63.2158692782314
FLJ38159	-2.09975705316966	6.35601222290193	-14.9166089823629	1.59937679080347e-32	5.76864582078732e-31	63.210050821454
SGPL1	1.44822786524756	7.43840917132385	14.9155838244107	1.60994067715289e-32	5.79852288082771e-31	63.2034889430989
TBX3	-1.04554797269975	5.68485479625041	-14.914545913313	1.62070717704723e-32	5.82904414398261e-31	63.1968453657269
DACH1	-1.26710641946731	5.29257209397688	-14.9142899661956	1.62337324355021e-32	5.83038627641168e-31	63.1952070602803
LMO6	1.4377671646137	5.08776745881979	14.9128424076924	1.63853458597177e-32	5.86826161297046e-31	63.1859412280906
FLJ11000	-1.32790745684977	9.50227865835113	-14.9114188979462	1.65358234988455e-32	5.91382447157024e-31	63.1768292023267
SRD5A1	1.73750321570274	6.61379522414097	14.9062199679859	1.7097251490709e-32	6.10602402957512e-31	63.1435492480976
WFDC2	1.86236934644775	5.49676605183643	14.9052020936551	1.72093857429391e-32	6.13745106131074e-31	63.1370333199158
ANGPTL7	-1.53944778478515	4.67703349412423	-14.9012579299189	1.7650896232066e-32	6.286092288361e-31	63.1117841141014
TSPAN32	-1.46710201719097	5.81289699935715	-14.8961722842522	1.82369714453803e-32	6.48573020857525e-31	63.0792260736178
GAS1	-2.46179186738348	7.71125230746566	-14.8823859778968	1.99256293427607e-32	7.07638132580612e-31	62.9909586484106
CD86	-1.13095996222411	6.5451262637469	-14.8774352344172	2.05695275617583e-32	7.29486676206959e-31	62.9592583815919
SETDB1	1.00916447779068	8.89156811613926	14.8705806804092	2.14955831063294e-32	7.61266973854796e-31	62.9153652274741
CD53	-1.91625434958422	8.25795712626755	-14.8677750447933	2.18865657653001e-32	7.7403559705153e-31	62.8973984847799
SEC14L1	-1.13165642138261	7.68002236268655	-14.8630922615295	2.25550704926983e-32	7.96569906233795e-31	62.8674097600808
CYP4B1	-4.06002326128957	9.28592622801879	-14.8436054985618	2.55638025917915e-32	9.01576105830894e-31	62.7426011220959
PGM2L1	1.71663240950031	7.231670985059	14.8122193397805	3.1277792091188e-32	1.10004384134817e-30	62.5415300141206
JM11	1.10240128828567	7.94729632488646	14.7867962616756	3.68316535913208e-32	1.29358465127087e-30	62.3786163852852
KIFC1	2.44203522873767	6.5649129701033	14.7762751432797	3.94096800377857e-32	1.38221978482871e-30	62.3111845414079
TMEM16J	1.25320383029536	5.77365068267908	14.7714811988329	4.06435520538976e-32	1.42353201325965e-30	62.280457028419
SAC3D1	1.31558194801582	8.94744299621031	14.7712228063228	4.07111456657089e-32	1.42393811827737e-30	62.2788007832149
ZFP36L2	-1.89001438188209	8.40026322929411	-14.7657066021591	4.21813070904717e-32	1.47131176501579e-30	62.2434420417586
ANXA6	-1.32669017762098	6.4441651341813	-14.7457145810139	4.7969411442246e-32	1.67091259473073e-30	62.115278380916
RHOD	2.01424851237998	8.30069522699231	14.744955150057	4.82043180160965e-32	1.67679808278153e-30	62.1104093959997
CYB5A	-1.55465825410074	12.2536984410534	-14.7440790221584	4.84767527466466e-32	1.68167376376771e-30	62.1047921824164
STAC	-1.87480757954365	6.01204870540683	-14.7340432121692	5.17096167383101e-32	1.7913789297299e-30	62.0404452565464
STARD8	-1.77437420801969	7.7138317409915	-14.7333424634695	5.19432540412531e-32	1.79702457654556e-30	62.0359520205299
TSPAN7	-3.30848924709164	8.85433146151733	-14.7296604063409	5.31883760449558e-32	1.837600578901e-30	62.0123420070335
SLC5A3	2.1888827415226	5.64410950554945	14.717795420309	5.74076336908935e-32	1.98068020283859e-30	61.9362561347052
EDG6	-1.82854366121975	7.68356338918497	-14.7087096625563	6.08638469813922e-32	2.09424343848828e-30	61.8779868508532
ENTPD5	1.83906728527708	5.91282035277513	14.706450226539	6.17552139241815e-32	2.12204267522174e-30	61.8634957593494
GPA33	-2.5838962587873	6.38694287921911	-14.7046898122514	6.24587640248256e-32	2.14332179706244e-30	61.8522049804837
VMD2	-1.47625169062653	6.16190582525887	-14.7010903039852	6.39223940175862e-32	2.19059115239782e-30	61.8291182304008
MMRN2	-1.67508220411768	5.09038272327693	-14.6980735205129	6.51755014483641e-32	2.23052846679543e-30	61.8097684140817
GAPDH	1.12178462887696	12.6437452962452	14.6918123913228	6.78553089016461e-32	2.31911934778368e-30	61.7696074916276
TLCD1	1.9018748036034	8.05947596612785	14.6887035345121	6.9226641836709e-32	2.36281214580381e-30	61.7496654237529
ANKRD22	2.85083889777411	6.60735728204701	14.6698733764456	7.81465828621647e-32	2.66368808179507e-30	61.6288655526122
GIMAP1	-2.07477537881014	6.44586204732153	-14.6638379957094	8.12424259531845e-32	2.76180803093259e-30	61.590142841998
KCNJ8	-1.54867023187414	8.82179360678514	-14.6526406454653	8.73151054187492e-32	2.96033133411727e-30	61.5182956459334
TIMELESS	1.36514271008302	8.31445631830247	14.6518251243189	8.77747520582027e-32	2.97195259032753e-30	61.5130626178526
ADCY4	-1.86200782043838	8.40274044007355	-14.6400861066596	9.46660471068363e-32	3.20102160350084e-30	61.4377316001199
C1orf178	1.33177967133883	4.37116155752528	14.6307459282568	1.00534182662216e-31	3.39493120416311e-30	61.3777886911084
METTL7B	3.18125647166981	6.64749101492027	14.6259639488859	1.0367815509942e-31	3.49645640300802e-30	61.3470972407625
CNN1	-2.35700376847321	7.38249068423004	-14.6216983567696	1.06565617412727e-31	3.5890735358554e-30	61.3197189499281
TSCOT	-1.61521636096883	8.38438872883963	-14.6089900214467	1.156543615773e-31	3.89002527273491e-30	61.238145654052
SOX18	-2.50598226036676	10.6204318871873	-14.6066667601527	1.17397963067351e-31	3.94345496020686e-30	61.2232319351892
MGC15619	-1.52114963904672	6.1141171144777	-14.600850166154	1.21879631236155e-31	4.08859533386934e-30	61.1858921292344
MRPL2	1.39507945715737	8.21041622293822	14.5903988519383	1.30367213543448e-31	4.36755929642002e-30	61.1187948483154
XDH	2.4442363009842	5.02105107126008	14.5892321329956	1.31350707117313e-31	4.39471813234082e-30	61.1113041529138
PTHR1	-1.96380058556083	8.22054624820279	-14.5886539612664	1.31840830598805e-31	4.40532015830016e-30	61.1075920840933
ZSWIM4	1.30734681764926	7.83121268900905	14.5883196040918	1.3212510474755e-31	4.40902514897729e-30	61.1054453832451
AHDC1	1.99210660758352	6.65516638701968	14.5871950807021	1.33085698218294e-31	4.43525967797481e-30	61.0982254677619
H1F0	1.3081821962549	11.6396922037548	14.583067847939	1.36671601422986e-31	4.54880298558076e-30	61.0717262876962
PTRF	-1.53082143997677	12.2720838667925	-14.5808235889318	1.38661948543925e-31	4.60901441513064e-30	61.0573164731849
SLC22A18AS	2.62330269153205	6.73768192112253	14.5753726273618	1.4361790503695e-31	4.76751447686628e-30	61.0223160796718
LOC651872	-1.36628431366026	4.66922332131884	-14.5738366014932	1.45046208007453e-31	4.80865055699285e-30	61.0124530262292
USHBP1	-1.43801148342654	5.11893344947489	-14.5734468744572	1.45410859937322e-31	4.81446269073727e-30	61.0099505095334
NEK2	2.12394819193585	5.19167936434493	14.5564279429113	1.62263106563111e-31	5.3584756801127e-30	60.9006603351658
ZNF408	1.23274307410365	6.66527171176098	14.5549120316946	1.63855870655974e-31	5.40405587424138e-30	60.8909248642941
HYAL1	-1.50226174085326	6.58410636837367	-14.5450947675885	1.74556734616483e-31	5.74951897387039e-30	60.8278734853922
TSTA3	1.45214598004756	8.58993452558081	14.5416807274921	1.7843978748181e-31	5.86981489791392e-30	60.8059455826842
ITLN1	-5.10204203008247	7.5133730762119	-14.5410825531655	1.79128988963456e-31	5.88487329633432e-30	60.8021035273171
CBX7	-1.54769329970484	9.32018969492428	-14.5371978445498	1.83670181553416e-31	6.02627790521324e-30	60.7771516903459
MCM2	1.95001000015553	7.94728257414339	14.5041162957525	2.27323497121015e-31	7.43935892508772e-30	60.5646329054445
STX2	-1.10185360011474	8.59271073986134	-14.4844277095878	2.58090119426369e-31	8.4353670395549e-30	60.4381239252908
ABCC3	1.34478156455427	7.57297811594917	14.4726983476506	2.78366770051514e-31	9.07475670367934e-30	60.3627471837588
MYH4	-2.15233908092208	5.72997830004038	-14.4616560374699	2.98911352366456e-31	9.73203312160596e-30	60.2917790611252
FER1L4	1.81816099116777	5.10372396412241	14.4403833926036	3.42867650409624e-31	1.11488984841636e-29	60.1550434090421
BZW2	1.25320202799148	10.1550154464243	14.4397402959341	3.44292825174146e-31	1.11809424757703e-29	60.1509093668398
LOC654260	1.67596084164541	6.85012266112643	14.4363213938532	3.51969686939146e-31	1.14156698973069e-29	60.1289311533259
LASS6	1.21740664646539	10.5980333566192	14.4295997968321	3.6756580737467e-31	1.19063227387556e-29	60.0857200018832
MAL	-2.30482547021131	8.66276415558966	-14.4282969053777	3.70668037227363e-31	1.19915354333554e-29	60.0773438308784
DOK2	-1.34889585311988	5.65158808940582	-14.4267147138386	3.7447056039902e-31	1.20991580811007e-29	60.0671719478362
PRICKLE2	-1.31840514778563	9.17651245973567	-14.4221332985398	3.85702928946933e-31	1.24462615193688e-29	60.0377173816294
PKMYT1	1.70235076299173	4.69674730982882	14.417314912601	3.97880459658081e-31	1.28229459165852e-29	60.0067381393468
CHEK1	1.90358479550733	5.82275578577218	14.415713776315	4.02011645330077e-31	1.29396862246243e-29	59.9964435606728
S100A8	-2.9910461963171	10.8195869637759	-14.4133257921773	4.08252954483525e-31	1.31239647618294e-29	59.981089665117
C1orf97	1.61037934863377	7.76502807257429	14.4110264711404	4.14354199502453e-31	1.33032810416015e-29	59.9663055676425
NPNT	-2.30351229487659	7.60591672529187	-14.4099054885855	4.17361746437045e-31	1.33829438693584e-29	59.9590978140066
RGS17	3.26097680524162	6.29535397230056	14.4083976623023	4.21441680848188e-31	1.34967494466092e-29	59.9494026111397
CST1	4.76524699721145	6.48238509916747	14.4063008784667	4.27181702610887e-31	1.36633664578486e-29	59.9359202662469
SLC16A3	1.62591807712779	11.2049923779455	14.3999307513824	4.45104782628912e-31	1.42187492621708e-29	59.8949589067376
COLEC12	-1.26254809362234	6.84646627834488	-14.3963576198917	4.55485833549319e-31	1.45321126417718e-29	59.8719819637079
DPT	-2.64534017546088	8.57178768553128	-14.3921335917212	4.68071073474079e-31	1.49149263863395e-29	59.8448186131595
TXNL5	1.27816014902985	12.3241787983258	14.3854833745412	4.8859433324675e-31	1.55494076418002e-29	59.8020514111479
ALDH18A1	1.19958244242028	9.25196219849277	14.3751785061951	5.2219036309133e-31	1.65978206908579e-29	59.7357769576439
SHMT2	1.12794596095224	11.1235992500121	14.365056565218	5.57441040828565e-31	1.76961433036064e-29	59.6706738213913
NDST1	-1.85822365594046	6.94526639274395	-14.3533464571253	6.01205934583905e-31	1.90313156836307e-29	59.5953494415293
AADAC	-3.18959495399843	6.22640090266401	-14.3532818249565	6.01456795775442e-31	1.90313156836307e-29	59.5949336812241
MLSTD1	-1.79889944312534	5.88712124647471	-14.353207544752	6.01745233979828e-31	1.90313156836307e-29	59.5944558576032
CGI-38	-1.7039609688755	6.56056044537444	-14.3528043415582	6.03313334301148e-31	1.90572067883349e-29	59.5918621603485
LOC644743	1.56771898860502	11.4259592469275	14.3477548153719	6.23301445691472e-31	1.96641552866535e-29	59.5593792443745
IBRDC2	-1.90418296957192	8.79946046881156	-14.3399858609102	6.55356719310866e-31	2.06498273341223e-29	59.509400170533
JUP	1.37278628584907	8.51812270661821	14.3344107021104	6.79372680143383e-31	2.13800600379777e-29	59.4735323562083
TPST2	-1.06976652496389	8.29395230267023	-14.3276342504775	7.09752984899598e-31	2.23085276885377e-29	59.4299339775542
MYLK	-1.0307495613262	6.87006059448638	-14.3249744386658	7.22045927991623e-31	2.26668936505815e-29	59.4128206528862
ECT2	1.99487374143735	7.95066539298329	14.3234122534146	7.29365067994571e-31	2.28684278039038e-29	59.4027693369132
GFPT1	1.40769905819491	9.14147370359234	14.3137584849108	7.76271936598422e-31	2.43091660145624e-29	59.3406530355035
CANX	-1.04256766765858	9.97691327992694	-14.3114992713918	7.87678441227107e-31	2.46360238665718e-29	59.3261156807035
BYSL	1.26083065540994	8.35572477910783	14.3109318605812	7.905695016313e-31	2.46960703777404e-29	59.3224645253642
FLJ10815	1.71950247500329	6.35091097140282	14.3098878428487	7.95916746580706e-31	2.4832602493318e-29	59.3157464759159
MND1	1.57090547589094	4.63286777271162	14.3041550695279	8.25930767103649e-31	2.57374602278328e-29	59.2788562701275
C10orf56	-1.09853614518314	9.40581392588426	-14.290318599555	9.0312361115983e-31	2.81084788060859e-29	59.1898125669195
LOC653764	-1.59664326358792	5.04331909198757	-14.289127910991	9.10094741245748e-31	2.82908179466955e-29	59.1821495416506
LOC400986	1.74611763783476	5.28337233106983	14.2866322796184	9.24881214655926e-31	2.86803408856962e-29	59.1660879559383
CHST7	-1.34867361632416	8.8785025172117	-14.2808408537313	9.60128483577483e-31	2.97370853598152e-29	59.1288138922729
SH3GL2	-2.5809631726418	5.74495603118873	-14.2757175603651	9.92428933107384e-31	3.07001008650299e-29	59.0958386589052
KIF4A	2.25109669616503	4.7682203020343	14.2726723039557	1.01214134875425e-30	3.12718471641836e-29	59.0762377813948
UNQ5783	-1.97802543305753	6.93180427121567	-14.2595066769449	1.10197613448867e-30	3.40061276065265e-29	58.9914918461588
CRIM1	-1.90033020792291	6.75468253997055	-14.2492041197076	1.17780814732213e-30	3.62582391889917e-29	58.9251695819005
L2HGDH	1.65313886103796	7.78373584842814	14.2369650296102	1.27471324197461e-30	3.91939641075339e-29	58.8463745741732
KIF26B	2.13569963685782	4.77091001349777	14.2353088502524	1.2884254930791e-30	3.95677336207916e-29	58.8357115948638
TSC22D1	-1.29841422263926	8.84644015364383	-14.2262039670955	1.3664894596268e-30	4.18639686498679e-29	58.7770893767922
TCEAL1	-1.09446180263221	6.27031885355536	-14.2046325757959	1.57086674166039e-30	4.79519802004086e-29	58.6381858635231
IPO4	1.26241126208794	7.49870914492739	14.200607681499	1.61225955111616e-30	4.91565178246783e-29	58.6122662421929
LRRC33	-1.52755764581561	7.57626360178234	-14.1967217104199	1.65325942804458e-30	5.03462044746318e-29	58.5872405703017
FLJ43093	-1.57617421157665	4.81134560241108	-14.1961054664904	1.65985647302519e-30	5.04866392297661e-29	58.5832718941769
SLC9A9	-1.69956790842371	6.96652480647634	-14.1860554463785	1.77124102311965e-30	5.38101753116922e-29	58.5185462997977
CHRDL1	-1.77060521643372	4.51334291043261	-14.1814872990631	1.82431420873366e-30	5.52904191891293e-29	58.4891243651503
HSD17B6	-3.25468136366464	9.33083736348146	-14.1788335832882	1.8558733876329e-30	5.61799386913445e-29	58.4720322281719
GLDN	-2.95199301642888	8.06348597351972	-14.1777260005171	1.86920638490247e-30	5.65162662964328e-29	58.4648983813185
LEFTY2	-2.24650077117132	5.83466330998838	-14.1695833856362	1.97021580634882e-30	5.94995813822303e-29	58.4124508199935
C7orf21	1.00450058365994	10.4346014119732	14.1586378628976	2.11465870804913e-30	6.37859331296242e-29	58.3419447847902
CLEC4A	-1.83885991167769	7.57344727174619	-14.1564707068459	2.14449112395492e-30	6.46091472747936e-29	58.3279843361137
MRGPRF	-1.72376364014578	6.61684140164358	-14.1507457701391	2.2253412164071e-30	6.68864969867608e-29	58.2911042851954
C10orf132	2.60829500801542	4.95174980533868	14.149192149103	2.24780382910453e-30	6.74818840218065e-29	58.2810956094473
KLF2	-1.58365560253061	12.4175535736319	-14.1482384606696	2.26170476579119e-30	6.78191377176159e-29	58.2749517436214
GSTA4	-1.63833500248843	9.04737219005108	-14.1414043922466	2.36386830004091e-30	7.07991085199533e-29	58.2309240497358
LOC650919	-1.54175309331128	5.03358510386209	-14.1375772978688	2.42308500367568e-30	7.2487300557018e-29	58.2062675533466
FRK	1.8409528305563	5.13803691260308	14.132202124921	2.50877127234565e-30	7.49624393809697e-29	58.1716363141674
PSAT1	1.25372859235277	5.0546831447491	14.1320183169845	2.51175441457947e-30	7.49634873872379e-29	58.1704520518113
CDCA3	2.37690011676079	5.20951484935727	14.1255239684793	2.61946619230119e-30	7.80865021545542e-29	58.1286084625118
PODXL2	2.94388159842468	7.82475765216632	14.123354664763	2.65646572994157e-30	7.90967337013517e-29	58.1146310678772
ZFP36	-1.93080906759569	12.620082040209	-14.1143231392873	2.81621491069987e-30	8.37552195897967e-29	58.0564364115461
SFTPA2	-4.57005201390761	10.7111595237231	-14.1101429032251	2.89337631510591e-30	8.59495010987302e-29	58.0294998744912
IL1B	-2.6870632393602	7.62263122412196	-14.0995839938105	3.09783612722862e-30	9.1808597952412e-29	57.9614572505133
FAM43A	-1.59631949527888	8.85724122915932	-14.0957935832132	3.17470890986539e-30	9.39772970431397e-29	57.9370303346376
SHANK3	-1.43880914622345	9.42496358082934	-14.0955763629453	3.17917173219325e-30	9.3999975356058e-29	57.9356304624034
KLF13	-1.31503052995112	10.2910665599144	-14.0938727826777	3.21439050629651e-30	9.49309196214956e-29	57.9246517003627
BEX1	-2.05223205818109	6.57201476767656	-14.081491954973	3.48235390663032e-30	1.02725400391874e-28	57.8448595254159
MYL9	-1.68385443158175	8.56269412196981	-14.0799114555694	3.51813334235923e-30	1.036605963262e-28	57.8346730353662
NCF2	-2.06213506310094	6.86758979742118	-14.0745754731088	3.64167040029801e-30	1.07052479698009e-28	57.8002812841258
PLEKHG6	2.05840213344773	5.57110580270739	14.0716451706345	3.71134944368294e-30	1.08974819461859e-28	57.781394245113
DEFA1	-2.94023594770649	5.06803476334339	-14.0686391335442	3.78421642325391e-30	1.10986222849482e-28	57.7620186961118
EZH2	1.63882902404224	5.16011824547185	14.0647128688072	3.88155112697303e-30	1.13709771954689e-28	57.7367112173795
PLA2G1B	-4.06550706193967	8.74104063061627	-14.0570752237056	4.07813123637035e-30	1.19193932274052e-28	57.6874795250896
DKK2	-1.75189938615621	4.77935623397203	-14.049902200671	4.27181909021733e-30	1.24711614036793e-28	57.6412405816923
SELI	1.33787606562221	7.09656081671782	14.0379567183493	4.61502681433321e-30	1.34576722287689e-28	57.5642326410283
SLC5A6	1.05968856570862	8.59291774175013	14.0258266686204	4.99179639244873e-30	1.45064455619641e-28	57.4860289824978
PA2G4	1.2572385445396	9.96643112994145	14.0246970636204	5.02841287469792e-30	1.45961738102533e-28	57.4787460048712
TMEM62	1.13630009979678	9.61857395576281	14.0221742101048	5.11116566282354e-30	1.47899710546407e-28	57.4624800594612
ASF1B	2.18728998053315	6.38748238325505	14.0217476717157	5.12529077852577e-30	1.48097606723129e-28	57.4597299539431
KRT25C	-1.57783910455361	4.8226399105746	-14.0129339021628	5.42607160120711e-30	1.56610838451185e-28	57.4029015725927
NAALADL1	-1.49510829168654	6.902089304896	-14.0091946331033	5.55895847170992e-30	1.60264394578957e-28	57.3787910263574
ABCB6	1.53345814920612	8.52811276988332	14.0076467496873	5.61491633761922e-30	1.61694329142674e-28	57.3688102205506
TARSL1	1.21888885079907	6.84545316936852	13.9933529642421	6.15904982552383e-30	1.7716325674595e-28	57.2766389528255
IL8RB	-2.16938099772872	5.30919534779249	-13.9873979828001	6.40103702267381e-30	1.83708317621388e-28	57.238236820998
COL11A1	1.41065285165331	4.59147873250028	13.9698168658502	7.17242796111784e-30	2.05383443913631e-28	57.1248527558244
DKFZP686A01247	-1.54256292217061	11.5378297814753	-13.9677632854157	7.26839670171197e-30	2.0789740307214e-28	57.1116080392991
RRBP1	1.66329768030815	8.96984440027753	13.9627208837706	7.50952850953799e-30	2.14312335511259e-28	57.0790860201441
SLC11A1	-1.36073752021857	6.62908323314774	-13.9600045532016	7.64272765501163e-30	2.17869146649816e-28	57.0615660796101
KNTC1	1.71503401661724	7.74620352140058	13.954197697619	7.93546025619125e-30	2.25960675693652e-28	57.0241117599311
STOM	-1.64541328688247	10.8065504076547	-13.9414351713288	8.6188855610068e-30	2.4514655709763e-28	56.9417887750717
OBFC2B	1.08719612615695	8.65766608145145	13.9401110082573	8.69308378048839e-30	2.46980708793585e-28	56.9332470868422
STON1	-1.95439749557611	6.62895151168357	-13.9379038745522	8.81818216884377e-30	2.50255285925624e-28	56.9190095347807
RCC1	1.24951195379625	5.37741913888342	13.9341601958481	9.03450469973551e-30	2.56108568009894e-28	56.8948597805113
TMEM106C	1.18610672085934	10.4041347377462	13.9305212423964	9.24986572364535e-30	2.61921587551062e-28	56.8713850895304
MGC24665	1.43658507264859	8.24856851329587	13.923604587814	9.6734755531306e-30	2.73611942563965e-28	56.8267647751726
PAK6	1.70306680379003	6.67206217529326	13.9200220196952	9.90046824631099e-30	2.79721229519107e-28	56.8036524293135
MEIS1	-1.32090030025438	8.09563969652275	-13.9128928303179	1.03681603805233e-29	2.91961885001048e-28	56.7576582415477
CA3	-1.22709451810397	4.33602191981495	-13.9065552593312	1.08024562496663e-29	3.038549308811e-28	56.7167696459008
DENND3	-1.36179794159425	7.91619206684742	-13.8940212182532	1.17157302123993e-29	3.28816322120186e-28	56.6358985178285
TNXA	-1.16519864838009	4.78120156577256	-13.8860397947405	1.23371603733958e-29	3.45494839179195e-28	56.5843984752667
CG018	-1.16450627168744	6.28966795480113	-13.8746172871363	1.32843443632838e-29	3.71610900406578e-28	56.5106909261353
ARHGAP15	-1.51599895571961	8.53968482017571	-13.8713329215883	1.35699280945615e-29	3.79182562185175e-28	56.489496603896
TRPV2	-1.63144579730281	9.29927524996717	-13.8625723088296	1.43621023383696e-29	4.0087764902312e-28	56.4329616831159
PDE7B	-2.12131822626132	6.90161297608679	-13.8607284575049	1.45346397202359e-29	4.05248704831314e-28	56.4210624025179
PPM1M	-1.0731511407074	10.2848941791261	-13.8591932201267	1.46798804920381e-29	4.08849946496764e-28	56.4111546691376
DUSP1	-1.78748300551604	13.0727060101853	-13.85870597919	1.47262787939939e-29	4.09693454238158e-28	56.4080102175108
ARFGAP1	1.53168244293871	8.25653978871597	13.855447531205	1.50403655492859e-29	4.17062611981726e-28	56.3869813284765
C17orf53	2.21954595658883	6.5628867292967	13.8429003187835	1.63137137377069e-29	4.51879207976483e-28	56.3060025515393
CD97	-1.09605214498268	8.22688363864235	-13.8172011314613	1.92686258733028e-29	5.33147572041724e-28	56.1401250897442
UNC5CL	2.06283528966698	4.71830892026223	13.8155024609097	1.9481835661113e-29	5.37876348741349e-28	56.1291600981532
PSME4	1.14776458605506	10.1481744955727	13.8115542297569	1.99865675792283e-29	5.51213059007178e-28	56.1036737228233
KLF9	-1.58380973593167	11.0747930828737	-13.8055286660874	2.07822037315686e-29	5.72535077449974e-28	56.0647768781217
RAPGEF4	-1.4443204984309	5.88218521309852	-13.8029771662721	2.11285944497374e-29	5.81447943363552e-28	56.0483058078991
C22orf18	2.11135309750188	5.56865494719843	13.7935562883965	2.24583821156269e-29	6.1737485452558e-28	55.9874879732375
PPAT	1.52783948401178	7.180060699381	13.7831763788586	2.40207393370138e-29	6.59610539807329e-28	55.9204756012285
PTCRA	-1.1150966284674	4.68013403504293	-13.7711040187873	2.59751885288775e-29	7.12510349419953e-28	55.8425324222409
FLJ33641	-1.75157405599161	6.14335837780986	-13.7606066733631	2.78035756659025e-29	7.61841941845441e-28	55.7747542585889
MGC14376	-1.8545516313101	8.65396941284933	-13.7593127098849	2.80376930538506e-29	7.67429988130585e-28	55.7663992872906
HCK	-1.6944812813215	8.96143049266774	-13.7511542517639	2.95599265590879e-29	8.07357478565506e-28	55.7137198542175
ABCB9	1.15066462044391	6.35364535145747	13.7507856766364	2.96306165176239e-29	8.0841986782204e-28	55.7113399028992
RARRES2	-1.44639919557749	11.8514172037548	-13.7452168913791	3.07194908342033e-29	8.37229595854363e-28	55.6753808049721
C10orf32	-1.20493970399672	8.95021704619684	-13.7442073026446	3.0921143476091e-29	8.40922819582933e-28	55.6688615233571
LOC652616	-1.84035847034149	4.75629631587163	-13.7436187846895	3.1039303186919e-29	8.43234403244634e-28	55.6650612342032
IL7R	-1.92436977669715	9.82450592913824	-13.743422209849	3.10788710993538e-29	8.43408254337639e-28	55.6637918716526
ABCB1	-1.98417555866035	5.48064703756218	-13.7361705406641	3.25743612257224e-29	8.83049954421822e-28	55.6169640956659
NIP	-2.5773271872343	7.54971040418127	-13.7344420776668	3.29413189119415e-29	8.92046706382161e-28	55.6058022758238
MAN1C1	-1.62572370398115	7.73750672895973	-13.7324075101854	3.33785681044296e-29	9.02925776339826e-28	55.5926636200766
NR2F6	1.06269860526443	9.84090227234238	13.7276712089554	3.44190796088963e-29	9.30083269176425e-28	55.5620774449833
MS4A6A	-1.82347748057635	9.99407752840104	-13.7269029183563	3.45908980323054e-29	9.33733922680957e-28	55.5571158984871
MRAS	-1.4599772121619	6.11578818231186	-13.7237395106183	3.53074446619308e-29	9.52065432517048e-28	55.5366867261382
TSEN54	1.18703385590555	7.91744154812019	13.718457095655	3.65372369328268e-29	9.83141651563937e-28	55.502572400323
LOC441193	2.47548710621315	5.78379107914014	13.7159164774895	3.71438916719124e-29	9.98408961346076e-28	55.4861645500178
SCN2B	-1.84557349410551	5.0202715616986	-13.7151803765283	3.73215357034412e-29	1.002124614432e-27	55.4814106174752
VIPR1	-2.16231330684182	10.2021914951977	-13.7103503899505	3.85084433264547e-29	1.03290368871845e-27	55.4502168940052
C20orf94	1.99078131553754	6.9124424215364	13.7018711104758	4.06842223440484e-29	1.08896674290996e-27	55.3954530759336
PPAP2A	-1.38079218975731	7.77914610507434	-13.6856789038617	4.5186800762733e-29	1.20821237623005e-27	55.2908690101954
C20orf42	2.41234627526169	5.62060484845291	13.6786764863144	4.72853369715524e-29	1.26299532406789e-27	55.2456386073259
NCF1C	-2.02072396111986	8.01188767892137	-13.6781861862946	4.74358759483762e-29	1.26568672992163e-27	55.2424715806762
RALGPS2	1.39688874348513	4.49343360755846	13.6755224365234	4.82621596525763e-29	1.2863838528781e-27	55.2252653271873
EEF1A2	5.05856574067353	6.91386281273977	13.6593786057568	5.35873199658381e-29	1.42682552051448e-27	55.1209813114204
MIA3	1.47173858229821	6.02247311729707	13.6530300299494	5.58390913971486e-29	1.48522637661788e-27	55.0799694870393
MGC42105	-2.28370918788464	5.22815262840663	-13.6244373720163	6.72134492473607e-29	1.78589716558191e-27	54.8952467937811
KIAA1698	1.0373364264286	8.85557628526153	13.6203046032498	6.9039094528879e-29	1.83249070530306e-27	54.868545198249
TACC3	1.59194215986147	7.31898576560977	13.609755164907	7.39274856833138e-29	1.9601961480243e-27	54.8003837450249
C16orf9	1.15958387284076	10.4805044261383	13.598685201808	7.94299532320401e-29	2.10298695761163e-27	54.7288558909432
GADD45B	-1.81207352784633	9.2311760173223	-13.5985916629573	7.94781526767648e-29	2.10298695761163e-27	54.7282514817774
TRK1	-1.9877540188868	5.90148131378065	-13.5972182934702	8.01892124194538e-29	2.11959593908718e-27	54.7193773124348
HOXA2	-1.59759519460516	5.63770398164661	-13.5888629551083	8.46544543654301e-29	2.23529954891397e-27	54.6653873551082
APIN	-1.762888022097	5.35531800448351	-13.5763071112215	9.18367680008756e-29	2.41992262873188e-27	54.5842514260588
CD37	-2.01798185011993	8.6109106638257	-13.5702167101863	9.55371951979541e-29	2.51222316390235e-27	54.5448937557334
F13A1	-2.51963253737843	7.62925232859147	-13.5506096412814	1.08494129540564e-28	2.84998835326185e-27	54.4181816500357
CTSG	-3.23259301824337	8.00552364619839	-13.5479220567484	1.1040217201975e-28	2.8971170589455e-27	54.4008121881874
HMGB3	2.75756689157663	8.72100297822097	13.5467009554572	1.11280147914927e-28	2.91714598059871e-27	54.392920331657
GIMAP7	-1.26043115534426	6.73394088259233	-13.5427517964531	1.14167727230032e-28	2.98976000824435e-27	54.3673970561116
BUB1	2.24145233059317	5.79451576136013	13.5130172831145	1.38457997545355e-28	3.61840694921201e-27	54.1752117488901
LOC652773	-2.25495099295633	5.78854924102607	-13.5038721273057	1.4692168061007e-28	3.83565143177913e-27	54.1160989346797
DNASE2B	-1.14428789357084	4.67301029781778	-13.4940835077383	1.56555324505823e-28	4.08296286311187e-27	54.0528247131798
CA2	-2.55242833848302	9.2925083388632	-13.4905900076279	1.60144468023104e-28	4.16801794564125e-27	54.0302419846204
LY86	-1.94359918659146	9.66886811246708	-13.4900635480781	1.6069243358392e-28	4.17800327318192e-27	54.02683881375
GYLTL1B	1.6733188753436	4.99483973250287	13.4797723876043	1.71788880924957e-28	4.46194858443289e-27	53.9603128209658
SEZ6L2	1.11629640472389	6.66620548018235	13.4795372480183	1.72051184897105e-28	4.46420156077917e-27	53.9587927608531
MCM10	1.55034209716088	4.72729191528017	13.4756564121352	1.76438701145896e-28	4.57337746456458e-27	53.9337049136271
FOXO1A	-1.13694704739786	9.36631924254678	-13.4748447527624	1.77370392398842e-28	4.59284555796105e-27	53.9284578605331
RCL1	-1.04402205793916	7.6332452310101	-13.4728007543857	1.79738533258264e-28	4.64893745960003e-27	53.9152441636835
KCNK5	2.02473361514042	7.20187710305508	13.4726604424493	1.79902251858048e-28	4.64893745960003e-27	53.9143370952648
STK39	1.44124825083466	9.44294254729762	13.4719859285417	1.80691372574595e-28	4.66126749684794e-27	53.909976588686
TMEM54	1.37436274495572	9.92863509096627	13.4706594269011	1.82253377887943e-28	4.69537881756294e-27	53.9014011701911
EPB41L3	-1.99085919469617	8.25490679400044	-13.468178412463	1.85211223561774e-28	4.76675201693197e-27	53.8853620825256
IFI30	-1.66941584893792	10.4903601514492	-13.4613559495534	1.93594912735957e-28	4.97748376243671e-27	53.8412560038245
GSTM3	-2.2987847823307	8.29383532028285	-13.4577800791106	1.98139671023729e-28	5.08405202299836e-27	53.8181381935311
GJB2	3.03206903712095	5.97557673925046	13.4436457186932	2.1717315955105e-28	5.56120755394169e-27	53.7267576045915
LOC144501	2.09625325385017	6.42723383799829	13.4407781025283	2.21252496467167e-28	5.65996828990657e-27	53.7082175489588
DCBLD1	1.49441601699396	7.79103170102959	13.4400892733053	2.22243759278939e-28	5.67390995074786e-27	53.7037640217617
ETS1	-1.21243819797261	10.628564255516	-13.433138729336	2.32498016536073e-28	5.91787744192119e-27	53.6588257104093
ATP10B	3.26116558194914	5.68260693138302	13.4322758511599	2.3380363347871e-28	5.94515879209664e-27	53.6532467542998
NOSTRIN	-2.2556509923083	8.70112425284183	-13.4290809783668	2.38701970923907e-28	6.06365006658653e-27	53.6325901051571
DPYSL2	-1.3047300049596	12.6636695816398	-13.4268623728744	2.42163790917999e-28	6.14544997551184e-27	53.6182454482806
PDZK3	-1.39583301588454	5.43539595883534	-13.4214472187694	2.50825786724728e-28	6.35892134081395e-27	53.5832327003373
CXCL2	-2.86472277634636	9.31967082925074	-13.4172667843397	2.57724214521245e-28	6.52080729039425e-27	53.5562028646031
WDR74	1.11943613369139	8.87825164211061	13.4153824297084	2.60895480608716e-28	6.59448338063463e-27	53.5440188956707
PPP3CC	-1.1663803623271	8.36641506149382	-13.4147613324592	2.61949285465674e-28	6.6145446184917e-27	53.5400029534251
XRCC3	1.48444954607587	6.02473364151529	13.4132540290724	2.64524444135676e-28	6.67294401337498e-27	53.5302568733261
KDELR2	1.27137738363091	10.4702321753883	13.4067989322383	2.75842299266255e-28	6.95155399974464e-27	53.4885183138869
TPSAB1	-2.49403501052403	10.6520051062684	-13.4053415589844	2.78463858439989e-28	7.0106722697149e-27	53.4790948446046
LOC641765	1.22513634857848	5.33945051829521	13.4047392576949	2.79554559581752e-28	7.03117046591968e-27	53.4752003133111
OSTbeta	-1.7283077373176	4.72653133735458	-13.4042963146208	2.80359407299933e-28	7.044445660892e-27	53.4723362011593
NXPH3	-1.24240452786476	4.69501169443984	-13.3951550388097	2.97497069190286e-28	7.46767569138263e-27	53.413226972199
LOC388284	-1.28174880023536	5.99668469210318	-13.3781306271791	3.32256536755265e-28	8.33197161401665e-27	53.3031395426201
NOTCH4	-1.56640645335214	8.36518335882255	-13.3766531696997	3.35458294366152e-28	8.40397390063302e-27	53.2935853821853
MAPK1	-1.00418278172933	7.28350272380399	-13.3750645259216	3.38935450903505e-28	8.48272701336057e-27	53.283312175727
SMPDL3B	1.8737495424901	7.11875851413399	13.370908835708	3.48202750114118e-28	8.70609589960844e-27	53.2564385481351
RAD54L	1.53083035770448	5.76264855949184	13.3660526852643	3.5935381116944e-28	8.96727056959423e-27	53.2250348399356
MPP1	-1.49000187116797	8.56873126369505	-13.3656391946901	3.60319647499834e-28	8.98255685943704e-27	53.2223608626644
MYH11	-2.36197538769536	9.0885731138409	-13.3639572855644	3.64275113189968e-28	9.07226991008276e-27	53.2114841932264
CASP1	-1.08742386819221	7.67302201676759	-13.3534437230126	3.90004335863975e-28	9.70355210601679e-27	53.1434932850782
LYL1	-1.38762426357754	10.2673495849577	-13.3463221339067	4.08457869456317e-28	1.01527533768673e-26	53.097437030663
MDK	1.06842396245913	5.90794588154684	13.3450458496373	4.11856129390007e-28	1.02272242755167e-26	53.0891830360232
JAZF1	-1.48673084368455	7.37074977301633	-13.3434564188982	4.16127755114696e-28	1.03232161532258e-26	53.0789038176961
PUSL1	1.21129102304226	7.36257261140085	13.343268667142	4.16635259950611e-28	1.03257323489514e-26	53.0776895804432
ZBED2	-2.85646907024253	6.77051290403294	-13.3331088713401	4.45041515029538e-28	1.10190025746554e-26	53.0119827284288
NDRG2	-1.59990708816332	7.51164202822478	-13.3304453172053	4.52804044100745e-28	1.12002930285931e-26	52.9947563196628
TCF3	1.25061376936317	8.10772665066462	13.3274565747975	4.61675680104051e-28	1.14086386721922e-26	52.9754266249917
FAT3	-1.704622911108	5.28515851658931	-13.3254041033168	4.67868650871648e-28	1.15504505382177e-26	52.9621521743731
ENG	-1.38262372985919	10.5287720097256	-13.3223391847352	4.77271566863026e-28	1.17711555792367e-26	52.9423295426893
FLJ42461	-1.42835912545765	4.61094806480656	-13.3221706978138	4.77793918781738e-28	1.17726199290524e-26	52.94123983399
PSMD11	1.12714755281885	6.52783091559439	13.31893692352	4.8793101074797e-28	1.20107548318484e-26	52.9203249302898
TPPP	-2.06292998674273	5.71453769060032	-13.307843779085	5.24368793727158e-28	1.28827533206707e-26	52.8485770744598
MARCKSL1	1.52326699387913	11.1123589475371	13.3040732822871	5.37363836260301e-28	1.31765550900935e-26	52.8241899201651
CHAF1B	1.82743433510289	6.19057671944231	13.3009163629855	5.48491667030866e-28	1.34364606062243e-26	52.8037711376032
TRIM46	2.00416531513316	5.02335991310336	13.2978287559731	5.59598154069214e-28	1.36953434664793e-26	52.7838005062049
LYZ	-2.85093640111219	9.56840314264804	-13.2930046192585	5.77403257890682e-28	1.4090412707912e-26	52.7525976985418
PPAP2C	1.4854407211894	6.25666106873708	13.2837888954932	6.13007787805159e-28	1.49449300367302e-26	52.6929888089253
PRR11	1.97364060164928	5.40003290325674	13.2766524462649	6.42081321197296e-28	1.56237740051721e-26	52.6468281096202
ESPN	2.62001528517973	5.73519283976122	13.2717828468913	6.62707730778511e-28	1.61102602086386e-26	52.615329625346
GABARAPL1	-1.25932767939226	10.5032989488073	-13.2646277566318	6.94223547949137e-28	1.68602830728277e-26	52.5690470325477
MC1R	1.74074072036856	7.58420738893612	13.2533218772903	7.47106759719775e-28	1.81156348224667e-26	52.4959135650533
OTC	-1.52310568789789	4.39815682255701	-13.253274298619	7.47337617145179e-28	1.81156348224667e-26	52.4956057926074
SIX1	2.34334463372711	5.38630128105653	13.2440301335952	7.93572736545496e-28	1.92180643284561e-26	52.4358073838098
GFOD1	-1.58204565663687	8.58744643608859	-13.2402238218099	8.13432058150046e-28	1.96802572546521e-26	52.4111848600205
DENR	1.43547439033241	9.99649234891373	13.2360858590599	8.35586230413342e-28	2.01970405579377e-26	52.3844166985549
RHBDD3	1.32437160941529	7.10605859898285	13.233496912553	8.49753093603309e-28	2.05004949375189e-26	52.3676688818538
KIAA1688	1.73333324148574	8.48081770088098	13.2322530103238	8.56645009123599e-28	2.06471746843553e-26	52.3596220828464
SSTR1	-1.56270515217785	4.78595208126683	-13.2256081804809	8.94419518827934e-28	2.15168396639136e-26	52.316636342268
ZNF669	1.50018257842039	7.56468765427459	13.2188205680964	9.34726748527573e-28	2.24652474116816e-26	52.2727263153641
KIAA1893	1.61708917976841	4.54240657811251	13.2152699332919	9.56530485352775e-28	2.29675705208219e-26	52.2497565100019
FCER1A	-3.02795609628705	8.44905000745236	-13.2112613018685	9.8175878234474e-28	2.35510965259076e-26	52.2238236279873
BCL9L	1.51744776666909	7.10006919534852	13.2050114807428	1.02242644256915e-27	2.44735913170383e-26	52.1833914876905
NSUN5C	1.08591707846878	6.04785165576246	13.2049098336468	1.0231016033511e-27	2.44735913170383e-26	52.1827338951618
MGC35295	-3.28624984857675	7.01225585848126	-13.2029204752879	1.03640548003306e-27	2.47452756303105e-26	52.1698639760817
CYTL1	-2.39707383174407	5.06464363313121	-13.1977761694171	1.07161606210985e-27	2.55619636278887e-26	52.1365832631926
RHOT2	1.1400203815261	9.56375513923163	13.1896321229995	1.12982158952748e-27	2.69251203172491e-26	52.0838952689691
NME4	1.01199400735472	10.8331752322543	13.1799152903619	1.20342000869102e-27	2.86522134653513e-26	52.0210310548363
TACSTD1	1.33557740056612	9.83066988405429	13.1711825463128	1.27364793467824e-27	3.02959024162754e-26	51.9645325592714
SPIRE2	1.87499971400231	7.49363253867449	13.1699452332246	1.28392449625214e-27	3.04833166112972e-26	51.9565274056837
CNFN	2.14155406514181	7.18087989730004	13.168476793628	1.29622837951811e-27	3.07180757077228e-26	51.9470268896115
MGC10911	1.16952947322854	8.20174594587472	13.163442147041	1.33931552720713e-27	3.17096044933174e-26	51.9144535266018
STK32A	2.41134518969452	5.22097912829603	13.161265848272	1.35838133373032e-27	3.21012272807571e-26	51.9003731305524
PFKP	1.65651764467508	10.2555334031911	13.155971486775	1.40590480876038e-27	3.31934516965265e-26	51.8661190155626
POMT2	1.28611413381581	7.39212191295302	13.1534614983692	1.42901272034217e-27	3.37077323310396e-26	51.849879473664
DLL1	-1.84228845588896	7.77793986505402	-13.1487628032495	1.47329693320677e-27	3.46930839103435e-26	51.8194788869531
RAVER1	1.06614939905924	8.51155763039248	13.1442320111432	1.51729832722613e-27	3.56908990422813e-26	51.7901644086193
MXD3	1.27047963419945	6.69459050720956	13.1401560415947	1.55800480576439e-27	3.66145528659675e-26	51.7637924716499
LOC654017	1.20234304204771	8.50546272076257	13.1359985169093	1.60065143065945e-27	3.75127784136483e-26	51.7368926858353
SAMD1	1.45053372547851	6.54210025253769	13.134966666287	1.61141548881824e-27	3.77302698431586e-26	51.7302164354555
CPVL	-1.72568807882131	9.99191741060628	-13.1279843777935	1.68618090428967e-27	3.9444533610191e-26	51.6850395472494
ZSCAN1	-1.54664586705975	4.80400833788395	-13.1239028285775	1.73148252849559e-27	4.04298785441559e-26	51.6586308311462
FAM64A	2.06932665075102	5.08012181907492	13.118664327384	1.7914138753128e-27	4.17908917628018e-26	51.6247360859852
KCNN4	1.94915724559166	6.57493976106664	13.10957065692	1.90041986726068e-27	4.42526340519274e-26	51.5658965610149
PENK	-2.4214304646008	5.83852910840148	-13.1085012129217	1.9136677544153e-27	4.45203510148876e-26	51.5589767982724
PPP1R16B	-1.71677127805543	7.86731656980763	-13.1059703652221	1.94538814190287e-27	4.52169375432415e-26	51.5426010827178
C1orf112	1.44704027633771	6.80745459803932	13.0931230198117	2.11470697866623e-27	4.91075516470548e-26	51.459472122734
ZFPM2	-1.41361309268917	4.81553527079488	-13.0913509403296	2.13919079415581e-27	4.96307878775493e-26	51.4480057387811
RBM12B	1.28042707672342	7.50231254946637	13.0811918889106	2.28512605724933e-27	5.29682637955662e-26	51.3822702560265
PTD015	-1.37073273455266	9.3488670537572	-13.0763336428679	2.35839419998221e-27	5.46168011995879e-26	51.3508340304194
BRI3BP	1.03958880910907	6.43554504757412	13.0736351358597	2.40010124268277e-27	5.55320968143197e-26	51.3333727335771
DOPEY2	1.37842858127865	8.37695650942842	13.0724249828929	2.41904372264701e-27	5.58687046135043e-26	51.3255421475893
LYSMD2	-1.07524103038661	9.76328574478637	-13.072122191294	2.42380665183091e-27	5.59279088409768e-26	51.3235828598659
C1QTNF6	1.11704754417843	5.16929151980124	13.0650166277236	2.53831065093137e-27	5.85169204278176e-26	51.2776043521657
PROS1	-1.52937854248319	10.7262056367034	-13.0633622910179	2.56573712311889e-27	5.90956191727058e-26	51.2668994545996
C20orf20	1.09385771640781	10.2684850486282	13.059000267442	2.6394826597922e-27	6.06842360517144e-26	51.2386735322084
NAT11	1.41796997523946	5.17621357750998	13.0582109561764	2.65305174761744e-27	6.0941101931722e-26	51.2335660163195
PRSS22	1.71201672673194	5.38389233897005	13.057527284139	2.66486116509853e-27	6.11571206733983e-26	51.2291420724533
HS6ST2	1.72106271845846	4.94506305275606	13.0567014596243	2.67919619295422e-27	6.13965002684736e-26	51.2237982756713
SPATS2	1.18511906066607	6.93872191602036	13.0566483377808	2.6801209414034e-27	6.13965002684736e-26	51.2234545313613
EIF4E3	-1.271493850272	8.14758426684362	-13.0517386888767	2.76698136992303e-27	6.33292549724597e-26	51.1916847645671
CETP	-1.24194910338427	6.12579895844134	-13.0472612463904	2.84864787927019e-27	6.51397646349661e-26	51.1627116049232
LOC89944	2.5336475622801	6.83516250877002	13.041128389598	2.96443541726711e-27	6.7665766418553e-26	51.1230261700306
COP1	-1.12559011601483	5.41269534547398	-13.0280467101763	3.22738786767163e-27	7.34043101065781e-26	51.0383743860635
CDH3	2.81727831126571	8.24123931141952	13.027204803741	3.24508872619612e-27	7.37409438156522e-26	51.0329263567691
GJA5	-1.1517370884571	5.72165304393132	-13.0250342307481	3.29117363737908e-27	7.47213957600673e-26	51.0188804226581
SGCA	-1.96823794441967	7.11949698317798	-13.0234726865941	3.32473218454606e-27	7.54159589550733e-26	51.0087755401125
C16orf34	1.32630438907092	7.88712578459276	13.0220706727379	3.35515382319782e-27	7.60381919931143e-26	50.9997029788117
NPM3	1.39285778812323	8.93295774500757	13.0206021607573	3.38731696336662e-27	7.66987495498544e-26	50.9902000893079
LCN6	-2.06230908072911	4.63419661429712	-13.0025231388405	3.80948656855356e-27	8.6028085670675e-26	50.8732078935179
PLXNB3	2.02831924823505	4.78646696675543	13.0016954202284	3.8300277038946e-27	8.64152124708357e-26	50.8678515531142
LOC595101	1.04574174339354	5.94753976586207	12.9927951727455	4.05802557912925e-27	9.1397231555446e-26	50.8102559659317
E2F2	1.91919004749635	7.26665946719321	12.9863870597925	4.23054229279197e-27	9.51984331160303e-26	50.768787323131
FGL2	-1.79127472722214	9.07189633020032	-12.981542466653	4.36581914661765e-27	9.815565805499e-26	50.7374365149625
TBC1D3G	1.492513623729	6.54346159947449	12.9718981515303	4.64813545102569e-27	1.0431843623008e-25	50.6750249649392
FLJ20152	-1.91136284691261	6.42933441511312	-12.9689854546774	4.73693575501829e-27	1.06217638781839e-25	50.6561758645045
ZNF687	1.25736899880071	4.83347461900096	12.9684331074179	4.75396575498901e-27	1.06505586976089e-25	50.65260142449
DDX27	1.36841276137251	8.66341007368545	12.9632272284439	4.91751269890813e-27	1.09975824896953e-25	50.6189122295646
DENND2A	-1.65754051991097	8.8886823341559	-12.9571687274614	5.11494404027698e-27	1.14157516084366e-25	50.5797052696324
MICAL-L2	1.03760544497266	5.4076990829281	12.9570779064429	5.1179632034048e-27	1.14157516084366e-25	50.5791175298338
SPON1	-1.690820847158	9.79134213000885	-12.9550863386441	5.18461882802505e-27	1.15542933881701e-25	50.5662292762473
ADCK5	1.34842764768195	6.80820631696321	12.9525068328083	5.27224433560316e-27	1.17392844978736e-25	50.5495362137011
CAPN12	2.3600578397929	7.33806220683077	12.942259656864	5.63521640580013e-27	1.25365076786252e-25	50.4832222326069
NMU	3.27738644790003	5.23043633108884	12.9282818163733	6.17096656040921e-27	1.36805002352298e-25	50.3927649878943
SLC29A2	1.42880347266864	7.74370616662001	12.9271551407811	6.21630712639085e-27	1.37690119869222e-25	50.3854737130228
GLIPR1	-2.01571410029101	7.92685641576634	-12.9110283423695	6.90302845678509e-27	1.52767804698983e-25	50.2811089229272
PKIG	-1.06352966124394	5.14041925529139	-12.9051947239067	7.16970590050452e-27	1.5853154925046e-25	50.2433564631445
ART4	-1.25273603056805	6.06464075724153	-12.8963642499571	7.59311336915503e-27	1.67602158637912e-25	50.186209655615
DAPK2	-2.03327690171184	6.87579167118128	-12.8822545843109	8.32215914243521e-27	1.83375964188772e-25	50.0948981439197
ETS2	-1.35861073450428	10.4446800527411	-12.8738750267313	8.78784750472079e-27	1.93469598571463e-25	50.040669290219
LOC650128	1.68567669988618	5.83780704039624	12.8724819392068	8.86775559333273e-27	1.95059938777911e-25	50.0316538307922
BAT2	1.18090243037554	8.57941009390401	12.8718318242528	8.90529474928055e-27	1.95716365501042e-25	50.0274465680646
LOC255783	-1.1163761195384	10.5515780208182	-12.8663565657457	9.22782101234105e-27	2.0262956191866e-25	49.9920130612628
PTGIS	-1.91963845865389	8.39735883845191	-12.8640941767709	9.36447658028205e-27	2.05452899468e-25	49.9773718572364
PCSK9	-1.94493509823862	6.01312574915986	-12.8517865575405	1.01441372691692e-26	2.22174954763509e-25	49.89772228314
FLJ46380	1.69438924291544	5.10656743930685	12.8404589213677	1.09189642013076e-26	2.38939261369062e-25	49.8244148103763
CD68	-1.25343617119079	10.4824906003532	-12.83699651589	1.11674059004815e-26	2.4416577578456e-25	49.8020076706101
VEPH1	-2.13890108008051	5.46728348202045	-12.8316293845355	1.15637394562841e-26	2.52614060905835e-25	49.7672740250485
KIFC2	1.76988485577422	7.500519840377	12.8172375074331	1.26973236511794e-26	2.76901840310626e-25	49.6741365217401
CDC25C	1.27767339201902	4.54253524895624	12.8166753606799	1.27437890021187e-26	2.77677006637425e-25	49.6704985780771
IFT57	-1.78216111580574	9.19095558183681	-12.8131351302475	1.30403466345251e-26	2.83895491629027e-25	49.6475879225018
CSTA	-1.47885027259065	4.87054378309998	-12.8045801375626	1.37857831667931e-26	2.99867317677686e-25	49.592224268964
SLC35F2	1.55953801021642	8.18528546509619	12.804273896556	1.38132432747073e-26	3.00207820503638e-25	49.5902424328168
S100A3	-2.67689257581099	7.97529753670448	-12.7991804447751	1.42780689430706e-26	3.10045035938855e-25	49.5572802364923
LOC401093	-1.34798293309497	4.62688326263315	-12.7978744240931	1.43997546087446e-26	3.12420614497574e-25	49.5488283543216
EPHB3	1.35445581184463	6.46092271091682	12.793368749517	1.48275774585862e-26	3.21428507772318e-25	49.5196700233678
SPAG4	2.12646859274447	6.38760272231352	12.7911899796494	1.50389924017882e-26	3.2573381498524e-25	49.5055702038038
CCND2	-1.5628622429477	10.3961399955243	-12.7644237641996	1.78959068215531e-26	3.86296365584425e-25	49.3323550288263
BTN3A3	-1.56342202242706	7.54362715608562	-12.7627552693428	1.80909864542316e-26	3.90176084442919e-25	49.3215576017957
IRF8	-1.55783389159047	9.91777949236706	-12.758368552125	1.86140846346868e-26	4.01117749229504e-25	49.2931696410111
MGC2408	1.62429454509086	7.08256981335411	12.7544116596374	1.90988905622225e-26	4.11216417625905e-25	49.2675632955005
GCN5L2	1.13228191682392	9.94009298398413	12.7481408638298	1.98931924938144e-26	4.27956090298402e-25	49.2269830692671
PKM2	1.41660663557846	9.24732066912227	12.7367215930905	2.14254483875577e-26	4.59752153247948e-25	49.1530859810431
GALNT6	1.97329642088146	7.12646410780817	12.7272350244295	2.27877357231682e-26	4.88572128135515e-25	49.0916964257856
GP9	-1.99013351299633	4.6831249435637	-12.7267818490323	2.28549376700945e-26	4.89600130644619e-25	49.0887638459943
CD59	-1.28192645543448	7.30217823373961	-12.7242432176828	2.32350756220789e-26	4.96906226171759e-25	49.072335925679
WFDC3	2.13776534260968	5.75297106191548	12.7222132419168	2.35435909452829e-26	5.03081034081222e-25	49.0591996295697
KIAA1542	1.36513675788927	5.67803052856146	12.7129955089047	2.49968452663543e-26	5.33685794653951e-25	48.9995505176783
FAM46B	-1.85665986272975	7.30394826697064	-12.7100218998349	2.54845358553993e-26	5.43641592056287e-25	48.9803080287446
C3orf63	-1.07332342364293	6.83415273062992	-12.7061815559675	2.61284813205789e-26	5.56819968654724e-25	48.9554569041075
CYP3A7	-1.51202010324718	4.46171445284869	-12.7060778145289	2.61461004630227e-26	5.56819968654724e-25	48.9547855875555
THBS2	1.96506023975421	9.88311607332946	12.7022227002795	2.68093343436231e-26	5.70466739489245e-25	48.9298389808573
SIX4	2.23272179475216	7.7032508000159	12.6963926612825	2.78444297450642e-26	5.9199678892767e-25	48.8921127399654
FBXL6	1.00841933940582	7.95279202502782	12.6948940973478	2.81168879406862e-26	5.97290080664804e-25	48.8824155549135
FGD3	-1.40491448910963	9.75132816152735	-12.6910828107484	2.88219010975745e-26	6.11755677052691e-25	48.8577528458334
CCL21	-1.9706330380904	9.68987983807001	-12.6844411595718	3.00929790197694e-26	6.38202060479313e-25	48.8147751877428
PTPRO	-1.58325691267652	6.74547425277703	-12.6842057562214	3.01390447315078e-26	6.38646357860651e-25	48.8132519150629
LOC441155	1.78947398233208	6.76342746018497	12.6661539626016	3.38899410299045e-26	7.17529908832982e-25	48.6964417276687
PLXNA3	1.43070872880506	8.28847151933897	12.6654521135654	3.40448470939573e-26	7.20209959987643e-25	48.6919002296024
MPEG1	-1.09705086748313	5.34439999836552	-12.6649444370983	3.41573381526479e-26	7.21989022897367e-25	48.6886151785043
KIAA0907	1.1396490038467	9.17814664289689	12.6600229128789	3.52673013471094e-26	7.44213227099002e-25	48.6567693002124
TAF13	1.54447556491024	5.73068942473854	12.6472286695942	3.83245007176408e-26	8.08055890753044e-25	48.5739821010176
CYP27B1	2.14018102419719	5.85218289383149	12.6429754886138	3.93983968832057e-26	8.3001030318654e-25	48.5464615296957
MGC15476	-1.30474412365468	9.09926543877748	-12.6342848424329	4.16871831271885e-26	8.74605356896162e-25	48.4902284721157
PHACTR1	-1.60408284286026	6.65151255471542	-12.6287873925953	4.32031715287722e-26	9.05663846359126e-25	48.4546574413993
RAB15	1.7213020513638	6.7651523312052	12.6270248634581	4.37007850951943e-26	9.14587294979918e-25	48.44325312793
TNFAIP8L3	-1.47800846328516	6.98446918888981	-12.6193015798483	4.59497519771614e-26	9.60863728022417e-25	48.3932805551688
HELLS	1.36953571444412	4.44950160444561	12.6162867796861	4.68587218476287e-26	9.79066211291292e-25	48.3737738164411
C8orf72	-1.41509410794354	5.90820865500873	-12.6106725544656	4.8599610470297e-26	1.014606646173e-24	48.3374481978933
PCNXL2	1.02156303086701	4.95863984427382	12.6080578517933	4.94323193178921e-26	1.03114439344984e-24	48.3205304463805
VNN2	-1.41632687946277	5.47222897355342	-12.6066411132852	4.98894538239125e-26	1.03982707527414e-24	48.3113638393849
MTA1	1.14533787577159	9.36278454126316	12.6058767008548	5.01378574235241e-26	1.04414859833364e-24	48.3064179331088
FLJ35880	-1.80429403280074	6.14734503571515	-12.5969228148427	5.31412484449242e-26	1.10579023359864e-24	48.2484849071239
EFEMP2	-1.36989155416848	10.3466375272173	-12.5947486890859	5.38972545204019e-26	1.12060456904724e-24	48.2344181089818
KIAA0562	1.21968255267196	7.61959875115782	12.5945086676645	5.39813732286357e-26	1.12104865631904e-24	48.2328651510031
C1orf188	1.66835226357236	6.08526466695094	12.5944362237317	5.40067879499299e-26	1.12104865631904e-24	48.2323964330327
VEGFC	-1.88126415999626	6.8876616060196	-12.594010155529	5.41565031237316e-26	1.12323944651733e-24	48.2296397392675
LSAMP	-1.22072157303915	6.89286600472458	-12.5846386012935	5.755656017389e-26	1.19084476167752e-24	48.1690055831488
SAMD4B	1.33615731946719	7.69066060394763	12.5823433568792	5.84213250493728e-26	1.20775402711825e-24	48.1541554550715
CCNE1	1.52901143776195	4.9972405853549	12.5783478561327	5.99577887997936e-26	1.23851068529744e-24	48.1283048907629
KIAA0256	-1.34409717786809	9.71024926150385	-12.5765252133005	6.06720386309964e-26	1.25123162879885e-24	48.1165126022196
REEP1	-2.35762908034894	6.61457898910617	-12.5756852875024	6.10040426360145e-26	1.25705899201667e-24	48.1110783925453
C1orf155	1.49874737785047	6.59375672943495	12.5707640615103	6.29861186945799e-26	1.29475426529166e-24	48.0792388751123
PREX1	-1.39528568179776	6.82301802891428	-12.5621992537794	6.65904547282274e-26	1.36773996997525e-24	48.0238266864788
FBXO7	-1.21892609620927	7.2175418407278	-12.5519276786712	7.11860207126198e-26	1.45859640183763e-24	47.9573733388076
EIF4G3	1.00688918816402	9.09526020584057	12.545937089759	7.40112687170202e-26	1.51526452571368e-24	47.9186170349566
ACTG2	-2.0783577684231	10.9247740528379	-12.5449369702634	7.44937414578895e-26	1.52391541254321e-24	47.9121467759277
RBP4	-1.98713006609053	5.39602818327959	-12.5418033649886	7.60258958358939e-26	1.55276022434949e-24	47.8918740459923
SGCE	-1.6923207679254	9.8918304081213	-12.5392349335959	7.73051782252263e-26	1.57762124551449e-24	47.8752577823722
LOC643196	-1.0685081070841	4.30342990751733	-12.5385871295425	7.76312204497729e-26	1.58300454979697e-24	47.8710668792433
FLJ14082	1.76719633482294	5.17654371854889	12.5382285973293	7.78122617100354e-26	1.58542483234197e-24	47.8687473935926
CYP27A1	-1.78966514491701	10.6916457625683	-12.524652257972	8.49873510766683e-26	1.72884669054202e-24	47.7809180128033
SLC15A3	-1.47128241520298	11.401145742609	-12.5170344591623	8.92992717980754e-26	1.8151094190899e-24	47.7316373290848
MAP1LC3C	-1.8214700723289	6.05435736649265	-12.5128709200144	9.17477112450137e-26	1.86257361170533e-24	47.7047031199823
LOC654146	1.08498815959478	4.79848774595657	12.5128152486322	9.1780900403759e-26	1.86257361170533e-24	47.7043429798407
TBC1D3B	1.73970879948365	6.80702980627329	12.5067178284343	9.54895599015869e-26	1.93629069312404e-24	47.6648988267555
BMP6	-2.20230824338663	6.40979895602202	-12.5025086196648	9.81367956211202e-26	1.98838441358872e-24	47.637669815399
ZNF341	1.43911112271807	7.41269481156122	12.4954261463798	1.02757700978113e-25	2.08035256406964e-24	47.5918545015949
HCN3	1.57409037946104	6.14118199672615	12.481865088158	1.12221199760845e-25	2.26652952146049e-24	47.5041324743836
C18orf24	1.41195256698049	5.08168773013742	12.4809128738589	1.1291753939431e-25	2.27878348549088e-24	47.4979730213857
PDLIM3	-1.79261592670164	9.19213153379439	-12.4746573013094	1.17600791507272e-25	2.37141389884766e-24	47.4575088501937
CD83	-1.58866151231431	9.51739963286883	-12.4731812848532	1.18733835992095e-25	2.39236448621789e-24	47.4479613295069
PRAM1	-1.91086446279956	6.76292894843142	-12.4718196015092	1.19788789884125e-25	2.41170969847468e-24	47.4391533967832
SELE	-1.33762892843606	5.01604691399707	-12.4668482820581	1.23720463545769e-25	2.48841546086889e-24	47.4069970974384
ZNF537	-1.31449733590127	7.82383575606211	-12.4667562391714	1.23794461145161e-25	2.48841546086889e-24	47.4064017344523
LOC653261	-2.52642487174746	5.16285954404249	-12.4621641675415	1.27542962905698e-25	2.55971780644522e-24	47.3766989167763
ZNF651	-1.41233011884025	6.47327643046368	-12.4558660423098	1.32869338931089e-25	2.66451226367487e-24	47.3359614354292
LILRB5	-1.50743308937125	6.1073080818757	-12.4454991628875	1.42125282912957e-25	2.84788155548515e-24	47.268907942798
CLC	-2.45296055335801	5.40179989167081	-12.4430825552801	1.44373963314596e-25	2.890662314302e-24	47.2532774716409
GUSBL2	1.73288013711472	6.86039372867978	12.4409289263001	1.464078939331e-25	2.92907940749871e-24	47.2393480164777
KRT4	-2.46006195394026	5.61659524724688	-12.4398766234757	1.47412102686405e-25	2.94685137351409e-24	47.2325418575654
VASH1	-1.2095272457299	8.96487305275318	-12.4317334186862	1.55419564851598e-25	3.10448444229884e-24	47.1798733246111
LMO7	-1.79832371378802	8.34000169066974	-12.4272380833206	1.60024756626791e-25	3.19396350981635e-24	47.1507989528057
PCDHB4	-1.5784342390935	5.75802331992197	-12.4225966067737	1.64922839663884e-25	3.28914350350843e-24	47.1207797734052
TRAF2	1.34516508573019	7.36232032998604	12.4189522593614	1.68873472795892e-25	3.36265831343299e-24	47.0972098968076
MYOC	-1.62052458436731	4.65839291902262	-12.4080206559788	1.81300404904988e-25	3.60164585619066e-24	47.0265110608854
FLJ22662	-1.89522383388977	10.2862665402574	-12.3953613349014	1.9683799970388e-25	3.90428918460755e-24	46.9446412659343
PCNXL3	1.19603167947176	8.75638118027186	12.395358194996	1.96842014105194e-25	3.90428918460755e-24	46.9446209600641
TMEM79	1.24888528174661	8.45070231001458	12.3895774651934	2.04373263271102e-25	4.04735462496697e-24	46.9072371227486
ST6GALNAC5	-1.59925180961943	6.19376615024354	-12.3791121135388	2.18748038092283e-25	4.32193093442934e-24	46.8395596451984
AQP1	-2.33390739533002	7.65569871085029	-12.3634155086654	2.42224944698559e-25	4.77835212862293e-24	46.7380568162168
LPHN2	-1.63644016591322	8.34740486606495	-12.3584591951439	2.50148872545715e-25	4.92702209999415e-24	46.7060076504335
NR2C2	1.51714190708618	5.85264103520364	12.3570928854904	2.52378471489275e-25	4.96708960760781e-24	46.6971727308776
ELF3	1.46888456657957	10.7335413421759	12.3566204117554	2.5315408648132e-25	4.97850124597602e-24	46.694117599998
TAOK1	1.74897487557805	7.45516093081448	12.3551504313866	2.55582484314997e-25	5.02237357895034e-24	46.6846123773797
TFAP2C	1.40523566529457	7.86211669064381	12.353794120215	2.57843750226426e-25	5.06289643301741e-24	46.6758422062413
C6orf32	-1.78976181351913	7.78758324546033	-12.3423866628734	2.77671427018931e-25	5.44381576425395e-24	46.6020809455329
STAB2	-1.35969314574707	4.65557763048033	-12.3422486680451	2.77920382519088e-25	5.44449883412586e-24	46.601188680558
IKBKE	1.5498065152175	7.11897170074446	12.3388597572918	2.8410480905315e-25	5.5570900650796e-24	46.5792763504691
PTK6	1.87379730781992	6.78142566315175	12.3373499040329	2.86904257303008e-25	5.60753378531967e-24	46.5695138843541
FAM26B	-1.31248612211323	7.03004413938024	-12.3348913474412	2.91521840202139e-25	5.68903864363775e-24	46.5536173646639
QDPR	-1.10950837748585	10.4295203667078	-12.3261141358488	3.08621324475992e-25	6.00889972341158e-24	46.4968668282979
APCDD1	-1.47874976329587	7.75300184513873	-12.3228354941197	3.15262781301237e-25	6.1335133916816e-24	46.4756686656128
LOC653904	1.2916247473255	4.59874377273869	12.3209587234773	3.19128603144878e-25	6.20397715655043e-24	46.4635344554101
REV3L	-1.41291189759036	5.22025230241102	-12.3177461716391	3.25856192612878e-25	6.3299245727733e-24	46.4427639750673
MAF	-1.01637878398274	6.44868288956169	-12.3157404643374	3.30128153660754e-25	6.40801426815699e-24	46.4297963657713
RAB32	-1.22258425872163	9.63531609691779	-12.3121304312514	3.37958719325371e-25	6.55270989513704e-24	46.406456455764
METTL7A	-1.9133167926439	8.73701817078987	-12.2975176355207	3.7159844215054e-25	7.18555527528815e-24	46.3119836194401
ANKRD38	-1.7161649315852	7.63717581362455	-12.2960614757461	3.75128768769712e-25	7.24830876312784e-24	46.3025697135098
PLA2G3	-2.15766195222658	6.11498191901283	-12.2951575554571	3.77337085026434e-25	7.28544221568122e-24	46.2967259981149
EVI2A	-1.0121617251709	5.32221621600429	-12.2796705569626	4.17256227315636e-25	8.03178754593641e-24	46.1966078476712
GRHL2	1.33841702783596	6.85075167261127	12.2756166830771	4.28385150899862e-25	8.23977126859432e-24	46.1704019122473
TPK1	-1.08232079259378	5.95598072507327	-12.2744896754459	4.31531446459159e-25	8.2940148303579e-24	46.1631165364432
C14orf152	-2.53831989243549	5.51320516953788	-12.2722258645659	4.37921349830933e-25	8.41047136216086e-24	46.1484825584292
POU2F1	1.47393123587293	6.72845803346778	12.2703239332987	4.43362846821731e-25	8.50855129734563e-24	46.1361879821766
SLC39A8	-2.30025346687956	9.26441423827841	-12.26726447343	4.52258226457453e-25	8.67271657794881e-24	46.1164110324031
GNG7	-1.36561479169691	7.54881846637842	-12.2639914105805	4.61972247114799e-25	8.852321250667e-24	46.0952535732472
MMP9	2.70204250906379	9.18342812067979	12.2626059258872	4.66146748002445e-25	8.92558697907092e-24	46.0862977209979
S100A12	-2.08872689227939	4.72168196945844	-12.258135633291	4.79874658102515e-25	9.18152957579439e-24	46.057401828684
CBX4	1.11203650445154	8.27927612830841	12.257951362758	4.80449129299309e-25	9.18560936828784e-24	46.0562107182164
CHI3L2	-1.29300452351575	5.88992157265033	-12.2557138748402	4.87479682551599e-25	9.31302281586932e-24	46.0417478392183
ZHX3	-1.05112180062764	7.60549998220075	-12.2521692221034	4.98828644883984e-25	9.52268377035281e-24	46.0188358535884
GYG2	1.18878079931603	4.9962953229225	12.2485558291496	5.10669542995848e-25	9.74141420802582e-24	45.9954798798599
PTGES	2.08904729866108	7.44215679335241	12.2443843345192	5.24689096680932e-25	1.00013450902569e-23	45.968516915814
BAI3	-1.34703658657867	4.44915686987047	-12.2398186408942	5.40474776814295e-25	1.02868208269715e-23	45.9390065239621
FLI1	-1.58462400731728	4.96211471962866	-12.2358221025623	5.54681746692453e-25	1.0549324947566e-23	45.9131753252569
FGFRL1	1.36474176119279	7.6371399941418	12.2276190028179	5.85022342433097e-25	1.11097446776615e-23	45.860156806619
CLDN9	1.92987212412473	5.73234558552627	12.2249686393044	5.95175428154092e-25	1.12941199903748e-23	45.8430272867639
MUC20	2.41084838959971	8.77755238682786	12.2247813136179	5.95899668682399e-25	1.12994308540313e-23	45.8418165924941
MAPK8IP3	1.19616130148823	6.51403048432975	12.2245216118447	5.96905187666069e-25	1.13100634217383e-23	45.8401381299279
UBPH	1.24210637018816	6.76347151551559	12.2221051944063	6.06342802397892e-25	1.14803311834502e-23	45.8245208191053
SLC25A13	1.14940187393291	8.21350692641478	12.2213060126444	6.09496808220462e-25	1.15314619340996e-23	45.8193557408642
MMP15	1.64725391212008	7.75801077429339	12.2206510710551	6.12093785230923e-25	1.15719857032356e-23	45.8151228938548
RNF122	-1.4494029433137	6.55363589865054	-12.2192340756213	6.17750371390928e-25	1.16702499581936e-23	45.805964980216
LOC200810	2.5551784988491	7.11976439104093	12.2181117695547	6.22267624034593e-25	1.17468605374548e-23	45.7987116565222
INCA1	-1.24330548506418	5.25048873417508	-12.2135264001456	6.410691913568e-25	1.2083845365323e-23	45.7690773487013
SYNC1	-1.75461690195953	6.41022021540695	-12.210825503008	6.52408403146361e-25	1.22884747223746e-23	45.7516222737394
E2F3	1.21378586341925	9.04232528634331	12.2102047922025	6.55042541564971e-25	1.23289576216981e-23	45.7476108376907
GPR152	-1.41744906294714	4.22234200191472	-12.2027778767863	6.87397242549086e-25	1.29283558310193e-23	45.6996141271116
RAB3IP	1.06419453597523	9.15896557676489	12.198625065377	7.06179856933769e-25	1.32717970451677e-23	45.6727771102281
CBX5	1.05367240009954	7.91629227348292	12.1953476129404	7.21364793074758e-25	1.35172173605784e-23	45.6515973355818
WDR62	1.55486218825387	4.63080237429926	12.1941352346649	7.2706424120753e-25	1.36117905645028e-23	45.6437627004338
LOC650580	1.86614115917197	5.23353339630035	12.1940466513138	7.2748243578572e-25	1.36117905645028e-23	45.6431902584399
TUBB1	-1.91163774921833	4.67124427984457	-12.1874978309329	7.59074094962933e-25	1.41924530049393e-23	45.6008711947262
FRMD3	-1.77923387003262	6.4593910636738	-12.1821530634734	7.85870835742364e-25	1.4682677157426e-23	45.5663337478706
CHRNE	-1.53896364327073	5.5315917760255	-12.1818389351854	7.87474857153818e-25	1.47018433683607e-23	45.5643039026284
MYOM2	-2.01253744465815	7.13004726157211	-12.1697380327366	8.51820735731145e-25	1.58798370001258e-23	45.4861120712348
MYO7A	1.63652459277731	5.92199874804727	12.1635247673994	8.86874789322484e-25	1.64970388755612e-23	45.4459657948217
SCN7A	-1.00330798263334	4.88520968684693	-12.1632061972988	8.88710459086676e-25	1.65191005509181e-23	45.4439074230918
APLN	-2.02852145187174	6.2022337983748	-12.162527759083	8.92632430760158e-25	1.65798812632354e-23	45.4395238516164
SGEF	-1.01758737756534	4.67965230279984	-12.1598335572346	9.08378782612756e-25	1.68600406454578e-23	45.4221160268936
PITX1	3.92533810279845	6.72912125574156	12.1578576698801	9.20103095384616e-25	1.70651943905471e-23	45.4093495278311
NFKBIL2	1.13596275739792	4.74585763173175	12.1529335457988	9.49983631553084e-25	1.76065479468891e-23	45.3775345527844
GLT25D2	-2.20312495456583	5.74488568628357	-12.1456183557262	9.9617342378047e-25	1.84491608302183e-23	45.3302721669631
ANXA3	-2.47659761654191	8.03072262531192	-12.1380057354691	1.046625915531e-24	1.93694350655913e-23	45.2810898817797
DGCR5	2.37408854213469	5.36346585091801	12.1225140410266	1.1573201220963e-24	2.14024262288471e-23	45.1810094614026
RGS22	-1.82644510877704	4.99077183798303	-12.1207612984134	1.17055893283339e-24	2.16315207442496e-23	45.1696867626215
ST6GALNAC6	-1.08061391046112	9.78954029158804	-12.1172000790264	1.19792549223673e-24	2.21211687847463e-23	45.1466816262227
LCP1	-1.23809338317124	12.264006149296	-12.1162609062334	1.20524860215079e-24	2.22402477906315e-23	45.1406147278036
KLRB1	-1.80528501592428	8.57806171495362	-12.1130003696047	1.23102134269379e-24	2.26993551138634e-23	45.1195524300212
TBCD	1.02275867955471	8.12811444422267	12.106876914228	1.28092160824219e-24	2.35852821537889e-23	45.0799972838953
LMOD1	-1.79051009507047	6.42264176441135	-12.1036644407952	1.30790344590455e-24	2.40646662970049e-23	45.0592464410235
LOC653743	-1.78135259778356	6.52180064736139	-12.0985959962308	1.35163338029208e-24	2.48512896558691e-23	45.0265077166538
CIAS1	-1.21145129990703	5.86311302496993	-12.0977123834138	1.35940529807513e-24	2.49583187992663e-23	45.020800262151
SULT1C2	-1.33317181102494	4.78402988557788	-12.0950434250064	1.38315264387959e-24	2.53574660624154e-23	45.0035610148021
C13orf21	-1.76783560342921	6.81258102491722	-12.0944827799627	1.38819349112602e-24	2.54315447351242e-23	44.9999397450364
MT1E	-2.02336035570855	9.0257463026806	-12.0926367952855	1.40492112952255e-24	2.57194632696179e-23	44.9880163950627
SLC2A14	-1.67702146741009	5.05887240020754	-12.0905949487724	1.42365831683914e-24	2.60437292666084e-23	44.9748280915
IER5L	1.53048061384954	7.47169655403023	12.0895093446181	1.43372193231226e-24	2.62040738600482e-23	44.9678162219913
C20orf32	-1.01010941028889	4.18010782355613	-12.0879417806294	1.44837891129996e-24	2.64388937232846e-23	44.9576914647425
CENTD3	-1.25806303708812	9.8213428016282	-12.0813649662481	1.51152303620157e-24	2.75322405190067e-23	44.9152133027606
NOS1AP	1.67957925021947	4.77012842238144	12.0703813919692	1.62316918766463e-24	2.94813900742401e-23	44.844276144197
TUFT1	1.16696664791697	9.29826378495911	12.0699223398026	1.62801069294085e-24	2.95482197716631e-23	44.8413114563401
C1orf73	1.13705819154415	6.80985503101044	12.0665190334302	1.66435745030295e-24	3.01648476452626e-23	44.8193321740887
NUSAP1	1.56853063130318	6.93645270816485	12.0594681712784	1.74226031187843e-24	3.15318115376831e-23	44.7737974705184
CHPT1	-1.7284866642992	8.52087603144938	-12.0578463183406	1.76068907415973e-24	3.18426755175915e-23	44.7633237348313
ARHGEF19	1.4053383815814	8.87700921171778	12.0554556682023	1.78820928073975e-24	3.23174026941366e-23	44.7478853649626
SMCX	1.51176270990445	5.66649932058988	12.0544155812328	1.80031613712207e-24	3.2513095692287e-23	44.7411687410976
TMEM92	1.5699922021707	4.76277183649976	12.0376820972212	2.00674947174476e-24	3.62154901117996e-23	44.6331133103492
OTX1	1.6192472614497	4.29882380272668	12.037404781831	2.01036273523816e-24	3.62549671146353e-23	44.6313226476179
CCL2	-1.97079381864809	10.7359881780133	-12.0354973646221	2.03539206762214e-24	3.66803327395435e-23	44.6190062733824
KIAA1794	1.6706421665578	5.42965761572538	12.0339191452714	2.05633687448039e-24	3.70315396914217e-23	44.6088156601017
INT1	1.26568907350573	8.73599978813706	12.0329978629389	2.06866277615375e-24	3.72003635781541e-23	44.6028669519088
KIAA1543	1.19552933882691	5.7443810704306	12.0328907627677	2.07010045867107e-24	3.72003635781541e-23	44.6021754094682
C1orf176	1.2892244694786	9.19070970646787	12.0005749319137	2.55284326143397e-24	4.57783486965747e-23	44.393532313693
ABHD5	-1.16939610088375	7.70514410872837	-11.9860336920644	2.80531479699017e-24	5.01995388162323e-23	44.2996613739115
AXUD1	-1.66039705387816	11.9319553923525	-11.9774180864776	2.96651966330285e-24	5.300960084221e-23	44.2440471725502
PYCRL	1.36275263505255	4.73540347161019	11.9742739752517	3.02762629853426e-24	5.40440799936795e-23	44.2237524798273
XPNPEP3	1.31486407255528	10.0112442882978	11.9742212403288	3.02866186845184e-24	5.40440799936795e-23	44.2234120883243
CDKN1C	-1.46809420513378	8.18291399302027	-11.9715348392361	3.08188636023977e-24	5.49552639328029e-23	44.206072145697
TNRC9	1.82967488544251	4.7566592245848	11.9582911450905	3.35825648929353e-24	5.97995420236385e-23	44.1205920688605
PLEK	-1.73271607877293	9.71135362897373	-11.9577816070757	3.36937062096775e-24	5.99554626661777e-23	44.11730344605
WFS1	-1.20709570450477	11.4004868262205	-11.9536892336147	3.4599774881384e-24	6.1524690607261e-23	44.0908911248493
NUP210	1.34059232325169	7.57328466063047	11.9522005555037	3.4935379124301e-24	6.20346941601066e-23	44.0812833101256
LOC648434	1.66432680740172	5.17962995821496	11.9412693832848	3.75013690827748e-24	6.65446485022189e-23	44.0107370872809
ALDH1A1	-2.33150749694129	9.75863718393367	-11.9332857090571	3.94936808466226e-24	6.9982252025639e-23	43.9592161139378
GCAT	1.50029390237369	8.12755607598207	11.9208937230345	4.27975683772779e-24	7.57311460471415e-23	43.8792521987524
PPBP	-2.04543669246694	4.78809721627474	-11.9189285579649	4.33463055263274e-24	7.66488078528131e-23	43.8665718212386
GIMAP2	-1.60751376393411	5.59235515248746	-11.917195488812	4.38360643676312e-24	7.74609760069581e-23	43.8553891937421
BDP1	1.60086894265242	5.25636806182706	11.9149223027995	4.44868499099888e-24	7.85018472943231e-23	43.840721652593
SLFN13	1.88819001973183	6.35893346703653	11.9138734168509	4.47903792060879e-24	7.89826464946188e-23	43.8339538772575
AZI2	-1.00713693966917	7.92901836787771	-11.9126350501828	4.51514055818078e-24	7.95640984846992e-23	43.8259635660259
LOC652726	2.23209950094411	6.29833573756443	11.9113063201096	4.55420100331718e-24	8.01968304102141e-23	43.8173902746748
TFRC	-1.10558879191465	11.9997075860672	-11.9089028493917	4.62571507581162e-24	8.13997805866698e-23	43.8018826823522
COMP	3.74173205087994	8.01815068546562	11.9032953635245	4.79695586840685e-24	8.42964711968551e-23	43.7657031993308
MGC34647	-1.54575971507949	5.58447201142493	-11.900395083786	4.88799471801013e-24	8.58369680176531e-23	43.7469911251473
FLJ10159	-1.42948348056598	5.99552858749974	-11.8993948736461	4.91978965923748e-24	8.6280236297902e-23	43.740538035259
EMILIN2	-1.37345805347034	9.91382210550463	-11.8993875598016	4.92002291300763e-24	8.6280236297902e-23	43.7404908484359
C1QB	-1.68665181085789	12.5363190932404	-11.8976149437281	4.97688243686116e-24	8.72172064813959e-23	43.7290545060742
C6orf81	1.24740062141854	5.91121825149134	11.8950929711192	5.05891210703593e-24	8.85936756595797e-23	43.7127837902388
B3GALNT1	-1.62378215720024	8.34683289560998	-11.8948963576078	5.06536363166341e-24	8.86456066248708e-23	43.7115153332607
MXRA7	-1.03669289956729	6.74554216215119	-11.8943572407405	5.08309600123876e-24	8.88947490505497e-23	43.7080372158221
FOSB	-3.32004080901921	11.5160818489967	-11.89364970589	5.10646203611115e-24	8.92420045733569e-23	43.7034725671045
EIF1B	-1.27781722431897	9.62308935742972	-11.8922061959663	5.15446666999635e-24	9.00190786295791e-23	43.6941598546418
BNC2	-1.45436530778881	6.49663971682772	-11.8891681084887	5.25697790267124e-24	9.16834253149e-23	43.674560119
PACS1	1.53003648406017	7.72194529049935	11.8867129647935	5.34130565984984e-24	9.30902812328045e-23	43.6587214424597
CTHRC1	2.27129987687411	8.59289600376549	11.8824591116258	5.49062622745194e-24	9.56271532271562e-23	43.6312795091244
KCNJ15	-1.34979344859357	5.55998948767675	-11.8721877974481	5.8685935724729e-24	1.02070176033407e-22	43.5650217189131
CNKSR1	1.12041483878716	5.71339478771368	11.8714228213276	5.89776212312161e-24	1.02507378856279e-22	43.560087225733
CCDC69	-1.20978352839067	5.78315371362818	-11.8702203402363	5.94390580819558e-24	1.0323882301284e-22	43.5523306503307
BEXL1	-1.11258889508118	7.76675408479875	-11.8650465718032	6.14659264964984e-24	1.06540939260597e-22	43.5189581084235
PDGFRA	-1.23107327494142	8.91959828414346	-11.8640773178639	6.18532499590197e-24	1.07139267027109e-22	43.5127062269795
ProSAPiP1	1.66074034278249	7.79121150514277	11.859687708078	6.36381363202883e-24	1.10080988459339e-22	43.4843928892999
RNU33	1.68831134011087	6.13614383182472	11.8588639865312	6.39787646565891e-24	1.10594971290805e-22	43.4790799142891
ZNF525	1.33061121014465	5.64868473304434	11.8516802860819	6.70276778625908e-24	1.15786670699046e-22	43.4327465840992
LOC642787	1.37120929302407	5.2118429082509	11.8385448879975	7.29828942990514e-24	1.25902919690385e-22	43.3480320872683
C9orf150	-1.71120827285044	6.50090419638969	-11.8334051678448	7.54544681078424e-24	1.3007838746076e-22	43.3148864782302
FOLR2	-1.93320755872025	8.2628997054915	-11.8301673974267	7.70541892505821e-24	1.32656325271754e-22	43.2940069991025
ADFP	-1.33190661622393	10.1332082175086	-11.8297797124681	7.7247994496573e-24	1.32900000274618e-22	43.2915069591355
NRIP3	2.06774752115173	7.12222085299027	11.8146271433159	8.52167441842227e-24	1.46213992652929e-22	43.1937989718993
TNFAIP8L2	-1.25594478503515	5.67246112537499	-11.8086388334323	8.85878727855089e-24	1.51895645933238e-22	43.1551876322291
IFIT3	-1.7397763453988	6.9285500125718	-11.8073854753913	8.93101401333804e-24	1.53030878929353e-22	43.1471064612384
GBP4	-1.88976970912912	9.50835778604953	-11.7972088031457	9.5396666321887e-24	1.63130224023735e-22	43.0814939390325
SLC43A2	-1.11854384629741	8.92893261125397	-11.7952357202957	9.66238454659634e-24	1.65117684308368e-22	43.0687733615017
ARHGAP24	-1.03985649767745	5.96256820660439	-11.7941563104433	9.73018562244909e-24	1.661646474195e-22	43.0618144233104
IDH2	1.1001445293221	10.337148307991	11.7864144729729	1.02306058320173e-23	1.74476086583861e-22	43.0119045555763
AK3L1	1.33603901902792	5.4999607641193	11.7810870869891	1.05898137327824e-23	1.80481088201871e-22	42.9775617838883
OASL	-1.703893227687	6.24697771963499	-11.7809499462628	1.05992251526245e-23	1.80520493758163e-22	42.9766777300315
TEKT3	-1.41032089681157	4.55654490610175	-11.7807685265535	1.06116881010603e-23	1.80611783824473e-22	42.9755082408071
PBK	2.08024945323463	4.96564276780098	11.7793167178056	1.07119514480747e-23	1.82196322021166e-22	42.9661494767238
KCTD13	1.30457859804104	7.92066563266837	11.7781740017379	1.07915336798266e-23	1.83427218188924e-22	42.9587832821953
PLK4	1.39408246134279	6.33607455873408	11.7773463388304	1.08495432143645e-23	1.84290036643193e-22	42.9534480279843
CDKN3	2.08148199745338	5.66898623561227	11.7731556141091	1.11480808094484e-23	1.89234578653307e-22	42.9264344240327
EPHB2	1.52855089886223	5.21633212765001	11.7726568406417	1.11841543801469e-23	1.89621891356569e-22	42.9232193644098
ASNS	1.21056946607428	7.8961597823739	11.7713843629036	1.12767148798433e-23	1.91035513634014e-22	42.915017115112
CHRNA5	1.61071830074169	8.25686789697516	11.7695624344331	1.14105764192418e-23	1.93174525425087e-22	42.9032733057481
NAG8	2.49534385709793	7.51066682733516	11.7658460330692	1.16885710349567e-23	1.97749157868848e-22	42.8793185840886
ZNF606	1.30020527229399	6.28774233642833	11.7656984383439	1.16997500356517e-23	1.97806678129355e-22	42.8783672502223
SYT11	-1.1624456760778	9.61345884774036	-11.7484273590913	1.3084428527475e-23	2.20630536204664e-22	42.7670525433035
SC4MOL	-1.05082579543648	7.11179535819699	-11.7461550971405	1.32783923796707e-23	2.23604610218719e-22	42.7524085792998
FRMD5	1.07694645773282	4.32047840119082	11.7390411391984	1.39044194909521e-23	2.33682471127514e-22	42.7065631918527
AK1	-1.56896004681376	9.30757510009919	-11.7370448321707	1.40853329501622e-23	2.36566609152394e-22	42.6936985945693
IRF3	1.0610571775052	8.84177107556733	11.728473854885	1.48891725851741e-23	2.49572762357157e-22	42.6384678211422
DHTKD1	1.17912197360872	6.50708568611797	11.7277034554257	1.49636321465069e-23	2.50655624651763e-22	42.6335036047136
LOC440157	1.87334768372111	6.9289209099522	11.7232156824645	1.54048320009496e-23	2.57537191400491e-22	42.6045863843923
SEMA3G	-1.48997292215333	5.06691508110756	-11.7204324085683	1.56849642545703e-23	2.62048141304346e-22	42.5866527201538
TMEM16F	-1.21266601794441	9.40677108269567	-11.7203203408055	1.5696349657224e-23	2.62066171427375e-22	42.5859306344126
COMT	-1.29641107571423	9.60587285039469	-11.7193728825872	1.57929361664985e-23	2.63505761707168e-22	42.5798259067488
RHPN1	1.16903309572196	6.92215500694689	11.718879738303	1.5843443349105e-23	2.64175132774453e-22	42.5766484640427
ACAT1	-1.00842289700972	10.9149675863091	-11.7181345282023	1.59200730773915e-23	2.6527891101698e-22	42.5718469267705
ALDH2	-1.2580274546551	11.6058414137186	-11.7169148525635	1.60462916096822e-23	2.67207009201703e-22	42.5639883752913
MGC17330	-1.10213961119867	10.6695615886524	-11.7120744794478	1.65571316077946e-23	2.75533208457461e-22	42.5328018905269
SNURF	-1.05762400203223	7.62120642362911	-11.711952669371	1.65701945278822e-23	2.75570246209933e-22	42.5320170848581
TNPO3	1.10773453754779	9.21496919817826	11.7100211667703	1.67787102033185e-23	2.78673444186795e-22	42.5195727807589
SPARC	-1.32157483548653	11.9270195480718	-11.707624392102	1.7041102109421e-23	2.82846700025037e-22	42.5041310870961
KIAA0241	1.34864516685503	6.28920928647896	11.7022986407552	1.76389157873105e-23	2.92578180456445e-22	42.4698199568318
RNASE4	-1.40781837314836	7.94879335854606	-11.6988003782196	1.8042948179075e-23	2.99084802019244e-22	42.4472832240748
CLDN11	-2.02228435342057	7.45139237042836	-11.696395249966	1.8326078677928e-23	3.03580148939644e-22	42.4317891248705
FLJ10925	1.00306935444014	7.39293084770234	11.6958188150189	1.83945929756776e-23	3.04318614304184e-22	42.4280757131923
ZMYND15	-1.28654963597937	8.31813740983728	-11.6937112261429	1.86472833421275e-23	3.08298518090778e-22	42.4144987100432
RAB28	-1.20782215989604	6.49581349667171	-11.6918572932096	1.88724263908347e-23	3.11818101537456e-22	42.4025559424272
ZNF692	1.35825039711341	7.94337519760626	11.6883944566144	1.93002534784245e-23	3.18679769772323e-22	42.3802493380475
C9orf123	-1.0952673714652	7.90885442574947	-11.6880589653231	1.93422140790821e-23	3.19165359898053e-22	42.3780882327843
KIAA0963	1.27761050008986	8.16252237370307	11.68509840186	1.97164704470107e-23	3.24919255039914e-22	42.3590176864758
LAT2	-1.10758860104791	6.60344350491467	-11.6828178251981	2.00096917499483e-23	3.29111540632397e-22	42.3443276112674
DFNB31	1.16256185948614	5.40275750804422	11.6799329177562	2.03868619859416e-23	3.35098336508419e-22	42.3257452061699
BIK	1.99285207421769	5.74647594889023	11.6751388695063	2.1029401651067e-23	3.45436450376829e-22	42.2948665377163
NTN4	-1.48145871022818	7.05843746275982	-11.6734896874797	2.12550834752822e-23	3.48918181155245e-22	42.2842443718391
AUH	-1.02698489672977	7.53057248330672	-11.6700326602119	2.17360405075142e-23	3.56353344954914e-22	42.2619785870348
CDC42EP2	-1.64243943623028	7.33058129117157	-11.6691708475762	2.18576229543965e-23	3.58115745157471e-22	42.2564279837003
RSNL2	-1.37743567056522	7.42789959701111	-11.6632717095305	2.27082975263977e-23	3.71335427331988e-22	42.2184349880304
PRKCDBP	-1.36837132687376	10.5954064991895	-11.6543437447246	2.40590471417229e-23	3.92414015856146e-22	42.1609386459643
SFRP1	-2.60874175428046	6.20457936872274	-11.6537109550138	2.4157775546723e-23	3.93771741411584e-22	42.1568636281806
LENG4	1.02135063265109	9.51807342865438	11.6525731645555	2.43363136579724e-23	3.96427792245305e-22	42.1495365789795
LOC440345	1.15787436933621	6.84602651280682	11.6467934761425	2.52637984538299e-23	4.11272642179249e-22	42.1123181184825
C17orf28	1.09707762970989	7.74995831721896	11.6449103292427	2.557355418996e-23	4.16048839374474e-22	42.1001919411731
CDCA7	1.26592985003698	5.76832626366049	11.6433476399286	2.58334763579583e-23	4.19740343022469e-22	42.0901294404655
JAM3	-1.0957666509411	9.93124060458702	-11.6426800185019	2.59453247433458e-23	4.21288453112259e-22	42.0858305203112
PGC	-4.26691643282828	11.2187045309609	-11.6390679704944	2.65589016208559e-23	4.30976228726945e-22	42.062572400063
FRAT1	-1.20452793346363	5.85396057912804	-11.6369663832142	2.69225446631731e-23	4.36320245822285e-22	42.0490405303574
HES6	1.78981742693667	8.61585966659236	11.6347785874133	2.73063886885563e-23	4.4225914112905e-22	42.0349538359942
RBMS3	-1.13766241718163	5.22889691215378	-11.6346713089296	2.73253504187593e-23	4.42284538795805e-22	42.0342631023493
XYLB	1.37576837743976	4.7401577165086	11.630149624807	2.81366424885394e-23	4.5483696452548e-22	42.0051499343677
IL18RAP	-1.75248257064402	6.74166182159792	-11.6291480698964	2.83195738626664e-23	4.57503255514537e-22	41.9987015106518
ABLIM3	-1.80238694364377	6.27586297772847	-11.6183555295043	3.03677861842792e-23	4.90280677519906e-22	41.9292182693819
CTSL	-1.53813893685759	6.6867766439035	-11.6171841323093	3.05988100092703e-23	4.93383982825445e-22	41.9216771166504
GZMH	-1.68491992488024	8.58247120802487	-11.6126696537038	3.15056962309373e-23	5.07684945348716e-22	41.8926147985963
LOC642233	-1.28787438559459	5.02987635537128	-11.6092907585711	3.22019837115605e-23	5.18576340606435e-22	41.8708636505414
SLC25A10	1.59419916766896	7.55175237062709	11.604756459311	3.31605756916428e-23	5.3367539157411e-22	41.8416757824913
HCST	-1.34158152247544	9.84659883449461	-11.5935465441811	3.5654563857195e-23	5.73087389229301e-22	41.7695211953238
ZNF322A	1.34507977136602	5.88923193689128	11.5925984722665	3.58738927456387e-23	5.76248480566077e-22	41.763419097385
HEY1	-1.61101947220898	7.55346200429947	-11.5909634582208	3.62553106732953e-23	5.82007600884187e-22	41.7528957400485
Ells1	-1.42904349325011	10.2474607683747	-11.5875269667447	3.70702331260406e-23	5.94714124876315e-22	41.7307781327269
NDN	-1.57696059115982	10.6952727146538	-11.5862415563707	3.73797319996226e-23	5.99301276977556e-22	41.722505278272
DAB2	-1.15112284741375	10.5690208124667	-11.5841805442903	3.78813742004831e-23	6.06961300044035e-22	41.7092408808975
LOC643313	1.0525385318382	4.50061925079837	11.5831630195269	3.8131509244206e-23	6.10584393615661e-22	41.702692319593
LAMA2	-1.44498689240612	7.12970424784335	-11.5765465460151	3.9798743998838e-23	6.36079486110906e-22	41.6601116608188
NOL3	1.10519816771388	7.94356240944847	11.5713534234159	4.11581554660851e-23	6.57392950497244e-22	41.6266928566486
LOC283932	1.79483763742578	6.10240261595003	11.5668504832541	4.23743780801829e-23	6.76394027509661e-22	41.5977168092425
RPP40	1.11588906590216	8.89688320813374	11.5572586732919	4.50860649908908e-23	7.19227390582416e-22	41.5359983286864
DEFA3	-2.33004974366773	4.86981443316294	-11.554198735525	4.59870806796289e-23	7.33140744527651e-22	41.5163103235273
SLC29A4	1.95488955395593	6.33829756001199	11.5524762104459	4.6502175560594e-23	7.40888045209765e-22	41.5052276387909
PRNP	-1.1373700700392	10.8410656042846	-11.5517463960179	4.67221495325625e-23	7.43926623865998e-22	41.5005320842345
CYBB	-1.62969741591149	9.43886550733917	-11.5436100827971	4.92460309606305e-23	7.83622074635115e-22	41.4481860184803
FLJ30277	-1.11836865911725	5.00210795887221	-11.5321251598765	5.30420797918126e-23	8.41918854523227e-22	41.3743030616583
1-Mar	-1.15159752809287	4.90426005479174	-11.5316341970058	5.32107135387948e-23	8.4406863622238e-22	41.3711448578783
LOC340243	2.12826296675514	5.9669515165654	11.5289664696434	5.41364152754113e-23	8.5821743617404e-22	41.3539844974814
HSPB7	-1.73637119540986	6.10995149248025	-11.5268705739282	5.48749585065794e-23	8.69383454769659e-22	41.3405027944682
C8orf51	1.22427725765368	6.02175915171011	11.5082683210237	6.18870296877207e-23	9.79865125093002e-22	41.2208570015898
H2AFX	1.07621921748958	7.8248274649372	11.5054037770338	6.30436042176958e-23	9.97556171778202e-22	41.2024347684227
CCDC47	1.49928127255148	6.67663728738102	11.5040160336623	6.36116494898752e-23	1.00591854678392e-21	41.1935102056939
PITPNM1	1.06442809249044	9.93499982611168	11.4997443061165	6.53924785930188e-23	1.03343688356947e-21	41.1660395307095
LXN	-1.24764007112788	9.28091380703537	-11.4920566678882	6.87237080049805e-23	1.08473398333373e-21	41.1166046751274
PEO1	1.39715692632837	6.08044109830026	11.4886270975955	7.02639770004868e-23	1.1083575726851e-21	41.0945522540785
DNAJB4	-1.45347769421058	4.98248683505537	-11.4805666149637	7.40211436562232e-23	1.16617697700771e-21	41.0427256302115
CYGB	-1.16668763487685	9.39178488169546	-11.4701865115875	7.91565461350425e-23	1.24554000935759e-21	40.975990629129
RERG	-2.02653954799404	7.44616424141056	-11.4698215884223	7.9343420363476e-23	1.2477084063095e-21	40.9736446180094
PLAC8	-2.38989685627191	9.02502186568995	-11.4691263522859	7.9700665273592e-23	1.25255161716743e-21	40.9691751209242
SCHIP1	-1.03926413372941	7.65276110020979	-11.4629307820944	8.29560216172239e-23	1.30290655817342e-21	40.9293467499623
SFTPC	-4.2502946963845	12.8302670443175	-11.4623009249567	8.32943152490706e-23	1.30741225194652e-21	40.9252978376668
BRAF	1.2892393152501	5.19016232071862	11.4572747734035	8.6043667644878e-23	1.34973373280318e-21	40.8929891389499
MCM3APAS	1.47698238182218	4.55895733889373	11.4475792308118	9.16058265667176e-23	1.43609923424075e-21	40.830669702056
MAT2B	-1.0513819540641	7.16515516087586	-11.4282206751737	1.03808491051795e-22	1.62439526797849e-21	40.7062584570344
IL18R1	-1.7840536160563	6.66391132298125	-11.421789348462	1.08211538395569e-22	1.69017383189345e-21	40.6649318977586
GPR37	2.55722200723433	5.66771375181593	11.4191521156733	1.10070522834247e-22	1.71815423856921e-21	40.6479863119531
HLXB9	1.1229624603837	4.48672385965981	11.4130687059189	1.14481242562692e-22	1.78481240704115e-21	40.6088990417418
ID1	-1.88836266874728	9.10505941960614	-11.4115091753678	1.15640108304104e-22	1.80177492276762e-21	40.5988791111373
IGSF4C	1.64576192472126	6.24693562801118	11.4103741869614	1.16490860303675e-22	1.81391891965821e-21	40.5915869528449
MANEAL	1.05479993279199	4.49345165251511	11.4046181539399	1.20902581917616e-22	1.88146319033117e-21	40.5546065074747
NEXN	-1.32781466321396	7.42620204116812	-11.3971026885273	1.26914887070701e-22	1.97381758313992e-21	40.5063257372113
ZNF331	-1.26814192354616	6.14380771891352	-11.3963743368497	1.27513197493522e-22	1.98191050480763e-21	40.5016468735985
ABCA6	-1.32624383515128	6.39505058517201	-11.3961053429547	1.27734876155241e-22	1.98414320762094e-21	40.4999188909607
XKRX	2.54557914793137	6.09972547115455	11.3946543346366	1.28937309543496e-22	2.00159823386571e-21	40.4905978832497
KLF10	-1.29058639225577	5.59552842966098	-11.3925992465189	1.30659701099609e-22	2.02709876727326e-21	40.4773966264306
DSP	1.56447177146624	5.95664239753765	11.3923117007355	1.30902521457542e-22	2.02962763147705e-21	40.4755495434981
CRTC1	1.53894318655862	5.61484016368832	11.3911980097026	1.31847246524949e-22	2.04302972860232e-21	40.4683956765636
UNG2	1.16191660164756	5.55045910157411	11.3897752276828	1.33064078856395e-22	2.06062935271645e-21	40.4592564676875
DNAJC3	1.41639366273182	5.73767286454337	11.3859556693588	1.36386495411337e-22	2.10951083048629e-21	40.4347223091995
TTLL12	1.13293130577387	8.96003487029011	11.3815884016551	1.40286948138736e-22	2.16588738146435e-21	40.4066712858058
PAPSS2	-1.36119242477655	10.4887779354077	-11.380268386413	1.41487642791619e-22	2.18309938161729e-21	40.3981930688974
SEMA5A	-1.86641302280263	6.99950393243945	-11.3676342581622	1.53511679193266e-22	2.36289042283678e-21	40.3170525051009
MMP23A	-1.30567038442064	7.1402696189448	-11.367177141227	1.53965345246159e-22	2.36700773816163e-21	40.314116957507
SMBP	1.00278182186577	9.36673160140562	11.3650870083027	1.56056813085991e-22	2.39771156685835e-21	40.3006945728774
TMEM37	-1.98637332164285	7.18530699728777	-11.3569793498093	1.64441586610932e-22	2.52501247846787e-21	40.2486318393862
LOC388135	-1.59732152007341	5.3610076830558	-11.354868550833	1.66697370268556e-22	2.55810545032519e-21	40.235078259748
NGEF	1.87393850204317	4.96276297374668	11.3501028327643	1.71904708515574e-22	2.63483600249188e-21	40.2044784299087
DCLRE1C	1.32942989185658	7.89225670815793	11.3483526527993	1.73857579615898e-22	2.66316297257414e-21	40.1932412397803
CA9	2.88437517070578	6.01530189684441	11.3418214770698	1.81342723495117e-22	2.77614856895474e-21	40.1513091564504
C9orf42	-1.15765669925831	6.7949827184815	-11.3287808129844	1.97264407046214e-22	3.01444672017496e-21	40.0675933687112
ABCA3	-2.09981151084545	11.1862024436386	-11.3262419772197	2.00522758169515e-22	3.06239801485551e-21	40.0512964946027
AVPI1	-1.22417227343107	11.2573084930082	-11.3231652215827	2.04543578093284e-22	3.12192923394719e-21	40.0315473194886
LAPTM4B	1.14383195129917	11.9310914831011	11.3199699955526	2.08804443464148e-22	3.18314112014769e-21	40.0110384296555
CD9	-1.22582182706731	10.2970751669328	-11.3147387232117	2.15972542211242e-22	3.29044326144245e-21	39.977462568512
IL8RA	-1.41742203211872	4.57252093934401	-11.3129944281783	2.18416849632553e-22	3.32569080985423e-21	39.9662676080675
ERGIC1	1.03189298458896	6.84731219901119	11.3086735463134	2.24591376281992e-22	3.41765979419419e-21	39.9385369609742
LOC196752	1.60443149525814	7.18680088870974	11.3070327106522	2.26981514764096e-22	3.45196528553913e-21	39.9280067295339
WASPIP	-1.31680115159433	7.68880330953763	-11.3006807778686	2.36475993881087e-22	3.59206187121164e-21	39.88724441412
LOH3CR2A	-1.89389979581262	6.03605183752077	-11.2944845512848	2.46119621921101e-22	3.73631626639389e-21	39.8474841811297
FUT6	1.86304502044322	5.83725470919824	11.2933298641371	2.47959672803703e-22	3.76200391411251e-21	39.840075045426
C7orf24	1.46198105217772	8.43548740672673	11.2873622901619	2.57690480757643e-22	3.90730682451124e-21	39.8017852427061
TMEM63A	1.42326048013051	8.55048679692954	11.2723671065049	2.83857657784736e-22	4.29638840604183e-21	39.7055832367919
IL1RL1	-1.37459748422837	4.65859851426648	-11.2665002037341	2.94803249587455e-22	4.45675209899513e-21	39.6679485637676
CCL3	-2.33290384282397	7.30863872732755	-11.2661524899898	2.95465031146308e-22	4.46304599898427e-21	39.6657181511299
PTPRH	2.06836512438163	5.2171483289584	11.2660970887791	2.95570609654299e-22	4.46304599898427e-21	39.6653627804586
MGRN1	1.49225781222998	8.84524493321824	11.256187512092	3.15074234605149e-22	4.7462722971207e-21	39.6018016175472
NIPSNAP1	1.01217862594958	9.1122118295471	11.2557781921389	3.15906906903061e-22	4.75599812239849e-21	39.5991763529978
LOC152485	1.38252223117945	8.72514347687653	11.2435665440837	3.41785342240597e-22	5.14255484171236e-21	39.5208601263675
SERPINH1	1.03107760318382	10.8656250622974	11.2392997279101	3.51317705533496e-22	5.28285429704656e-21	39.4934987111907
GLT8D2	-1.56583040449233	7.75731205056888	-11.236994286236	3.5657819452823e-22	5.35878861138524e-21	39.4787154043018
C1orf198	-1.13153738871147	10.5991999755044	-11.2328912603355	3.66135612053922e-22	5.49917090567461e-21	39.4524063688929
SLC1A1	-2.20001978900974	6.61141997894763	-11.2318388370903	3.68628021277429e-22	5.53333726389755e-21	39.4456583301091
CDC42BPA	1.05000053803856	6.02698582155645	11.2294329103184	3.74389679571863e-22	5.60989497004148e-21	39.4302320770788
SDC2	-1.56683432840657	6.66916231930735	-11.228889490638	3.7570344449502e-22	5.62625864936359e-21	39.4267478564564
PZP	-1.90218414495619	5.25624510061186	-11.2259456522833	3.82900840451521e-22	5.72729563000076e-21	39.4078733739499
THOP1	1.00896594104473	8.63945984773863	11.2250184453024	3.85196150320848e-22	5.7582408644083e-21	39.4019287063799
KISS1R	2.79770455207232	5.24791913473602	11.2215851567713	3.9381552767182e-22	5.88017688645862e-21	39.3799172053778
LOC644846	-1.23248415395662	4.74306577577522	-11.2144786081845	4.12273312468556e-22	6.15216302197796e-21	39.3343586283411
SOCS3	-1.83138749062514	7.41752753905035	-11.2111651057457	4.21172217755671e-22	6.2812710575315e-21	39.313117821714
C9orf125	-1.99634065595428	5.52097634961101	-11.2106794606519	4.22492503297211e-22	6.29726809721072e-21	39.3100047251927
TMEM16H	1.41053149884391	6.70897297483825	11.210580884773	4.22760997878969e-22	6.29757859054858e-21	39.3093728334513
TBC1D2	-1.20508049729037	9.33823848859293	-11.2101800234592	4.23854593729339e-22	6.31017248790962e-21	39.3068032375344
ZNF579	1.21203461341061	6.65245545490914	11.2091152496409	4.26773151663382e-22	6.34990503247307e-21	39.2999778999349
SUPT5H	1.03933235351042	10.1897754366865	11.2006207508802	4.50786670857185e-22	6.69544595009142e-21	39.2455302749074
MAP3K9	1.39024966967699	5.97162629757412	11.199649150901	4.53617902402935e-22	6.73356451973253e-21	39.2393029249208
LOC391045	-1.42708273160052	5.01897955739337	-11.1989672285861	4.55615610993933e-22	6.7592729033569e-21	39.2349322728931
LOC91664	1.2737733140825	5.42913257202649	11.195679598558	4.65370731112204e-22	6.88792022742789e-21	39.2138613491793
FLJ20130	1.78313904896695	6.49698012506135	11.186102033408	4.94994107229226e-22	7.31360264882322e-21	39.1524821830909
PRR7	1.54273904983099	5.53338086226144	11.1697513307522	5.4998078471273e-22	8.11189756013648e-21	39.047713441648
CLIC3	-1.86464121969806	10.7437745236972	-11.1656326986907	5.64767426424876e-22	8.32033958234747e-21	39.0213263094215
C18orf45	1.33660689047066	7.72172903416592	11.161925313147	5.78416677125127e-22	8.51156207519545e-21	38.9975751194042
DDX51	1.2852858748246	10.3071051543523	11.1615916277434	5.79661220768476e-22	8.52494246483564e-21	38.9954374346031
TRIM22	-1.39578544902502	8.93131422860115	-11.1582738867497	5.92181713939093e-22	8.69606653554338e-21	38.9741835247114
ANGPTL5	-1.13607123308207	4.07867339850653	-11.1582368696322	5.92322921171981e-22	8.69606653554338e-21	38.9739463929852
SAMHD1	-1.098488406725	4.62283781911928	-11.1571907083341	5.96327584610054e-22	8.74980832167597e-21	38.9672447280292
LRRC18	-1.29661509511943	4.63188354862364	-11.1555969821827	6.02480311259667e-22	8.82989588167771e-21	38.9570355579722
WDR51A	1.38103111136456	7.90647925116991	11.1533361827744	6.11317191068329e-22	8.954247427699e-21	38.9425535739277
TMEM87B	1.06182984684003	5.70139660872405	11.1517963431238	6.17409979339841e-22	9.03828494798704e-21	38.9326900758721
RBP7	-1.72691032867845	6.62105630870441	-11.1508065806584	6.2135820345378e-22	9.09084948068051e-21	38.9263502197423
LOC400987	2.01058769272442	5.05798478344675	11.1454858704167	6.43018771507809e-22	9.40234693611304e-21	38.8922701534988
HBZ	-1.12998688179281	4.39925521966668	-11.1446486930469	6.46494875662753e-22	9.44774235537498e-21	38.8869081005562
SYNJ2	1.18430521993309	5.67004925653561	11.1438574461015	6.49797508673968e-22	9.48510393258418e-21	38.8818402814213
C8orf13	-2.22445210532319	7.87121050345962	-11.1430266782872	6.53283224971536e-22	9.53051396705463e-21	38.8765193926365
LOC349114	1.22831026541623	7.71367555233844	11.1388890348959	6.70923794105317e-22	9.78225357598051e-21	38.8500195285763
C20orf59	1.92243421232261	5.37757505823639	11.1357692914908	6.84538314305106e-22	9.97503739607463e-21	38.8300398233374
CRI1	-1.1051335374631	6.16313848334387	-11.1289895912346	7.15083113383993e-22	1.0408204583359e-20	38.7866235248417
NLRP3	-1.66688253392226	6.56951494713795	-11.1251991505844	7.32749359025507e-22	1.06531450550604e-20	38.7623517175182
LOC642560	1.42285826446923	6.12899898833717	11.1162098513122	7.76407330915137e-22	1.12749775045746e-20	38.7047942130608
C9orf28	-1.1548146556968	9.26579733477801	-11.1102822460499	8.06606635637913e-22	1.16976156111252e-20	38.6668441206317
FLJ32549	1.10768042259399	6.12844475913551	11.1054715646819	8.3197529313784e-22	1.20406760124696e-20	38.6360470518931
SPI1	-1.41202638367583	8.41815642881336	-11.1035158175352	8.42515016953528e-22	1.21862752281538e-20	38.6235272906421
C1S	-1.38763946396602	8.65512049579558	-11.0956904807012	8.86036876994978e-22	1.28012191524024e-20	38.5734364667471
LAMC3	-1.96279672070382	8.83832332276611	-11.0900613390068	9.18725208205932e-22	1.32659537730042e-20	38.5374069550223
PLEKHH2	-1.72016987450664	7.14993362278719	-11.082773964636	9.62836902853429e-22	1.38950151905545e-20	38.4907679027447
CXCR4	-1.28448896040271	7.1134877903611	-11.0646397869054	1.08199937728731e-21	1.55881474026412e-20	38.3747294165009
GOLGA8A	2.2852165294137	7.14757397086193	11.0622835913321	1.0985260046765e-21	1.5817281566769e-20	38.3596544924587
B3GAT3	1.08340903277481	7.87037503019825	11.057063897404	1.13604031374137e-21	1.634817945547e-20	38.3262606513395
OPLAH	1.16565555146576	7.36219260034976	11.056384736585	1.14101457779018e-21	1.64104743688059e-20	38.3219157847785
FLJ10178	-1.73122470036486	6.42663190679384	-11.0390787278613	1.27536796214216e-21	1.83013863100174e-20	38.2112159318706
RBM28	1.09552294474801	6.65524531125794	11.0211950767337	1.43081102022206e-21	2.04742051897617e-20	38.0968490171307
PPAN	1.05645198271572	7.40025372345665	11.0204661188779	1.43753332207267e-21	2.05588286353565e-20	38.0921878983883
MGC40579	1.50904328302884	6.45553252541146	11.0144098116491	1.49461611494295e-21	2.13511789723424e-20	38.0534643679258
PHLDB2	-1.45558983312769	6.08193347920512	-11.010066856187	1.53693744305571e-21	2.1943428019102e-20	38.0256979011347
CENPM	1.45513624787446	6.21865028671053	11.0084212638233	1.55328405824845e-21	2.21643698278011e-20	38.01517733416
LOC402116	1.71289802333258	7.32125090616338	11.0063693348922	1.5739103177369e-21	2.24335154481019e-20	38.0020593277419
VGF	1.98029637147269	4.85892169931159	11.0054421217552	1.58332023393978e-21	2.25549954670144e-20	37.9961317679988
LOC613037	1.51390560978855	11.7328412750399	11.004569937293	1.59222292513217e-21	2.26691178836846e-20	37.9905560709138
ALDH3B2	1.39141322831487	4.88244452577234	10.9977707966102	1.66335866152138e-21	2.36421934293828e-20	37.9470929207755
LOC654342	1.68609841109994	5.27024486259006	10.9975112332568	1.66613630152184e-21	2.3668443505641e-20	37.9454337589515
DHRS8	-1.15244548477905	7.46212622464903	-10.9962781363971	1.67939528190307e-21	2.38434747226305e-20	37.937551731504
PAQR5	-1.51683134858712	5.96832012380417	-10.99329945566	1.71185982077128e-21	2.42772847309382e-20	37.9185124014619
FA2H	1.9943990620831	4.91358591088393	10.9911220678344	1.73598663669011e-21	2.46057236330858e-20	37.9045953413617
NAP1L5	-1.44449650218776	6.57337281725871	-10.9874316319933	1.77765645193503e-21	2.51823110082473e-20	37.8810084266989
ENC1	1.20272957190207	9.32316627443509	10.9869861846075	1.78275317325552e-21	2.52404497157803e-20	37.8781614951871
MOSC2	-1.65748535812786	7.53678734689187	-10.9857067774849	1.79747313428834e-21	2.5434694968661e-20	37.8699846835241
ZNF239	1.2624008960973	6.53691797797904	10.9746848846086	1.92941277084824e-21	2.72864893977359e-20	37.7995489598211
RAC3	1.55832416110224	6.15728136413986	10.9680983493558	2.01282677117406e-21	2.84029739941254e-20	37.7574628706858
HHEX	-1.48853100837084	7.56007081034983	-10.9612381664714	2.103534353991e-21	2.96336130489103e-20	37.7136325316154
SEC61A2	1.26788649910888	4.61776754331583	10.9602096183826	2.11748138538547e-21	2.9797076185712e-20	37.7070614210098
PPP1R3C	-1.8657377840104	8.61248219910624	-10.956146187149	2.17348947285076e-21	3.05683021657351e-20	37.68110224297
AQP11	1.32328660295225	5.40561208573537	10.9507877831259	2.24961300758065e-21	3.16214259573028e-20	37.6468725091243
IGFBP7	-1.32021921964968	12.3990571923235	-10.9460570178118	2.31902824435647e-21	3.25791437555228e-20	37.6166543994326
LOC653509	-1.75278738058948	8.98693112160345	-10.9458673057566	2.32185605886378e-21	3.26008591191542e-20	37.6154426436776
MMP12	2.40728582357255	5.15121956400617	10.9443971343455	2.34388714919282e-21	3.28920322459575e-20	37.6060522711298
CUL7	1.15770493449703	5.63580081127004	10.9408609104867	2.39773691867991e-21	3.36106143154315e-20	37.5834663109829
FLJ37078	1.49054381964173	4.88658990659281	10.9397546719015	2.41483495161245e-21	3.38316380989539e-20	37.5764009766981
PPFIA4	1.61672347048838	4.99002328478429	10.9393911335261	2.42048032228422e-21	3.38920559664335e-20	37.5740791518565
LOC653617	1.0270907879366	7.59610045353531	10.9376873648398	2.44711406292165e-21	3.4246128999434e-20	37.563197791856
NAPSB	-1.65696884586539	7.69628417391597	-10.9319890009517	2.5383352169711e-21	3.54892809491067e-20	37.5268063808447
EMP1	-1.25489799136304	11.3531231894445	-10.9319643630286	2.53873690602584e-21	3.54892809491067e-20	37.5266490425794
SPINK1	4.433006446267	7.68945579054601	10.9291683059337	2.58473746572316e-21	3.6092643755304e-20	37.5087937412309
DEPDC1B	1.14944282597976	4.30829350757879	10.9262126452373	2.63426838387875e-21	3.67640924617282e-20	37.4899200380192
SNX30	-1.31917670086542	9.02623179339561	-10.9123468056077	2.87957577743355e-21	4.01655802899508e-20	37.4013893007237
FAM83E	1.64581091007749	7.54375449897698	10.907708362216	2.96662299650556e-21	4.13570666420743e-20	37.3717778428578
F11	-1.0300926010986	4.55719795541892	-10.9071315862131	2.97762899180601e-21	4.14877534266539e-20	37.3680958950705
MST1R	1.53538399271209	7.70681199917282	10.9047562945629	3.02338516336902e-21	4.21022113549548e-20	37.3529331547364
ARHGEF15	-1.15711338391432	5.86883432857938	-10.9046050484167	3.02632232280231e-21	4.21200459902667e-20	37.3519676891977
FEN1	1.13182818813983	8.0228771683982	10.89750758333	3.16740281311428e-21	4.39872849436755e-20	37.3066641768654
HK3	-1.79342888775411	7.98494231448168	-10.8946108563034	3.22685139395909e-21	4.47884155270697e-20	37.2881756109821
LOC649841	2.98620726149002	7.72708452601283	10.878698990474	3.57382382202098e-21	4.94693479294226e-20	37.1866315789777
COL5A2	1.68438073075434	10.1545788004427	10.8779968419325	3.58996440118562e-21	4.9665731661234e-20	37.1821512801318
TSGA14	1.21006111174474	6.72814409686941	10.8764116067385	3.62667283895778e-21	5.01190418201187e-20	37.1720363229924
CCR1	-1.39509223615633	6.08873081659685	-10.8736309662964	3.69196957076938e-21	5.09660164199369e-20	37.1542944048652
FKBP14	1.32674027072144	9.96270456887792	10.8723881207735	3.72153290900256e-21	5.13462500326192e-20	37.146364656387
LIFR	-1.93795534742239	6.7948720587816	-10.8692322335617	3.79766712047098e-21	5.23398805091252e-20	37.126229779482
APOB48R	-1.44483522618875	6.22309505599852	-10.8666727137398	3.86055406976012e-21	5.31202212585824e-20	37.1099005082292
SPINT1	1.23759914485827	7.66890688195985	10.8626177079168	3.96231864095301e-21	5.44909888600071e-20	37.0840316343471
FLJ41603	-1.67774118035539	6.7262340742632	-10.861371580228	3.99412589329645e-21	5.48987206566174e-20	37.076082300906
MOBKL2B	-1.61562664625801	6.25933295691371	-10.859001731304	4.05532061105857e-21	5.57097204203119e-20	37.0609649178374
CSF3R	-1.8452004679648	7.79641905098881	-10.8585963784267	4.06588100898909e-21	5.58246340694247e-20	37.0583792077028
CRR9	1.03969864941695	11.5639912798786	10.8496685341648	4.30555771138452e-21	5.8987996489809e-20	37.0014334255223
TNF	-1.75852008801125	5.92443906940153	-10.8400028314744	4.58095862177841e-21	6.25588699433842e-20	36.9397902298243
JOSD3	1.07802485527307	5.98313178319993	10.8386371293709	4.62126285096029e-21	6.3075400844991e-20	36.9310811952775
NOTCH1	-1.07838680868051	10.1746276866502	-10.8313371448156	4.84277440706057e-21	6.60279182963733e-20	36.8845326335131
HLF	-1.82281941711194	6.605196352867	-10.8173019486982	5.29885623419955e-21	7.2091662024198e-20	36.7950519437458
MAP6	-1.15049536726942	5.03445995042995	-10.8142686486956	5.40292314550911e-21	7.34289309160907e-20	36.7757159224592
NR4A1	-1.35057255035633	4.68705831942227	-10.8135455954672	5.42802923590077e-21	7.37307304543187e-20	36.77110689847
ENO2	1.22308210483932	9.2250512595131	10.8115916039534	5.49646017437264e-21	7.46203893827803e-20	36.7586516596171
IPO13	1.02052089191534	8.25311550777119	10.8061380110406	5.69203854523358e-21	7.71931499350397e-20	36.7238911372479
SPSB1	1.28339459913665	9.07132758793349	10.8010856894863	5.87941612792288e-21	7.9606918690534e-20	36.6916909896029
FRY	-1.26955110368324	5.64594945135534	-10.7987017630103	5.96995441958373e-21	8.07897823210085e-20	36.6764983340062
LOC399900	1.29568886993759	14.326323737722	10.7977916521182	6.00488491260533e-21	8.12192625307065e-20	36.6706983927923
MATN2	-1.66947537577159	6.99494719700662	-10.7937132361319	6.16393763322262e-21	8.33262127259888e-20	36.6447085726967
NKD2	-1.33031403082209	10.3200687484879	-10.7915234713833	6.25106256539867e-21	8.44590961280326e-20	36.6307549441462
C21orf45	1.00007521657196	5.26404133385953	10.7902836740301	6.30093441521058e-21	8.5087711263927e-20	36.6228549218519
PRF1	-1.81432780670877	7.72483363507818	-10.7892730380225	6.34188159242377e-21	8.55952044225857e-20	36.6164152395534
HDC	-1.89847242472472	7.75983956233713	-10.7890051302015	6.35278065562142e-21	8.56968204303137e-20	36.6147081726014
LOC51252	2.07511048871332	5.35379283326651	10.7863674893861	6.46108823412664e-21	8.71116392456905e-20	36.5979019328154
ADHFE1	-1.24359349998963	6.8468584079001	-10.7850572598251	6.51557212952327e-21	8.77996651348796e-20	36.5895538194118
SGK	-1.14959567789229	11.8061625713698	-10.7848510091618	6.52419040534648e-21	8.7836992730011e-20	36.5882397117861
P2RY5	-1.34297604652691	7.99719307090669	-10.784825649004	6.52525087568786e-21	8.7836992730011e-20	36.5880781321174
C20orf54	1.40541921869924	5.74117482360596	10.7764352229976	6.88571884380376e-21	9.25912526495199e-20	36.53462305748
EGFL7	-1.41459023680782	6.85053348015556	-10.772115183797	7.07899459036241e-21	9.50394268446332e-20	36.5071031200793
NKG7	-1.71331462597378	9.24514039592103	-10.7715158981038	7.10623030550336e-21	9.53044431478584e-20	36.5032856456819
6-Mar	1.50803916146513	10.7274222849228	10.7701624611043	7.16812516411154e-21	9.60838622419759e-20	36.4946643349086
OSAP	-1.21063315215826	4.43182447855824	-10.7683771604846	7.25059320340809e-21	9.70360788632173e-20	36.4832923728118
KIAA0460	1.19624963066552	7.15236900996844	10.7683767661215	7.25061152430835e-21	9.70360788632173e-20	36.483289860845
SLCO2A1	-1.55331749770165	10.9310583708327	-10.762376260324	7.53479198050098e-21	1.00733275751934e-19	36.4450704443813
LOC646064	-1.13469909586712	4.58251441186432	-10.7599922697205	7.65075658865655e-21	1.02229867859358e-19	36.4298869869743
LAPTM5	-1.23449064511056	11.4655630240843	-10.7592491735159	7.68726577002713e-21	1.02663757353072e-19	36.425154385342
PNRC1	-1.10510013844823	4.32513700432827	-10.7567654293009	7.81056100514995e-21	1.04238379798716e-19	36.4093364362623
HSN2	1.24796476951985	4.48808520035391	10.7562345594358	7.83716866935874e-21	1.04501061837679e-19	36.4059556280769
KDELR3	1.46906559802031	7.45588077093227	10.7556645728908	7.86583756893191e-21	1.04828363575891e-19	36.402325741138
LOC653600	-1.62327672384892	4.49095521971708	-10.7516669514969	8.06986950494542e-21	1.07434890979975e-19	36.3768683619117
PXK	-1.00786236045732	5.04842858749974	-10.7475012113566	8.28810102268908e-21	1.10282487077414e-19	36.3503421806928
SLC16A6	-1.21743279947097	4.567355105246	-10.745262735026	8.40779020535482e-21	1.11816573923516e-19	36.3360889966533
DKFZP564J0863	1.03356412336091	9.15283393181158	10.7431305950298	8.52339662633143e-21	1.13294787984504e-19	36.3225133894611
TNFRSF1B	-1.17240944008391	8.44851137091395	-10.7427112499588	8.5463197933384e-21	1.1348084579896e-19	36.319843422834
SLC2A6	-1.41994901494965	8.00469489422838	-10.7357136203674	8.93804381979244e-21	1.18620343554114e-19	36.2752923380796
ZAK	-1.05107593981779	6.73588249136823	-10.7304300541891	9.24563812298656e-21	1.22638542614138e-19	36.2416574695523
C6orf162	-1.09837677108318	5.30865883803429	-10.7294612530382	9.30317403164815e-21	1.23273115829468e-19	36.2354904633284
LOC653879	-1.72410941589076	9.82102673711196	-10.7278903085756	9.39723061550087e-21	1.24389786616843e-19	36.2254906641244
C3	-1.85293030080736	8.33996292273224	-10.7233735842629	9.67297655521651e-21	1.27906629145109e-19	36.1967410695256
KCNQ3	1.25710193705113	5.96282438979239	10.7225408231685	9.72469091584138e-21	1.28523617779633e-19	36.1914406659201
H3F3B	-1.04191410763536	11.0598344271665	-10.7195661428764	9.91168063104973e-21	1.30926864979913e-19	36.1725078672557
RAD9A	1.18919098416039	7.72570901519158	10.7184592333212	9.98217341639363e-21	1.31789566787153e-19	36.1654630190235
LOC112714	-1.47720792258247	5.7754004240643	-10.7166324463024	1.00996065371733e-20	1.33270781020883e-19	36.1538368504173
GALNTL4	-1.31554995645232	9.44033224101224	-10.7104614106657	1.05065907538583e-20	1.38569289257837e-19	36.1145653725308
FOXF2	-1.57564918633225	7.39042798772543	-10.70946335153	1.05739333461918e-20	1.39385161807654e-19	36.108214272306
KIF2	1.03232383121125	7.28647103417975	10.7083534583626	1.06493275352231e-20	1.40306269723137e-19	36.1011516486354
P2RY6	1.13118644038287	5.76220020609547	10.7018718692671	1.11004499334203e-20	1.4609846837837e-19	36.0599097899264
MBOAT2	1.79861059746732	7.91387542052893	10.6846889690305	1.23907889207175e-20	1.62744308200416e-19	35.950598500579
SLC1A4	1.32079728686692	6.73475460683094	10.6764649799994	1.30602707701344e-20	1.7127208104331e-19	35.8982919843031
OR11L1	-1.4980178496257	7.53658676578085	-10.671683020723	1.34660162312735e-20	1.76411056532109e-19	35.8678810272434
C10orf73	-1.59210577106187	6.7147958555608	-10.6665375048382	1.39166627979612e-20	1.82127072375995e-19	35.8351608566728
C14orf153	1.54993553551556	9.03836903426961	10.6652727736029	1.40297124607616e-20	1.83512103113295e-19	35.8271189216017
ANKS3	1.39306826285348	6.2741988282087	10.6640735764628	1.41377501843261e-20	1.84830185957349e-19	35.8194938567619
ZC3H12B	-1.27894407701086	5.59740735108391	-10.6585886131181	1.46425748596771e-20	1.912333813723e-19	35.7846198977089
N4BP2	1.52613858687763	8.75409919618232	10.6569231347508	1.47993915077779e-20	1.93182200852041e-19	35.7740312800193
TMSL8	-2.46435802177442	6.17999944337735	-10.6565992375214	1.48300827494039e-20	1.93483501360617e-19	35.7719720734634
MBTD1	2.51712909581528	8.21058425936966	10.6540793229575	1.50710384834548e-20	1.96526341824251e-19	35.7559518845767
CCDC15	1.30606829306613	5.29895801436526	10.6469767261048	1.57714135389734e-20	2.05448516121422e-19	35.7108014274253
C7orf23	-1.08286100546765	10.299327924348	-10.6424613603225	1.62334505158562e-20	2.11250859630087e-19	35.6821006713634
BCMO1	2.07718835403288	5.09259330398905	10.6420318045073	1.62781021550118e-20	2.11629127286764e-19	35.6793704303836
UNQ3045	2.23521138566025	4.61941020710063	10.6391152453813	1.65845305292401e-20	2.15158899131386e-19	35.6608334379598
KLRF1	-1.23987695960261	5.13115047550356	-10.63786291611	1.67178658575932e-20	2.16778119850526e-19	35.6528742099885
LIX1L	-1.0383059013161	7.46991915290249	-10.6315574740749	1.74056254718602e-20	2.25236765648072e-19	35.6128024193578
SAMSN1	-1.22111599834508	5.49053936601973	-10.6310314218161	1.7464263728591e-20	2.25880619578134e-19	35.6094595018027
LOC442578	1.72770646380703	9.92874913902598	10.6207617148615	1.8649311217703e-20	2.40962746770199e-19	35.5442046338683
KIAA0415	1.16647851388342	6.72868997426885	10.6166847683616	1.91417025517047e-20	2.47073711921192e-19	35.5183025909551
PACSIN3	1.0635412871797	8.29668966174509	10.6104698138615	1.99173724807303e-20	2.56955325946225e-19	35.4788208102532
LRRC49	-1.35636319114668	6.56874863014882	-10.6101577454118	1.99571369813377e-20	2.57337768337452e-19	35.4768384477334
GPR4	-1.47123830018871	7.2805805899156	-10.6098102941648	2.00015032045362e-20	2.57779129997439e-19	35.4746313350684
DONSON	1.02781246604317	5.32494005332863	10.6096613659458	2.00205500293372e-20	2.57893893690976e-19	35.4736853033949
C3AR1	-1.41107086970948	7.0918511383745	-10.6052476510592	2.05933190282527e-20	2.65003500126725e-19	35.4456493684221
B3GNTL1	1.1910333724168	5.59820102335619	10.6012269994713	2.11292920741199e-20	2.71625702154056e-19	35.4201121234835
ZNF444	1.0772183929349	8.16168109896557	10.5929907210066	2.22710608604373e-20	2.86014411898585e-19	35.3678050681636
C10orf26	-1.05734517964284	8.33147857326466	-10.5884367019601	2.29285768919777e-20	2.94309870373149e-19	35.3388867203919
CREB3L4	1.37593377412404	5.9804400275586	10.5787085211086	2.43987149114209e-20	3.12706916717546e-19	35.2771201470286
FAM49A	-1.08743070980134	5.74698096246864	-10.5762925890498	2.47781580315106e-20	3.1741007678854e-19	35.2617825199843
C13orf3	1.1230145700559	4.65676006950205	10.5757648733462	2.48618203620528e-20	3.18321434121994e-19	35.2584323895937
WDR24	1.09698726368469	7.07425516826341	10.575618043973	2.48851482704555e-20	3.18459763573801e-19	35.2575002693503
MAPK4	-1.27934443181504	5.19471789673755	-10.5740818226113	2.51305324294126e-20	3.21276610666216e-19	35.2477479915841
NAPG	1.10351601450264	5.82440439148303	10.5715487374046	2.55404290975231e-20	3.26306916018652e-19	35.2316680017453
PARC	1.11347439054842	6.81538873901371	10.5714920841167	2.55496724002335e-20	3.26306916018652e-19	35.2313083760497
MGC15912	1.76237068981607	8.56486115131784	10.5694230690048	2.5889539432964e-20	3.30481530472594e-19	35.2181748683187
SFTPD	-2.48724627425364	13.4622916485218	-10.5693379507215	2.59036175511373e-20	3.30495327190325e-19	35.2176345728995
TRIM2	1.39213524830821	9.43519386094291	10.5688751898686	2.59802894655482e-20	3.31307322231675e-19	35.2146971745717
ZKSCAN1	1.66675077232337	5.5374515792732	10.5673824113144	2.62291644841059e-20	3.34145889028981e-19	35.2052218571914
DKFZp564K142	1.84299268761794	12.6364842411816	10.5561100234602	2.81868717565948e-20	3.58547161093893e-19	35.1336795535241
RGS5	-1.86705962701927	8.00443297499378	-10.5545899974824	2.84617761411527e-20	3.61863021858615e-19	35.1240335730883
COL3A1	1.67090811438525	11.7160688410268	10.5538182112704	2.86023794195983e-20	3.63468917482032e-19	35.1191359753815
BARD1	1.24347646308124	8.01247627709634	10.5495463334681	2.93932476119997e-20	3.73146031092326e-19	35.092028786505
CX3CR1	-1.50897157398959	6.14196078224257	-10.5461368417724	3.00400782355238e-20	3.81167220245958e-19	35.0703954188995
GREM1	1.72878675644921	5.12855538118481	10.5387032547756	3.14999742429288e-20	3.99093844070351e-19	35.0232337894813
DNAJC12	2.34618335605762	6.41092386244634	10.5307341009986	3.31437156074977e-20	4.19292736550971e-19	34.9726816329452
LOC729603	1.08041634005902	14.2821357478105	10.5306045742232	3.31711268210736e-20	4.19430836800726e-19	34.9718600453586
SLPI	-2.37189862280447	11.9760089826172	-10.5230676077504	3.4805692876261e-20	4.39225388812687e-19	34.9240565763865
PTPN23	1.00869825118028	7.11535841498524	10.5163480917322	3.63305769977106e-20	4.58013838323146e-19	34.8814435756562
A2M	-1.33788757136982	12.2013942876929	-10.5109967069499	3.75924975148585e-20	4.73453207928589e-19	34.8475107194422
IL16	-1.06791493210363	5.47081162995355	-10.5074390234207	3.84555364242743e-20	4.8408286148339e-19	34.8249535487839
SOLH	1.42118081923218	6.69084842550063	10.5035606213913	3.9418900909762e-20	4.95718997197541e-19	34.8003646406357
RNU101A	1.51035890943291	5.61989454679734	10.5009467906818	4.00816936244e-20	5.03804896431658e-19	34.7837940932959
FAM108A2	-1.09027476480794	7.55682590983556	-10.4997054464427	4.04003436540521e-20	5.07308611572956e-19	34.7759248030808
DPP9	1.23041557434557	9.91707000834664	10.4987301526651	4.0652470216433e-20	5.10222612370907e-19	34.7697422260612
CENPA	1.42449421766239	5.76545197804989	10.491030963992	4.2698689317001e-20	5.35112011805175e-19	34.720939645042
DEPDC6	1.49888895150309	7.35026714016133	10.490801243201	4.27612951807551e-20	5.35632617663173e-19	34.7194836330905
C1orf87	-1.97538855934352	5.07446088811644	-10.4857112292834	4.41722049777192e-20	5.52761234337324e-19	34.6872238617754
ACOT2	-1.05194182177649	5.38387299597846	-10.483756704395	4.47262352405924e-20	5.59418942300926e-19	34.6748372102337
BEAN	1.06518947354248	4.26595812476095	10.4816301351201	4.53369069323227e-20	5.66778205248329e-19	34.6613607735938
KCNK12	2.32498365804008	5.82594463542639	10.4801850079124	4.57566315257598e-20	5.71463470745098e-19	34.6522030702865
PTPRD	-1.08483695154974	5.25194364733029	-10.4699141237578	4.88534662688159e-20	6.08944088374241e-19	34.5871243748196
LOC642852	1.41338065826127	5.48705122771637	10.4647322765073	5.04943219833809e-20	6.28780420858673e-19	34.5542959423291
PTGFRN	1.07044818698201	7.53263101420311	10.462221035864	5.13091734503727e-20	6.38302183217259e-19	34.5383877375967
JAK1	-1.37427071366361	8.30735388282908	-10.4610247835883	5.17019330128755e-20	6.42780763156475e-19	34.5308099952825
WDR34	1.0956672123952	8.87897696197872	10.4609707754904	5.17197357801694e-20	6.42780763156475e-19	34.5304678814672
B3GNT6	-1.03696269199	8.51043553115215	-10.4549153937527	5.37550389307163e-20	6.67423403286257e-19	34.4921124215877
ATAD2	1.54089291062702	6.16987814644983	10.444224721459	5.75452162793837e-20	7.12742211179819e-19	34.4244076884427
LOC441376	-1.4514371679633	4.70761763641629	-10.4412311340421	5.86535022355701e-20	7.2576216780831e-19	34.405451666842
CYP2U1	-1.12384581407961	5.86952950676055	-10.4382934593308	5.9761775200929e-20	7.38999055003388e-19	34.3868507903684
PHACTR2	-1.42826028770849	9.19634319347096	-10.4382419707423	5.97813849355816e-20	7.38999055003388e-19	34.3865247827106
AGMAT	1.64933111451831	4.86674065325415	10.433346225222	6.16755689145478e-20	7.61673805905353e-19	34.3555281662444
LRRC25	-1.16344444671976	5.7746425740397	-10.4321256434181	6.21570634813815e-20	7.66775062902245e-19	34.3478007215218
TBC1D24	1.40680566150142	6.25824806042155	10.4320700045387	6.21791009794096e-20	7.66775062902245e-19	34.3474484789306
SCAMP5	1.18332965450442	6.94314977599728	10.430316931963	6.28774637005611e-20	7.75011220057134e-19	34.336350201994
KIRREL	1.48810141387408	5.79125318487807	10.4289467799945	6.34287246246696e-20	7.81427136509738e-19	34.3276763727108
HCLS1	-1.18177911102241	10.9879005168263	-10.426644124267	6.43660407404443e-20	7.9259064597967e-19	34.3130998069846
C18orf56	1.78291638965501	5.99815638539528	10.424280587564	6.53425035367842e-20	8.03836081244968e-19	34.2981385425729
PGLYRP1	-1.11800805537123	4.63565709040983	-10.4230677952468	6.58492718019997e-20	8.0967857030041e-19	34.2904618023794
ACVR2B	1.09071698685159	4.42023086517038	10.4214208290883	6.65437405693368e-20	8.1782224997443e-19	34.2800371245574
BCORL1	1.33707456810893	5.95120824958612	10.4208693267195	6.67779183649079e-20	8.20303820378201e-19	34.2765463984043
C1QC	-1.35937400082257	11.8870819881937	-10.4160514000016	6.8858957299393e-20	8.44236049281082e-19	34.2460530449256
RBP1	-1.24467317341656	9.50485502975758	-10.415597631734	6.90582572721224e-20	8.46271501646038e-19	34.2431812321553
ROR1	-1.56903306353642	6.55921752312607	-10.414633089196	6.94838075319498e-20	8.51076232139894e-19	34.2370769135665
UNQ830	1.57020866745813	5.45896802005786	10.4143794104709	6.95961626286698e-20	8.52041994858842e-19	34.2354714718988
SFMBT2	1.7633828919522	5.63811746583292	10.4129376870419	7.02381552282538e-20	8.59487878317632e-19	34.2263474770771
MGC11332	1.38182478662498	4.952283823612	10.410055721988	7.15392330015601e-20	8.74987790651116e-19	34.2081096593345
RNASE6	-1.41878614146776	8.3453567263028	-10.4078234246331	7.25635064479285e-20	8.87088866325926e-19	34.1939838347738
LOC286208	1.56075926183218	6.90701982223213	10.4058808631668	7.34667272670585e-20	8.97699154707719e-19	34.1816919571865
EXOC3L	-1.07833077231474	4.78627788309002	-10.4051686639646	7.38006749700507e-20	9.01346572112607e-19	34.1771855203459
OTUB2	1.02068161415023	5.92954806623223	10.3994221769917	7.65511478989102e-20	9.32698892560369e-19	34.1408270298253
CPNE4	1.65892572815646	4.56059366111895	10.3957349393532	7.83695787449096e-20	9.54397341152089e-19	34.1174998086631
PRRG4	1.08773179724059	7.66551386596299	10.3948643888842	7.88051537594532e-20	9.5924243647457e-19	34.1119925468102
POGZ	1.13509551052748	5.49787963813084	10.3907865217774	8.08778440503427e-20	9.83530281450079e-19	34.0861965105745
SNAI2	-1.51031475856092	6.48438901602537	-10.390642802093	8.09518768562842e-20	9.83960002247416e-19	34.0852873983528
TTLL7	-1.26152277669197	4.93121395562888	-10.3870620701194	8.28183525165383e-20	1.00616582312018e-18	34.0626380055925
FLJ22639	1.03660395998797	4.68724701754522	10.3834268661321	8.47571143256294e-20	1.0292282249628e-18	34.0396457520969
UST	-1.67197639895497	6.91201968878814	-10.3831319023914	8.49163978796943e-20	1.03067024595936e-18	34.0377802148027
SNRPN	-1.02400796888068	8.06247687272325	-10.3712318013224	9.15976885957607e-20	1.1112337908459e-18	33.9625258564711
LOC642033	1.4140615057476	7.20122589765257	10.3703103147435	9.21364074734335e-20	1.11723632295397e-18	33.9566992887153
PDIA6	1.18384337591329	9.18277402924953	10.3671486071646	9.40089292705433e-20	1.13939897687863e-18	33.9367086249958
LOC644354	1.99212562762525	5.78552215022598	10.3659935333634	9.47024437563426e-20	1.14725761783529e-18	33.9294057156441
HTR3A	1.43858752361713	4.555136977759	10.365349214956	9.5091510836054e-20	1.15142235120913e-18	33.9253321131505
NUCKS1	1.46809400592905	7.70400230208701	10.3641152824748	9.58410658982482e-20	1.15994603696366e-18	33.917530919114
LILRA3	-1.27853506147366	4.6597611861099	-10.3624792486575	9.68439683631402e-20	1.17074052016121e-18	33.907187858303
ITGAM	-1.55336816577843	8.51054397452115	-10.3624352415058	9.6871089130847e-20	1.17074052016121e-18	33.906909648443
MATN3	-1.88511782393487	5.77406053692682	-10.3603888618597	9.81406320580809e-20	1.18552018621039e-18	33.8939728720786
TSPAN12	-1.65011985735541	6.90772769081921	-10.3563938444446	1.00667076997005e-19	1.21488487607017e-18	33.8687188031115
ARSE	2.0394392754754	5.67336680009625	10.3530359330976	1.0284069998067e-19	1.24052813999454e-18	33.8474937503393
LOC653972	1.23260467010037	6.0856248098029	10.3515835230973	1.03795302182234e-19	1.25144947552861e-18	33.8383136574844
LOC441066	1.69764254461909	5.83470207884032	10.3478306459675	1.06302996918497e-19	1.28047020636833e-18	33.8145945325568
CAPN11	-1.10067766736769	4.89738378916555	-10.3467347306526	1.07046623851345e-19	1.28881702239204e-18	33.8076684227454
FLJ20054	1.04127037910678	9.49144995766197	10.3463967261728	1.072770195296e-19	1.29097967467992e-18	33.8055322895004
GNGT2	-1.24303310297991	6.15742673067485	-10.3447804106604	1.08385609454274e-19	1.30370353699304e-18	33.7953176470773
PTTG3	1.43898630338912	8.09491412076879	10.338621407659	1.12715599422331e-19	1.35322580836215e-18	33.7563977072168
MAFB	-1.16132779551943	10.0343993250109	-10.3341688981534	1.15952863254137e-19	1.39143435904964e-18	33.7282645583519
ABCD1	1.2296925260422	6.75648110056405	10.3335899585162	1.16380543415525e-19	1.39590776319338e-18	33.7246067255665
LOC644297	1.67912347777512	5.57839769402481	10.3326219254003	1.17099174647508e-19	1.40386506974863e-18	33.7184906376138
DKFZp761I2123	1.16767096570447	8.67336775661165	10.3307341986806	1.1851330077346e-19	1.41948008104924e-18	33.7065642314009
CABLES2	1.10873951140189	6.3267400630923	10.3298667996371	1.19168779383318e-19	1.42665900289972e-18	33.7010842784361
REEP6	1.98379212076361	7.56032951472413	10.3278435647752	1.20711784340484e-19	1.44445141280462e-18	33.688302508992
NFIL3	-1.2505683697786	8.48012750403507	-10.3276624068775	1.2085091077635e-19	1.4454360109224e-18	33.6871580720422
RGS2	-1.47939187775198	11.4592890026975	-10.3250561642923	1.2287024789521e-19	1.46820707870273e-18	33.6706940219796
HHAT	1.34711994741732	5.64951155854773	10.3240639150835	1.23647860882378e-19	1.47680498192443e-18	33.6644260633471
SLC41A2	1.49985384096627	5.73070740247997	10.3175748140447	1.28855654748217e-19	1.53828243612097e-18	33.6234381723506
KCNK3	-1.9058166611368	7.64136664342395	-10.3158842634056	1.3024793240916e-19	1.55417382698269e-18	33.612760867761
CTSW	-1.36568558109374	7.12944442414667	-10.3118265869384	1.33651191973572e-19	1.59328762752179e-18	33.5871346570435
C18orf1	-1.14333755057523	4.68981379622045	-10.3069318201046	1.37874702400585e-19	1.64209739233821e-18	33.5562247511891
FLJ39653	2.00433122934941	6.72257521439026	10.306670107348	1.38104234741859e-19	1.64406108661798e-18	33.5545721550372
LYSMD1	1.16890107318258	5.91250154410672	10.3061160187438	1.38591449909278e-19	1.64908909138658e-18	33.5510733697615
LOC197336	1.10604340563631	7.33155156313723	10.2960329288717	1.47763000313772e-19	1.75739830307698e-18	33.4874110565315
ZNF533	-2.71849216055271	8.21324935568436	-10.2888416965652	1.54671407943312e-19	1.83784325288903e-18	33.4420156621293
AXIN2	-1.33410225428392	9.44231718889327	-10.2836092782857	1.59899534269663e-19	1.89642040923927e-18	33.4089898921315
SH3D19	-1.00004284219494	9.28168677977832	-10.2819928880513	1.61549938367507e-19	1.91510108755662e-18	33.3987883770254
LOC285908	1.21710668910582	6.63305306974455	10.2759664397683	1.67854274431706e-19	1.98613238261956e-18	33.3607568239353
APIP	-1.04984899771202	8.15457046818945	-10.2742918218812	1.69649248052078e-19	2.00643771138057e-18	33.3501895688913
SLC7A5	1.72283461444746	9.09983434637863	10.2678185135175	1.76769559630797e-19	2.08967752779726e-18	33.3093449916816
ACACB	-1.2224801931478	8.80310181807264	-10.2630883979036	1.82160091546604e-19	2.14840761031867e-18	33.2795030545783
ACOT1	-1.06281551610919	5.93857936591461	-10.2603155597289	1.85395931133647e-19	2.18454482709286e-18	33.2620108600812
GNPNAT1	1.37718763564009	5.43348828866095	10.2593967701928	1.86480725894112e-19	2.19630935527349e-18	33.2562149941526
PGCP	-1.19776041679627	8.62748017167638	-10.2568510602384	1.89519554363333e-19	2.23106630942168e-18	33.2401568709253
LOC441087	1.19288956428122	14.2671195958533	10.2525019236817	1.94825772737407e-19	2.29141061478575e-18	33.2127249526335
MKI67	1.24258463717175	4.59399425304488	10.2458716336677	2.03201462824214e-19	2.38660822018204e-18	33.1709098258559
OMD	-1.65270538433136	5.79639809817296	-10.2456025818749	2.03548816903223e-19	2.38958417184448e-18	33.1692131304208
B3GNT1	-1.76949154876822	6.6873129031401	-10.2426589693826	2.07387988356333e-19	2.43128712214147e-18	33.1506507658967
HKDC1	1.99061740261389	7.01787589063224	10.2397701624002	2.11225842106956e-19	2.47172145103344e-18	33.1324351733045
ROPN1L	-2.61762227756407	6.79020215315508	-10.2386289367184	2.12761423965067e-19	2.48740114417642e-18	33.1252394073716
CD58	-1.10693746362386	8.35954746369298	-10.2315367081962	2.22557004871855e-19	2.59833770426149e-18	33.0805248708444
FLJ14054	-1.90319775686222	6.43751010552537	-10.2254890688874	2.31264076984069e-19	2.69751511447289e-18	33.0424017245631
IFNA10	-1.23558852433544	4.93971797218276	-10.2174774822492	2.43323686981205e-19	2.83428067455706e-18	32.9919061209469
LOC401115	1.13435803515266	11.9921394460372	10.2064969126452	2.60876983571319e-19	3.03337190604049e-18	32.9227122066202
RASL11A	-1.7206313689785	6.45627350626689	-10.2055449151848	2.62457013505711e-19	3.05016313501976e-18	32.9167140083316
NOXA1	1.10115104782296	7.81047015640013	10.197431880728	2.76315101524034e-19	3.20681898747291e-18	32.8656018596386
ALDH3B1	-1.25349335051047	7.60703118437606	-10.1951638440798	2.80318004095153e-19	3.25030834844119e-18	32.851314888777
WDRPUH	-2.25628482484154	5.44049038948393	-10.1855472339711	2.97942641946046e-19	3.45309275269101e-18	32.7907454106759
LOH11CR2A	-1.18773203329669	7.15981355862348	-10.1740605517008	3.20447569932794e-19	3.70716142322616e-18	32.71841472892
GNL3L	1.24267785116369	10.5439724476218	10.1714426057986	3.25809277568277e-19	3.76405193548667e-18	32.7019323871145
LOC649986	-1.33142744324976	6.32622050616407	-10.1710621795784	3.26595817897499e-19	3.77142527588447e-18	32.6995373412332
NCF4	-1.06256295841715	7.01300625097205	-10.1705800394613	3.27595373727067e-19	3.77953501049539e-18	32.6965019659816
CYP1A2	-1.72338323802957	4.48567418555461	-10.1681002012418	3.32784858119447e-19	3.83592627935689e-18	32.680890352884
C15orf42	1.10476356992802	4.21192036628297	10.1669093843539	3.35305882975984e-19	3.86323425116145e-18	32.6733939796905
RNU38A	1.14403063851793	5.12448076775691	10.1660033427859	3.3723676526863e-19	3.88020654626729e-18	32.6676904471614
CXorf33	1.09321124001168	5.4262565591756	10.1609381934557	3.4823713405259e-19	4.00134380690884e-18	32.6358075071407
IPP	1.3092211105178	7.87927318823487	10.1594778637823	3.51474546215622e-19	4.03671850098051e-18	32.6266160465319
LOC642678	1.69038315836496	7.03768549313433	10.1592961396615	3.51879504183651e-19	4.03954493561258e-18	32.625472278346
SNAP23	-1.08678732330354	7.51512120772246	-10.1542310370534	3.63355724686858e-19	4.16564894830361e-18	32.5935945398615
FAM119A	1.13002711327236	9.02043979109208	10.1519209826547	3.6871283838757e-19	4.22516000654309e-18	32.5790572109624
SUSD2	-2.09371702835439	12.5485366024338	-10.1483369631605	3.77180541001804e-19	4.31635769423667e-18	32.5565042653897
RGN	-1.04037023597834	5.7983835729536	-10.1452688451574	3.84583148057335e-19	4.3971134392095e-18	32.537199184609
NUPR1	-1.35935368824696	10.0976048168578	-10.1405421839953	3.96271731740436e-19	4.52465091813911e-18	32.5074609701594
C8orf34	-1.06844786244807	6.64120171965832	-10.1371274785312	4.04935614562694e-19	4.6194270108121e-18	32.4859790694142
PPAPDC3	-1.07243107157546	5.33061359363875	-10.1365108090085	4.06520249459754e-19	4.63542462029715e-18	32.4820997849403
ZFHX2	1.25645930238453	4.98595038387918	10.1261556471935	4.34071880061377e-19	4.94736878807741e-18	32.4169668544158
C20orf172	1.0508390835286	7.57552477621329	10.1228439293918	4.43270071699541e-19	5.04768087020866e-18	32.3961397995781
C1orf115	-1.56971257076498	9.40927264358639	-10.1162027220966	4.62305235438571e-19	5.25737814254561e-18	32.3543787872565
CTSS	-1.25414906195349	8.33643266164918	-10.1055761939283	4.9447184817215e-19	5.61063371500287e-18	32.2875709567012
IGFBP6	-2.01571165254823	9.75000225666003	-10.102206406924	5.05130774616865e-19	5.72136540621721e-18	32.2663889626239
FBXL20	1.03900910233014	8.07089682801775	10.0963834479683	5.24091717789834e-19	5.93084299063636e-18	32.2297906591351
LOC402560	-1.39050108925374	6.03892685961142	-10.094468145191	5.30482118291616e-19	6.00048901419893e-18	32.2177537526198
CT45-4	-2.17223500724067	5.66277911828035	-10.093816304521	5.32674644413266e-19	6.01725937722813e-18	32.2136573211932
FLJ22624	1.18668100681556	5.90689572437772	10.0935864105931	5.33450065895555e-19	6.02334292877095e-18	32.2122125895148
ATG12	1.02498585002662	8.89750797255286	10.084398491193	5.65378824861651e-19	6.36689670442076e-18	32.1544790352394
FLJ44124	1.58973795664586	12.4050998185513	10.0818075936826	5.74721772996082e-19	6.46638285121433e-18	32.1382010565335
LOC440731	1.73543620506121	6.30466705410281	10.0808422540228	5.78242055737602e-19	6.5031132212719e-18	32.1321363195126
SLC2A3	-1.25642688525185	11.4907868464823	-10.0768001528271	5.93217148606594e-19	6.65984414317314e-18	32.1067433762936
CDCA2	1.24140946712841	4.78453353716069	10.0753824164076	5.98560579921291e-19	6.71676894361809e-18	32.0978375747261
SLN	-2.24631662895126	5.99319367351074	-10.0747940819312	6.00792061703324e-19	6.73883570577508e-18	32.0941419199642
MAMDC4	1.30611213985316	5.57859021923178	10.0738196365121	6.04506265819979e-19	6.77750675805574e-18	32.0880210029805
SHE	-1.75466782327244	7.19296901962411	-10.0715276937507	6.13332699034992e-19	6.87343493656314e-18	32.0736248733796
LOC142937	1.40622326234082	4.93585101450697	10.071299766148	6.14217454110095e-19	6.88031780753811e-18	32.0721932598701
SBDSP	-1.61494651558039	7.60032521994173	-10.0712141797868	6.14550006214008e-19	6.88101169441206e-18	32.0716556938676
TLR7	-1.54393677411885	6.8172823927379	-10.0684586337156	6.25353298733559e-19	6.99889246487541e-18	32.0543487610173
ETNK2	1.56911244556539	5.75130314022873	10.0676429823024	6.28587260168619e-19	7.02987591640005e-18	32.0492260670711
LOC646332	-1.06106746177193	4.24051166767615	-10.0671246875735	6.3065089114603e-19	7.04887510332362e-18	32.045970972198
MYO3B	1.397215721103	6.19141220767321	10.0596569830908	6.61144512061626e-19	7.37673657424441e-18	31.999075353692
MGC16121	1.61409454772619	5.30968586622739	10.0593999037409	6.62220030103867e-19	7.38549601994787e-18	31.9974610994635
HIST1H2BD	1.2024346381222	6.85194845850701	10.0568062958531	6.7316865166442e-19	7.50431059821257e-18	31.9811758609872
FLJ40919	-2.96220618665137	6.15297030505844	-10.0557387963682	6.77727206100332e-19	7.55181743940371e-18	31.9744733384222
BCYRN1	1.69995756425012	10.5936604833707	10.0508836221474	6.98851489883307e-19	7.78038339962904e-18	31.9439912768202
LOC653524	1.03337401248713	4.91108236439735	10.0485449953917	7.09259430157647e-19	7.88625678278079e-18	31.9293100409896
FLJ32363	1.21794065473023	5.00971504078563	10.0420741031892	7.38869710005661e-19	8.19719851048165e-18	31.8886919551051
SERINC1	-1.01258762459476	9.76048523340349	-10.0419156631515	7.3960996132917e-19	8.20183257596081e-18	31.8876974998481
C1R	-1.00691749536874	6.37222066497487	-10.0408677083377	7.44524777565298e-19	8.24913988842283e-18	31.8811200659107
FAM53A	1.34446672546468	5.16617418052157	10.0396830390323	7.50119970365871e-19	8.30751333034119e-18	31.873684752574
FLJ10986	-1.38696959464363	9.85154416491266	-10.0353994116645	7.70703455815195e-19	8.51913106581352e-18	31.8468013091777
SIGLECP16	-1.55304923672026	4.99620301653401	-10.0296570070492	7.99182111593653e-19	8.81631355037024e-18	31.8107671938509
ZBTB16	-2.15037536065087	6.85048831306292	-10.0246304424906	8.24969855692845e-19	9.08896598377715e-18	31.7792291954883
PKIA	-1.07415694360921	5.98013152057455	-10.0243483824378	8.26441226733401e-19	9.09729329583417e-18	31.7774595910835
SILV	1.30211650945434	5.27310204909569	10.0208180970459	8.45079694181318e-19	9.29843637544031e-18	31.7553121219701
ITR	1.056948023851	7.48491022847846	10.0195100070863	8.52091716919416e-19	9.37153467899087e-18	31.747106224381
DARS2	1.19384914217974	7.34340942392634	10.0139758088806	8.82404951813666e-19	9.68398494377122e-18	31.7123920667359
PTPN21	-1.29161984067941	5.64329869596717	-10.0134339781869	8.85429934221594e-19	9.7129906675525e-18	31.7089936000088
C2	-1.41059384767988	9.7487583327285	-10.0109832835531	8.99241464399315e-19	9.85175008907616e-18	31.6936229374353
ADC	1.298188912146	6.31772576426619	10.0060970181882	9.27423195577868e-19	1.01517507607206e-17	31.6629792455668
BMP5	-1.60264100252127	6.48972666338763	-10.0058131938127	9.2908694234027e-19	1.01655863897713e-17	31.6611993850671
LOC338758	-1.3063935140735	8.66628454519455	-10.0024195045242	9.49212229160385e-19	1.03768566479322e-17	31.6399185543834
FLJ46266	-2.95096565354937	6.22078846398215	-9.98736977369374	1.04382426305269e-18	1.13769238580813e-17	31.545567717042
NEK6	1.13153758329359	8.51198286497971	9.98295428097577	1.07332501346679e-18	1.16934483472294e-17	31.5178925132833
IGSF8	1.05895107348499	5.85048313339416	9.98194465233215	1.0801863759538e-18	1.17631602431492e-17	31.5115648428173
SLC9A7	1.01482905568055	5.37735641639277	9.97857316943314	1.10341690245042e-18	1.20058557961101e-17	31.4904358242352
PTPLA	-1.85749835788939	7.99253317758988	-9.97714013725762	1.11344104314168e-18	1.21097428763929e-17	31.4814555799298
C4orf32	-1.19846011969565	5.42386845222974	-9.97140404488689	1.15448193716994e-18	1.25453703839134e-17	31.4455129992938
DRD4	1.51033077028424	5.91957826786924	9.97121199296544	1.1558818097892e-18	1.25552168557539e-17	31.4443096840639
RG9MTD3	1.14886972213294	5.67114758066258	9.97007007604541	1.16424026865322e-18	1.26352119297116e-17	31.4371550409634
P2RX1	-1.35757664945496	6.52243338431177	-9.9689959663512	1.17215735084036e-18	1.27102844849334e-17	31.4304254295587
POLR1B	1.15278881757668	6.00274006784453	9.96868228051059	1.17447957964542e-18	1.27300369783562e-17	31.4284601303657
DKFZp761B107	1.84211430744492	5.58104591111866	9.96627477857355	1.19245566372241e-18	1.29083706330921e-17	31.4133772073979
FLJ46309	1.42457214702181	13.2578435637127	9.96520760302018	1.20051136929894e-18	1.29900438717164e-17	31.4066916794587
C6orf26	1.2402392859735	5.425822547721	9.96223182606329	1.22326190091561e-18	1.32305842690268e-17	31.3880502996745
NRN1	-1.08180443741403	4.96613758111188	-9.9612123808423	1.23115417286608e-18	1.33102841444042e-17	31.3816644358359
EDG8	-1.45144605707685	5.08415879743155	-9.9551025142353	1.27952960396759e-18	1.38097957426519e-17	31.3433953300605
MAD2L1	1.03512594400839	4.91305174155457	9.95329529064026	1.29419804379666e-18	1.3962184071982e-17	31.3320769334421
ZNF281	1.16478969380102	8.98889567422012	9.95085422924096	1.31427737039992e-18	1.41727926100633e-17	31.3167897207342
HLA-DQA1	-1.86101752128998	12.3248668084991	-9.94551694856516	1.35926765028712e-18	1.46269394039361e-17	31.2833681612357
LOC647673	-1.33980986657473	9.29747600915711	-9.94250554742308	1.38532574074452e-18	1.48884458730565e-17	31.26451304926
SYT12	2.10719172959768	5.22821646304092	9.94012701028986	1.40625884823126e-18	1.51006545577806e-17	31.2496214758335
KIAA0367	-1.68075429566804	6.79425679201315	-9.93159461122741	1.48397732861538e-18	1.59016331698406e-17	31.1962091800724
TM7SF4	-1.91355471543373	5.93644981163178	-9.93123628348746	1.48733320999437e-18	1.59308798920543e-17	31.1939663257018
LDLR	-1.17054471258528	11.9768977216093	-9.92355063249577	1.56116058861945e-18	1.67146069252275e-17	31.1458650652245
C3orf64	-1.01656117715268	6.78300319647782	-9.91973454714325	1.59916245951e-18	1.71070690031217e-17	31.1219853231597
COL4A5	-1.28677661886789	6.69436961572624	-9.91740541710051	1.62280813436408e-18	1.73454246492686e-17	31.1074115874771
PDE8B	-1.21076117944238	6.13068007626461	-9.91308965612708	1.66754677030943e-18	1.78086431228174e-17	31.0804095039322
FSCN2	1.02752335860942	4.36933580875424	9.90738375045329	1.72858745736567e-18	1.84295689165175e-17	31.0447144386788
C15orf26	-1.72084719766905	5.0090070040561	-9.90628821864361	1.74055946357356e-18	1.85494325397102e-17	31.0378616031678
IL1A	-1.77694821493374	5.28219305943654	-9.90199942715089	1.78822742112259e-18	1.90414769113506e-17	31.011035975385
PLCXD3	-1.7848639287644	5.32179026109458	-9.8989003521316	1.82347947371155e-18	1.94087216649382e-17	30.9916536738149
GALNT3	2.06821210081289	8.66813597552862	9.89794796605491	1.83445131268634e-18	1.95173338824219e-17	30.9856975544253
CP	2.32884529018253	5.88745669187795	9.89776524988761	1.83656377662017e-18	1.95316368514837e-17	30.9845548841936
Rgr	-1.1104789040845	5.32088977778584	-9.89741285399174	1.84064483028725e-18	1.95668548263145e-17	30.9823510863633
MX2	1.38709242875115	9.11784402126579	9.89454917424938	1.87414548812428e-18	1.99063372899015e-17	30.9644430836061
TM4SF11	-1.69551883687936	9.4469300508834	-9.88490374797668	1.99151398613189e-18	2.11088860522558e-17	30.9041353255826
NYD-SP21	-1.10129842642227	4.98258819783581	-9.88085457530131	2.04294142764403e-18	2.16449644258885e-17	30.8788225259407
LOC392713	1.21939844489835	5.45166122381091	9.87844567175532	2.07416162389487e-18	2.19665896594747e-17	30.8637649008536
APOBEC3G	-1.38917383129765	7.47376046587382	-9.87698873322585	2.09327420226924e-18	2.21505519830638e-17	30.8546583014545
PCDHB9	1.18126261798485	6.17465208827997	9.87441292878868	2.12749464081824e-18	2.25033002191041e-17	30.8385590808989
ITPR1	-1.30612154193365	7.95206729974977	-9.87397979999287	2.13330338544879e-18	2.25553590375018e-17	30.8358520586954
PDE4D	-1.78845093467675	7.55528217165132	-9.87349651203496	2.13980347047745e-18	2.2614681067041e-17	30.8328315819837
LOC441763	1.30635930529347	10.3898084273842	9.87195670046822	2.16064534519317e-18	2.28254631647577e-17	30.8232082489009
MT2A	-1.3675412995355	12.759898357587	-9.86785342732616	2.21717717383634e-18	2.33935191602948e-17	30.7975660039835
ARL3	-1.06271698549793	6.58370332370791	-9.8643245717021	2.26697194552908e-18	2.38891681023263e-17	30.7755156418047
ZNF486	1.3835019717424	13.6519829922098	9.86222342115902	2.29714819953029e-18	2.4196707011847e-17	30.762387397114
ARL16	1.0221934515169	10.4586002609837	9.85983935673607	2.33187239932813e-18	2.45425709313393e-17	30.7474923568769
C6	-2.44123862986369	6.50915798942327	-9.8590039752424	2.34416312749682e-18	2.46617211443894e-17	30.7422733242689
CTGF	-1.14184096627474	12.7748814474767	-9.8580723923106	2.35794535349386e-18	2.47862068824481e-17	30.7364534111072
NPAL1	1.45244825937427	4.78555296699564	9.85696460075602	2.37443957440385e-18	2.49492766520418e-17	30.7295328504627
POP1	1.00194579371704	5.29673814982391	9.84942430339655	2.48980378466826e-18	2.61075177882657e-17	30.6824327547587
MYO6	1.05185967017813	7.73705344769785	9.84723900548934	2.52426977060743e-18	2.64580097802992e-17	30.6687841662694
CABYR	1.11063149466771	4.59253596436089	9.84279334205507	2.59585929090035e-18	2.71859596577488e-17	30.6410205999561
CLDN3	1.90924511833911	9.18580762412818	9.84181076487858	2.61195282467156e-18	2.7331990298662e-17	30.6348847623714
PIGX	1.50484834475596	7.63699804946982	9.83128169991757	2.79077119894851e-18	2.91551890085713e-17	30.5691447093595
FLJ13265	1.63241717856797	4.76355506400962	9.82669318022015	2.87246573147908e-18	2.99717105539803e-17	30.5405012994931
C1orf74	1.07741217741016	6.26808781699518	9.82540768412777	2.89577698358443e-18	3.01901669284891e-17	30.5324773432955
LOC92017	2.09388136219577	6.43262110615439	9.82405880377457	2.92044025642959e-18	3.04223493816025e-17	30.524058046784
LCOR	1.46742120919133	8.52852940060587	9.81641903414366	3.06412796080255e-18	3.18930191515708e-17	30.4763787361614
OSBP2	1.31609691990855	5.98758159736623	9.81446884595905	3.10192131283461e-18	3.22599816534799e-17	30.4642093146336
LOC647606	1.35048115413461	5.28863458917425	9.81366450671938	3.11764377431641e-18	3.2410239531201e-17	30.4591903229515
LOC388312	1.07369104735062	5.22752621083877	9.81329963593272	3.1248020668737e-18	3.24713800394215e-17	30.4569136039323
ChGn	-1.45690246097701	5.87775631121013	-9.81299740803151	3.13074378059126e-18	3.25065548603e-17	30.4550277807372
NLRP8	1.89776816240867	13.1417956860575	9.81123055257181	3.16570551469042e-18	3.2856146868387e-17	30.4440033730955
LOC400509	1.0487473346052	6.4242391523927	9.80765986683815	3.23755202122479e-18	3.3574417942783e-17	30.4217254639429
CXCR7	-1.70531597828491	8.12731609393685	-9.80264414588192	3.34122521760002e-18	3.46354157493409e-17	30.3904354678112
CDK6	-1.20776939816063	8.14432079700039	-9.80187188641425	3.35747864933202e-18	3.47897176427117e-17	30.3856181956129
ZNF69	1.80979105457977	12.1140754439445	9.78402172320681	3.75590906636133e-18	3.87917366935158e-17	30.2742990876936
FLJ23878	-1.62799993502408	5.51712265646061	-9.78180906130145	3.80846941741924e-18	3.92867181931588e-17	30.2605040390083
TRIM38	1.10698902719311	7.98376724911695	9.77871650834155	3.88316057390209e-18	4.00409598836911e-17	30.2412246327423
FOXA3	2.25809785194997	6.05498934366986	9.7782002487514	3.89577056586422e-18	4.01547036679349e-17	30.2380063582739
CLIC4	-1.14157361606495	8.68660907610649	-9.77656554074443	3.93596905332972e-18	4.05361770304043e-17	30.2278161684136
GALNTL1	-1.12095570550994	5.27765212464171	-9.77520886739745	3.96964397305436e-18	4.08664400594438e-17	30.2193594964932
BLZF1	1.93268518834374	11.0575889972541	9.77503109183368	3.97407787214298e-18	4.08955289894179e-17	30.2182513757891
EIF2C2	1.06351161453041	10.3286230225117	9.77275712671031	4.03122974451198e-18	4.14668729544703e-17	30.2040776469256
C10orf38	-1.27603842245056	9.09344129828263	-9.7721992632032	4.04537518541489e-18	4.15955520480104e-17	30.2006005939609
ACP5	-1.75588794869668	8.80092596625746	-9.76892981528857	4.12927617324776e-18	4.24239331447855e-17	30.1802238483831
MICA	-1.08893832904769	6.73589111946927	-9.76364273234588	4.26863618291453e-18	4.38202990953374e-17	30.1472761458506
URB	-1.04265368565484	5.22931363362227	-9.76142598996823	4.32845087580065e-18	4.44164039022837e-17	30.1334634293786
FAM82C	-1.00754634017999	9.91538389189287	-9.75773886767397	4.42979541632587e-18	4.54380144599977e-17	30.1104905283545
GAD1	1.42035523565864	4.4641220921696	9.75754653846882	4.43514616080342e-18	4.54745550713344e-17	30.1092922709048
TCTEX1D1	-1.03401643091298	5.90739185072908	-9.74970580159042	4.65884911142551e-18	4.76721187949005e-17	30.060448043268
DKFZp547E087	2.1255023644924	6.38904452813405	9.7483990803918	4.69720829136263e-18	4.80259800694688e-17	30.0523088013661
KIAA0514	-1.61213061540482	6.7575567451389	-9.74653806383331	4.75238252009662e-18	4.85510577424736e-17	30.0407175037015
EGFL6	-1.25708527293338	7.52292957587666	-9.74419639379063	4.82272467037852e-18	4.92103703524819e-17	30.0261333232361
FOXD2	1.55690588839869	6.5447553539243	9.74177974150837	4.89640649284494e-18	4.99221428628954e-17	30.0110831462988
KIAA0690	1.02475520861415	8.278144263975	9.73475557240177	5.11699332045351e-18	5.21293694521201e-17	29.967344536519
SCGB1A1	-4.50817943091932	11.485970253936	-9.73071384744371	5.24837611118944e-18	5.3403644559954e-17	29.9421811361515
GCHFR	-1.16370943896066	10.6166227603184	-9.72522146318161	5.43231476136354e-18	5.51648960670736e-17	29.9079906534549
TMEM118	1.30435840055575	7.02157655475603	9.71608525506827	5.75261120732907e-18	5.83010752411174e-17	29.8511288446716
LYPD1	1.28436935348969	5.64892690266228	9.71305857403248	5.86281347962794e-18	5.92997697533728e-17	29.8322946688994
CTSF	-1.00042711629651	9.34851037795761	-9.70879829387337	6.02150230733947e-18	6.0832245002395e-17	29.8057868957168
GUCY1B2	2.03007886487142	5.19195522955995	9.70587395695859	6.13289766904419e-18	6.1859310562656e-17	29.7875933151732
KPNA2	1.56922188055146	5.55072011630861	9.70144341616911	6.30558965990357e-18	6.35759452307804e-17	29.760031864879
LOC284757	2.1919347364933	5.979998817581	9.6929644331233	6.64969345300004e-18	6.69657049991623e-17	29.7072956274446
VISA	1.07309138619884	5.76641224000995	9.69286018211376	6.65403860348701e-18	6.69829349206127e-17	29.7066473030259
HBLD2	-1.07334223192252	7.26858836948482	-9.69173161238241	6.70125839279886e-18	6.74315783189906e-17	29.6996289881811
DUSP19	1.63983637743747	12.9331193137006	9.69073585824384	6.74319811062485e-18	6.78267569450034e-17	29.6934368111661
C10orf107	-2.01324449091547	5.92377843674612	-9.68894038799654	6.81948228465996e-18	6.85127599898591e-17	29.6822719817029
PTTG1	1.26907510912842	8.63357685937381	9.6828081248525	7.08656145839699e-18	7.10556327934222e-17	29.6441438709311
RBP2	-1.68891893700735	5.28606251698561	-9.68136957477798	7.15070805181426e-18	7.1670557485823e-17	29.635200478929
LOC285382	-1.25508484389364	5.66128292349691	-9.68098771701616	7.16783241261422e-18	7.18138859684612e-17	29.6328265509551
FLJ32771	-1.39819541159474	5.16521009679855	-9.67672972842662	7.36156984967899e-18	7.3725875595761e-17	29.6063573147806
LOC389432	-1.72228226749511	5.83358538757007	-9.67535414609052	7.4252660033384e-18	7.4334513359405e-17	29.5978068787272
SSFA2	-1.50646889572058	6.75793306254277	-9.6728921495653	7.54064146015721e-18	7.54598311880667e-17	29.58250428414
ADAM28	1.33742121660768	4.8970578564329	9.67069595859635	7.64506598016391e-18	7.64747198047238e-17	29.5688547277744
INSIG1	-1.20613372690417	7.90196922712364	-9.66264703251457	8.04023495036581e-18	8.03328464903347e-17	29.5188372224276
BLM	1.24788312216162	5.30325168423263	9.65926831987482	8.21211594537225e-18	8.19857417585103e-17	29.4978447581045
C2orf15	1.14482944907859	6.12602166577238	9.65261196742098	8.56151183550599e-18	8.53399149169919e-17	29.4564938404295
TBX15	1.71828958098602	4.97088074431979	9.64989623300361	8.70827791969465e-18	8.67688444130077e-17	29.4396253241629
FOS	-1.72216500943533	12.0097842236416	-9.64897585099534	8.75858418374445e-18	8.72359101544277e-17	29.4339087652377
FLJ90586	-1.96213811564387	6.50334364367251	-9.64866559817981	8.77560711276899e-18	8.73534187325125e-17	29.4319817972562
LOC647152	1.11151974213549	5.68516098092888	9.64499337673619	8.97961414827034e-18	8.92625600321416e-17	29.4091751009486
ORC1L	1.06959057270389	4.47560768560473	9.6445146650778	9.00655411002661e-18	8.9495372375833e-17	29.4062021948914
HSD17B7	1.77184022959307	12.8562140725553	9.64443052616515	9.01129741650042e-18	8.95075276198331e-17	29.4056796777965
CYCSL1	1.09002829407129	8.61746277269145	9.64351571616026	9.06303036486434e-18	8.99862304247445e-17	29.3999986335619
DNTTIP1	1.06778662360284	9.86416895533943	9.64295329057137	9.09498247262798e-18	9.02330137783786e-17	29.3965060005502
SLC6A8	1.48742751155223	6.59813998984319	9.64193430249653	9.15315841346724e-18	9.07747707245105e-17	29.390178285167
EPHA1	1.15568585313716	7.77952219363685	9.63962473528558	9.28639107274877e-18	9.20242993756258e-17	29.3758370261454
STRA6	2.11311386915994	4.7060471779545	9.63474228680293	9.57443524178802e-18	9.47310269759477e-17	29.3455226547427
OLFML2A	-1.34997764992846	8.9244241873259	-9.63127024450554	9.78466671343061e-18	9.6735810726716e-17	29.3239679218927
CMKOR1	-1.50343333635747	10.0950145930106	-9.6306576937066	9.82223060883433e-18	9.70694441979943e-17	29.3201653829196
CEACAM1	1.06425081772875	8.27435578432491	9.62696367494433	1.00518246757045e-17	9.9299843766051e-17	29.2972354313181
ALPL	-2.10338362183675	11.521200408562	-9.61372596556667	1.09193464721234e-17	1.07587347665389e-16	29.2150852741024
SH2D1B	-1.17788989500745	4.34341022546871	-9.61279768154747	1.09829053119676e-17	1.08161625202444e-16	29.2093257656104
COL7A1	1.95988474452889	6.85312314972022	9.61261439628329	1.09954981750271e-17	1.08243719548815e-16	29.2081885967916
AFF2	-1.04331414146258	4.80033983859275	-9.61243340998129	1.10079471899816e-17	1.08324334809153e-16	29.2070656976396
CLASP2	-1.22550261830454	6.27377745763605	-9.60633032717401	1.14360594582873e-17	1.12363261168983e-16	29.1692036751309
TYMS	1.44656576201536	8.07980322607124	9.60590487430607	1.14665143275567e-17	1.12618975017811e-16	29.1665645262934
KCNMB1	-1.10922040329995	8.44212179622103	-9.6055618108143	1.14911303720133e-17	1.12773625279643e-16	29.164436475604
GSTCD	1.03409788992459	4.2479364074629	9.60476835684895	1.15482652956356e-17	1.13290621117832e-16	29.1595146994416
CLDN4	1.11389428557604	5.95328436797966	9.60469882232892	1.15532857855077e-17	1.13296163113725e-16	29.1590833839973
FBXO32	1.01828539752815	6.68791826695768	9.60424642128608	1.15860028743484e-17	1.13573200111385e-16	29.1562772088568
GNAQ	-1.77813570845344	6.80600210409193	-9.60272886417103	1.169642585985e-17	1.14604873354503e-16	29.1468643079313
PAQR4	1.08045462149805	9.49958127056418	9.59935612966323	1.19456043922618e-17	1.16962968227352e-16	29.1259458837984
URP2	-1.07316415334315	8.36272065896979	-9.59496203266126	1.22781851249859e-17	1.20126853158192e-16	29.0986959069315
TBX2	-1.38543958786955	9.8647298588934	-9.59079205151545	1.26023226807725e-17	1.2315598044838e-16	29.0728390925583
SELL	-1.71869648672142	6.63276692402139	-9.58813795528803	1.28130506824923e-17	1.25119144682955e-16	29.0563835109321
LEPREL1	-1.99345231684051	10.605033614406	-9.58259325745505	1.32646706448683e-17	1.29330538787465e-16	29.0220102233752
FLJ23754	1.663378359004	5.73980456552976	9.57936295266546	1.35350505765769e-17	1.31865619180536e-16	29.0019872091371
HLA-DPA1	-1.21680776358445	13.4062101708037	-9.57678613033046	1.37546614925295e-17	1.33902577500782e-16	28.9860161950496
EGR1	-1.25017957371655	12.0103976822954	-9.57551621837708	1.3864191539376e-17	1.34917207219002e-16	28.978145801109
P8	-1.43861116946271	9.7666719398247	-9.57098019624068	1.42625613357509e-17	1.38687728353909e-16	28.9500358552349
VWA2	1.79324858716276	5.10031781793698	9.56879057596493	1.44589191720713e-17	1.40382358422081e-16	28.9364680512583
CXCL5	-2.11367821833807	5.53243688866913	-9.56388628488754	1.49085378829481e-17	1.44637276340177e-16	28.9060822697438
CENPE	1.02225344353605	5.01840193347256	9.55875732717111	1.53936474676798e-17	1.49002538183541e-16	28.8743093379584
SLC36A4	1.41210016248298	7.32034798874932	9.55702703382091	1.55608221186033e-17	1.50563388444386e-16	28.8635916104513
NGFRAP1L1	-1.72895397208455	6.84818808400556	-9.55197030626632	1.60598142205913e-17	1.55273367300835e-16	28.8322726219145
LOC652334	1.68603376189785	5.68044777885207	9.54715961118544	1.6549302932207e-17	1.59884374984863e-16	28.8024819183867
SLC2A5	1.77652703283011	6.36113778025182	9.54601574748298	1.66678597264954e-17	1.60968605060891e-16	28.7953990728143
MEOX2	-1.23342133871113	4.76592539384445	-9.54594352071378	1.66753740489085e-17	1.60980034668051e-16	28.794951850338
LOC644931	1.41722095900815	7.62079104397366	9.54444762665705	1.68317641292281e-17	1.62428120788619e-16	28.7856896137138
PRRG1	-1.35364127106533	7.0232425300384	-9.53723357785811	1.76067068692528e-17	1.6984193561129e-16	28.7410278075102
PCSK4	1.21937077243282	5.03914924315017	9.52903446008932	1.85306663075689e-17	1.78416426682643e-16	28.6902794785436
RASEF	1.8599034384526	8.05784232701028	9.52362592111308	1.91664146572598e-17	1.84467672938986e-16	28.656810400932
LOC643367	1.33442459752953	7.16685207197119	9.51600726602766	2.00989455083004e-17	1.93369650542968e-16	28.6096741692877
KCTD15	-1.00346850232254	6.86121907055935	-9.51523326249887	2.01961751683479e-17	1.94158163395369e-16	28.6048860696931
EFCAB1	-2.72843042950633	6.4429682299551	-9.51205932752363	2.05998024759451e-17	1.97888846754187e-16	28.5852528409443
HRASLS	1.7525219899247	4.70986914789825	9.50829014097295	2.10895683864132e-17	2.0244074931284e-16	28.561940031208
PRKD1	-1.41710425825505	7.69348187193697	-9.50694881580224	2.12666412165012e-17	2.04063453906865e-16	28.5536444535206
FAM55C	-1.30700823280212	5.87371139137013	-9.5032329828026	2.17649464753705e-17	2.08608767047011e-16	28.5306652676448
RRM2	1.38076589175117	4.70644489085861	9.50117187171104	2.20463413724225e-17	2.11146654771359e-16	28.5179202381019
SIGLEC5	-1.02363328478861	4.36617644920618	-9.49332146012064	2.31516847628642e-17	2.21482708860086e-16	28.4693841441353
MTP18	1.0953074781916	7.43760992390388	9.48979661172945	2.36657643880374e-17	2.26315553538554e-16	28.4475952226102
KIF12	1.82867082257602	5.18785029681981	9.48851876363202	2.38549241466181e-17	2.28038726015114e-16	28.4396967719234
OIP5	1.29454579825325	5.33155897337197	9.4854018272671	2.43226597105825e-17	2.32248062756549e-16	28.4204321389117
TBXAS1	-1.13153580043064	9.37808456385784	-9.48059051708428	2.50626380865907e-17	2.39134244377422e-16	28.3906989018803
SSTR2	2.15861868247517	9.25533868503273	9.47673560606012	2.56716562306218e-17	2.4448646989972e-16	28.3668793216526
C20orf102	2.39510375145159	7.34867629025137	9.47396228311861	2.61188881595832e-17	2.48373630561661e-16	28.3497446841812
SCG5	2.50347793190836	7.20538492556716	9.47030293656695	2.67208890871454e-17	2.53813510537144e-16	28.3271381482868
LOC653388	1.82814951877216	6.61172730740086	9.4656354938061	2.75088117762442e-17	2.60907894758052e-16	28.2983076309873
FKSG14	1.20466186009097	4.86936708621635	9.45689197208901	2.90475774722748e-17	2.74887160388911e-16	28.2443108673965
USP49	1.81135720411767	12.0619241093894	9.45214220613605	2.99190860601084e-17	2.82713682770879e-16	28.2149843398596
GLULD1	2.48268099253007	5.10322047230805	9.45175174111479	2.99918773660353e-17	2.83296232415879e-16	28.2125736846124
NEK8	1.48527481786008	7.21767285510372	9.44882012588054	3.05440538772212e-17	2.88297773567179e-16	28.1944754174105
LOC648075	1.66905087471227	6.08138903602793	9.44176352221937	3.19150193133897e-17	3.00765596254805e-16	28.1509185473544
TMEM55A	-1.16944827965044	6.50843145708911	-9.44171772995543	3.19241129578307e-17	3.00765596254805e-16	28.1506359267272
ALPP	1.68418378393091	12.713882798967	9.43911755496507	3.24447204574006e-17	3.05444039907732e-16	28.1345888487121
GATA5	-1.43790429726652	5.39259697700008	-9.43676640659558	3.29227374586847e-17	3.09600358024939e-16	28.1200797961273
CCL3L3	-1.69984855782856	8.14677196164175	-9.43630983319715	3.30163738285207e-17	3.10355649721323e-16	28.117262385694
GPR110	1.43051150288186	4.98897145324701	9.43625583617793	3.3027465319565e-17	3.10355649721323e-16	28.1169291851113
F2RL1	1.37475399040223	7.53801081732265	9.43556909030838	3.31688532199668e-17	3.11569116984601e-16	28.1126915176537
GTPBP5	1.05161397707871	5.19362402160276	9.4260524911989	3.51912873699636e-17	3.30078958038891e-16	28.0539775308961
LOC642477	1.12549072287428	4.79886460299027	9.42577585747522	3.52518767187064e-17	3.3052533967672e-16	28.0522710687981
TMEM52	1.12859991826169	4.50705275542791	9.42068957825451	3.6384577949372e-17	3.40643243039996e-16	28.0208981982263
MPP6	1.38510970399095	5.57600360323969	9.4193026247889	3.66996848512439e-17	3.43298522956906e-16	28.0123441698771
BAIAP2L2	2.31617180658952	6.41566159893446	9.41422275337342	3.78771634738122e-17	3.53705660232132e-16	27.9810173563902
PRO0628	2.27099310905411	8.16618208066776	9.41146172651324	3.85328420894591e-17	3.59696442235964e-16	27.9639926690781
C16orf60	1.29641443769916	7.32449376607117	9.40855673709206	3.92349045838806e-17	3.6598134767385e-16	27.9460819397506
BMPR2	-1.00885573135917	9.35425320317414	-9.4073234214796	3.95368014281223e-17	3.68662188014043e-16	27.9384784345086
XAGE1	2.17501615483736	5.22537225213245	9.40391882973057	4.03822452340868e-17	3.76131769894637e-16	27.9174903878647
PLA2G2D	1.03936320332967	6.68351168075918	9.40109076049828	4.10981852038876e-17	3.82380041479858e-16	27.9000581516292
ZNF641	1.1783120238268	7.38329037803538	9.39952227418771	4.15006860181426e-17	3.85983703024627e-16	27.8903906826343
RHPN2	1.30292082607539	9.94667655047902	9.39909882127317	4.16100222321136e-17	3.86859102492937e-16	27.887780787112
TGFA	1.61507818295558	7.12842976527452	9.3989618220042	4.16454569933048e-17	3.87047032319354e-16	27.8869364180958
LMOD3	2.11895050425454	10.8551911121249	9.39740465521493	4.2050333523885e-17	3.90667110283284e-16	27.8773393802625
SLC35E1	1.02195828313253	11.0462348856268	9.39363932748603	4.30456101476577e-17	3.99621677559197e-16	27.854135146137
C8orf44	1.52486817653574	5.82575870623198	9.38055098005094	4.66910996507787e-17	4.32517771191257e-16	27.7734989845306
LOC146439	1.29849748805895	7.06042809240404	9.37065913665224	4.96486556174165e-17	4.59412669228408e-16	27.7125791370401
MAP7D2	2.04236776271754	4.55503506135126	9.36977306601386	4.99225072792978e-17	4.61442935331874e-16	27.7071231541509
CHD8	1.03937556007161	9.85635039253399	9.36759081216384	5.06033872366449e-17	4.67226917448586e-16	27.6936865975865
C17orf55	1.11751953833694	4.53804755237243	9.36713257044284	5.0747531807177e-17	4.68387745478366e-16	27.6908652379071
[truncated: 861 more rows]
