# Supplementary material for: Low expression of CHRDL1 and SPARCL1 predicts poor prognosis of lung adenocarcinoma based on comprehensive analysis and immunohistochemical validation
Source: Cancer Cell Int. 2021 May 12;21:259. doi: 10.1186/s12935-021-01933-9 (PMC8117659; doi:10.1186/s12935-021-01933-9)
Supplement: Supplementary file 6 — Additional file 6: Table S4. The differentially expressed genes (DEGs) in TCGA-LUAD dataset. [file 12935_2021_1933_MOESM6_ESM.xls]

id	logFC	AveExpr	t	P.Value	adj.P.Val	B
SERTM1	-6.25751269180148	-1.70580527164709	-26.8064387806898	1.70639542330195e-104	2.58382394996381e-100	227.719949956187
SLC6A4	-7.39958626832388	0.20753358620237	-26.2398993993283	1.7030090724594e-101	1.28934816875901e-97	220.849833922791
RTKN2	-4.48404121130748	3.96290001023457	-26.1416608403477	5.64671388724692e-101	2.85008472268976e-97	219.657300742161
OTUD1	-2.08212693567839	4.31012352179964	-25.4160416438618	3.98814632211925e-97	1.50971279023824e-93	210.839759272332
PECAM1	-2.39896282553951	7.63424664251857	-24.9489214642874	1.20566621022574e-94	3.65123955104762e-91	205.157014878387
ANGPT4	-4.32669700863829	-1.26247741681597	-24.7707223347716	1.0661667797857e-93	2.69064956325251e-90	202.988293064925
ACVRL1	-2.62559342414356	5.09192992057133	-24.7019479108682	2.47280819993502e-93	5.34903739477372e-90	202.151207837396
SPAAR	-2.62280098405856	-0.0453417665989778	-24.4694015647996	4.25293783964099e-92	8.04974809598048e-89	199.320536321955
PYCR1	3.53946454231142	6.30177283643663	24.4365448975949	6.35712784742202e-92	1.06955144295182e-88	198.920567932742
EPAS1	-2.72606643250784	8.65545659849507	-24.4180457377884	7.97168044178682e-92	1.20707185249536e-88	198.695373992118
STX11	-3.23132548417017	2.83800031939527	-24.1807650709299	1.45297773866644e-90	2.00008990171702e-87	195.806885596722
CD300LG	-5.67225368860474	-1.30556061519219	-24.0380956772854	8.32244649088311e-90	1.05015403970793e-86	194.07018248507
RGCC	-2.98502020366822	5.53117024994394	-23.934430922961	2.95787700762063e-89	3.44524412687627e-86	192.808348860804
TEK	-3.43976634668151	3.46411554942936	-23.918555595274	3.591832109694e-89	3.88482298607047e-86	192.615117279594
S1PR1	-2.93159502542478	4.59629366207362	-23.8018124565538	1.49784994487276e-88	1.51202959101756e-85	191.194210961324
FABP4	-6.03965324164099	1.5555436300459	-23.4574485555399	1.00997629512243e-86	9.55816316296491e-84	187.003878204173
FAM107A	-4.96361254359689	3.1809477553736	-23.3540231307532	3.576071914599e-86	3.18522829005048e-83	185.745752512143
EMP2	-2.92862928270877	7.99358816023868	-23.297577793572	7.12915538722193e-86	5.99720393740636e-83	185.05921250727
ITLN2	-6.6057257708013	-0.898267550343309	-23.2657960278841	1.05131560452696e-85	8.37843204407751e-83	184.672684544388
RAMP2	-3.00479960328852	3.72092575787805	-23.0261232601809	1.9658007569311e-84	1.48830775307253e-81	181.758602873464
AGER	-6.626185870802	5.15179811343062	-23.0015133707676	2.65516252536055e-84	1.91449861709569e-81	181.459469530128
EDNRB	-3.8117340171371	3.90773447940826	-22.9795577245405	3.47180832372259e-84	2.3895509835367e-81	181.192613549855
LDB2	-2.70119620748044	4.06872813511777	-22.9443782750623	5.33523120628362e-84	3.51243786632811e-81	180.765061415244
HSPA12B	-2.85025156791126	2.59474549542243	-22.8305019416227	2.14315746143202e-83	1.35215376170849e-80	179.381336496611
SPOCK2	-3.5590094081807	6.11663249250177	-22.6053600292002	3.34526583223807e-82	2.02616060926996e-79	176.646928173836
ROBO4	-2.96217980136888	4.38219034714249	-22.5919163019684	3.94151713655984e-82	2.29547894160727e-79	176.483710635755
CAV1	-4.07061099294476	6.82102712368535	-22.5842671761706	4.32704680020346e-82	2.42667194995114e-79	176.390847357122
CDH5	-2.66076186115089	5.54293459573894	-22.5759564851086	4.78876856993748e-82	2.58969763164262e-79	176.289955065604
JAM2	-2.66399019541554	3.51508588143558	-22.5262716056569	8.77894002431588e-82	4.5838175809721e-79	175.686835775068
GPM6A	-5.70436703752791	0.715987815850155	-22.4987194458608	1.22853478677589e-81	6.2008245804535e-79	175.352426855416
PTPN21	-2.54759974467457	4.31331712502659	-22.2612130285593	2.22263875480749e-80	1.08565148468694e-77	172.471118094039
WNT3A	-4.99223938922686	-0.681915820998918	-22.199417378482	4.71908961742288e-80	2.23301421834429e-77	171.721875609914
LIMS2	-2.99932617384748	4.04058225572687	-22.1803987927894	5.94946270601483e-80	2.72990194831747e-77	171.491322416845
FHL1	-3.96120895900972	4.86965127809253	-22.1450080093956	9.15576440316755e-80	4.0775466056695e-77	171.062345518413
KANK3	-3.02228178953184	2.18106890790301	-22.1261043531402	1.15261239805435e-79	4.98653055181112e-77	170.833237753578
CCM2L	-2.65527789183056	1.48952532404535	-22.0857643161623	1.88377953149161e-79	7.74130186437227e-77	170.344388316616
WWC2	-2.44226635061563	5.10616255179319	-22.0854234826002	1.89161384877674e-79	7.74130186437227e-77	170.340258384585
MYZAP	-3.55535340855813	0.961963492835735	-21.9971892817705	5.53789835890714e-79	2.20670676185716e-76	169.271320882489
GRK5	-2.68461453676238	4.42976654172931	-21.9288153109533	1.27269299656942e-78	4.94131214206518e-76	168.443280527704
TAL1	-2.91195832546842	1.38711834207607	-21.9187964636781	1.43769521429937e-78	5.44239523373026e-76	168.321969888514
ECSCR	-2.44325310930796	1.57463544205837	-21.9129418789363	1.54384389500979e-78	5.70167908737518e-76	168.251083818479
SEMA3G	-3.11049954665363	3.08636778316794	-21.908440146555	1.63076232762164e-78	5.87928646782068e-76	168.196579139492
RAMP3	-3.22024110147485	3.69927155966929	-21.8474250783544	3.42566864082457e-78	1.20631336184571e-75	167.457956171236
PTPRQ	-4.6809347806795	-1.35167810104078	-21.8409332873447	3.7071242812793e-78	1.27575626970753e-75	167.379382156993
PRX	-3.5070626204354	3.53713456484008	-21.7174539764303	1.66373375203e-77	5.59827921627516e-75	165.885325073809
CLEC3B	-4.34405687163059	2.82948251708804	-21.4951030358917	2.47835353665318e-76	8.15809331565271e-74	163.19741340549
SH2D3C	-2.37328914303974	4.17965252874509	-21.458828673841	3.84947710268193e-76	1.24018685720872e-73	162.759223958672
FAM83A	6.05458615627022	5.47145494747792	21.1730905231271	1.23128344219837e-74	3.88418622536827e-72	159.310893491644
FGD5	-2.38249622959263	4.42749151176483	-21.1194371724862	2.35853764569763e-74	7.28836265941907e-72	158.664092944215
CLEC1A	-2.37155624379756	1.58143531194962	-21.0745957554901	4.05965063738843e-74	1.22942459902671e-71	158.123699016032
SCUBE1	-4.24387749231162	1.52583381211684	-21.0723761721625	4.17023795164052e-74	1.23815182477923e-71	158.096954565511
CYYR1	-2.32164392859592	3.66139010034604	-20.8490750199638	6.21615745664175e-73	1.79172224682495e-70	155.408443969356
USHBP1	-2.37802514947865	1.4162410571086	-20.8483434008362	6.27138284782212e-73	1.79172224682495e-70	155.399642460934
FOXF1	-2.84278043951067	3.02535703383726	-20.8417889504383	6.78853417029214e-73	1.90355526678822e-70	155.320793371363
TEDC2	3.16366801190604	2.04397949834579	20.7854456467399	1.34129853884803e-72	3.69271681367944e-70	154.643149780953
GIMAP8	-2.60219744185233	4.04653625526206	-20.7778411357878	1.47038986457427e-72	3.97582916596135e-70	154.551711851031
CALCRL	-2.87084735027572	4.99320935946307	-20.6262473684995	9.17245244379747e-72	2.43665394568388e-69	152.730035697479
GPIHBP1	-4.45560039796648	1.46585816476586	-20.5600679569123	2.03833858663845e-71	5.32146946187576e-69	151.935450752699
IQGAP3	3.37566112913839	4.25875518671317	20.5421275945119	2.53078344316042e-71	6.49510557565002e-69	151.720122536426
ARHGEF15	-2.57638084817171	3.33410262146603	-20.4910252481538	4.68677182909955e-71	1.18278498393709e-68	151.106943186744
ARHGEF26	-2.91995941882348	3.95223091093805	-20.4851416348379	5.03128130514501e-71	1.2489124839755e-68	151.036362091863
CAVIN2	-3.73310582555693	5.18273694102246	-20.4606357519466	6.76032693333888e-71	1.65104629717125e-68	150.742421528657
FCN3	-4.79127675954355	2.81978376032961	-20.4149784095659	1.17196675528085e-70	2.81681279499406e-68	150.194937414877
GPD1	-4.62598115948402	1.7572328966703	-20.3982323041468	1.43394641509473e-70	3.39262759646319e-68	149.994185571138
MYCT1	-2.35615877408506	3.03127488000732	-20.3737704014926	1.92529848989965e-70	4.48505688216316e-68	149.700988796078
UPK3B	-5.71584219931875	2.10410086039132	-20.3439090729308	2.75849560569712e-70	6.32865764567664e-68	149.34315932294
FXYD1	-3.15665177768513	-0.605109736376007	-20.3360060794492	3.03387772087586e-70	6.85656364917943e-68	149.248473001619
STARD13	-2.10206616882497	3.85993585265437	-20.2620603860928	7.38807668966593e-70	1.64148429082652e-67	148.362843647754
CLEC14A	-2.39328052160899	4.58017987137524	-20.2610325127686	7.48001691104413e-70	1.64148429082652e-67	148.350537161179
RSPO1	-3.89065023773541	-0.797586632554336	-20.1663639148423	2.33552230196617e-69	5.05206838519596e-67	147.217582465885
PLAC9	-2.79086736666549	1.98439077070003	-20.0966757133262	5.39650648001312e-69	1.1509000157797e-66	146.384213055188
NOVA2	-2.53771794306091	1.9886160251107	-20.0703349255845	7.4051467589821e-69	1.55734350311815e-66	146.069357428248
RXFP1	-3.374318393521	0.190563949095629	-20.0617839235725	8.20610895132277e-69	1.70214933891684e-66	145.967162843625
FGFBP2	-3.64707448933429	-1.01356516338073	-19.9938864580105	1.85427619862112e-68	3.7942500269623e-66	145.156004883598
NECAB1	-3.68533796926274	1.28026669036129	-19.97452609863	2.33928281411428e-68	4.72285604950912e-66	144.92480796982
CD101	-2.6938134969998	1.99723671143726	-19.9538446504501	2.99816668277421e-68	5.91596501609517e-66	144.677883252654
RASIP1	-2.48109119687473	3.3754450653644	-19.9535611290868	3.00838268550606e-68	5.91596501609517e-66	144.674498517246
ARHGAP6	-2.57198062487929	2.09290692265785	-19.9173085382378	4.64724764689575e-68	9.02161844478146e-66	144.241785781536
ALDH18A1	1.55945348510026	6.60883256842249	19.8800185316795	7.26762796275774e-68	1.39299269129212e-65	143.796853099955
ADM2	3.28556571948063	3.41843305637057	19.8647970749432	8.72250979698751e-68	1.65095304182481e-65	143.615283265676
CAT	-2.03989073277362	6.62325038801051	-19.8623964926737	8.97715497723155e-68	1.67817383537333e-65	143.586650355727
ANKRD1	-5.43813188967733	0.709234497724714	-19.8489492104776	1.05472376924912e-67	1.94763747731343e-65	143.426270947705
SLC39A8	-2.79513096402979	6.86067000284255	-19.8214404394014	1.46658246336534e-67	2.67554116388891e-65	143.098255009614
PRKCE	-1.86456258062929	4.24658341410473	-19.7738290670542	2.59419438656458e-67	4.67634421444771e-65	142.530753072744
CA4	-5.4822979001034	0.316627231314758	-19.7549130853068	3.25370756019239e-67	5.79619292663919e-65	142.305362272075
JPH4	-2.84842165933281	0.138174075166606	-19.751196226977	3.40178182768989e-67	5.98950935289305e-65	142.261079769547
CLIC5	-4.53894210068132	4.61093948862606	-19.7486706162956	3.50622188900058e-67	6.10243814290194e-65	142.230990724025
THSD1	-2.27754473225633	2.13065109439959	-19.7399042253683	3.89422594464149e-67	6.70072377883653e-65	142.126557852257
ERG	-2.22735858890349	4.04509220605879	-19.7182829277858	5.04458629837084e-67	8.58259839662149e-65	141.869027167503
STXBP6	-4.04865140336321	1.93539048342222	-19.6490388730493	1.15515112940582e-66	1.94347760016255e-64	141.04465949028
NCKAP5	-4.41383306530499	1.94438758578725	-19.6179649598064	1.67502943798776e-66	2.78717535714403e-64	140.674915403212
LIN7A	-3.10365694585197	1.79403169409738	-19.5545919657111	3.57260739533064e-66	5.88004578044527e-64	139.921236084926
TOP2A	3.53128099793109	6.12269575024979	19.5467313515217	3.92439893928441e-66	6.38959663856393e-64	139.827788281127
TMEM100	-4.95196512007253	2.37998774890091	-19.5405187833576	4.22675420782889e-66	6.8086715122282e-64	139.753938364823
LMO2	-1.9899157945271	3.56711977836522	-19.5219286560061	5.27774657348913e-66	8.40081931299034e-64	139.532984554049
TMEM177	1.55194337009613	3.32984966996146	19.5211650301832	5.32610390996614e-66	8.40081931299034e-64	139.523909420304
SAPCD2	3.36473719189282	3.29366132340268	19.5076071326761	6.26227309489497e-66	9.77560197968037e-64	139.362796596151
STARD8	-2.22811227904049	3.51484808072382	-19.4973085845251	7.08176744735575e-66	1.0942053335496e-63	139.240431968408
KANK2	-1.6757190272415	6.46437268651136	-19.4947279078139	7.30338914933014e-66	1.11704968180967e-63	139.209771260951
LYVE1	-3.44195201584911	2.69905979951776	-19.4766223915176	9.0657674188709e-66	1.37273850256543e-63	138.994686800776
GOLM1	2.43233321813085	7.78331718495686	19.4478622122188	1.27788525113141e-65	1.91581569035958e-63	138.65312059557
PTPRB	-2.75244440915573	5.28025801225893	-19.3802019468044	2.86443410422285e-65	4.25228051040612e-63	137.850004545402
LGI3	-6.49289423403588	0.614088918256481	-19.3761191539956	3.00734384530921e-65	4.42108742773514e-63	137.801562475082
EMCN	-2.9770697317013	3.56533891732829	-19.3734777945917	3.10357191696943e-65	4.51868134295683e-63	137.770224138531
E2F8	3.00327654857425	2.3727186314239	19.3614235180995	3.5832875071874e-65	5.16744185084111e-63	137.627218696588
MMRN2	-2.2142012795172	4.52379474426426	-19.3245151986484	5.56349218417815e-65	7.94739609932317e-63	137.189483214736
PDLIM2	-2.08199522359788	4.53883636060723	-19.2894909487404	8.4446968645134e-65	1.19504298992955e-62	136.774268380838
MGAT3	-3.84071671915923	2.62913252516923	-19.1825110185591	3.01785474031317e-64	4.23114411831685e-62	135.507088296827
UBE2T	2.99440324532171	3.60164704981684	19.1647393465099	3.72832570382149e-64	5.17929429424449e-62	135.296741270515
GRASP	-2.40995256174339	3.12386164613173	-19.1447245420295	4.73036394041385e-64	6.51156098052241e-62	135.059899202848
C14orf132	-2.99871329894635	3.84698320155563	-19.1412417935569	4.93038819593206e-64	6.72576018583813e-62	135.018692599245
SOX17	-2.68044519500543	1.14298426989938	-19.1400648005976	4.99987895187927e-64	6.75965777583535e-62	135.004767249954
ADRB2	-3.46740664166449	2.31985873877298	-19.1356238395856	5.27100311106572e-64	7.06314416882806e-62	134.952226757581
COL10A1	4.58392506607844	4.67915897702113	19.1150812302994	6.72917975591157e-64	8.93800349684325e-62	134.709227088189
SOX7	-3.01851175265358	2.06043257129356	-19.0866896362398	9.43004972698132e-64	1.24165054753001e-61	134.373483435502
HIGD1B	-2.98277371462135	1.29442576509378	-19.0411802521739	1.61926103926936e-63	2.11369402212213e-61	133.835563130323
UHRF1	3.09847110067843	3.30115652825596	19.0345580696173	1.75175146374528e-63	2.26709578325051e-61	133.757314760021
FRMD3	-2.71382330660567	1.79819046113188	-19.0077941492344	2.40705141786171e-63	3.08877733637813e-61	133.44113665465
GPR146	-2.30462830940166	0.540757926882828	-18.9734640747505	3.61781258607887e-63	4.60343850238707e-61	133.035733328562
SRPK1	1.52284617353019	6.31631441358989	18.955056403502	4.50090598454928e-63	5.67939320150377e-61	132.818431145303
FMO2	-3.67449201770407	4.80896598363863	-18.9436218517336	5.15478314428364e-63	6.4507211876647e-61	132.683472545267
ETV4	3.4572666944183	4.82937607997159	18.9351281082465	5.70117409892781e-63	7.07599821360367e-61	132.583236389335
B3GNT3	4.14872766679777	4.54463105638896	18.8597519985965	1.39328255713744e-62	1.71521012033944e-60	131.694197554478
ST8SIA6	-3.73589137599173	-0.311669789752058	-18.84813891337	1.59880456983156e-62	1.95234667712818e-60	131.557303219506
TUBB3	4.14690229692829	2.00574853812512	18.8407683178547	1.74468372782052e-62	2.11344008053266e-60	131.470430055534
CTXND1	-4.13477134155305	-0.343408279539731	-18.8218240393276	2.18356995307283e-62	2.62409652614514e-60	131.247183419722
OTX1	3.35261434696566	1.83563630015796	18.8150070156689	2.36716358725759e-62	2.82233000301216e-60	131.166862839016
MCEMP1	-5.02676342350452	2.50463078916356	-18.8135395671437	2.40865836160553e-62	2.84936757120554e-60	131.149573802142
FEZ1	-2.26258318726163	2.80923492809922	-18.7925451888037	3.08838161836527e-62	3.62513755544859e-60	130.902261679838
CTHRC1	3.71259896112292	5.26444455627711	18.7755210001784	3.77788987027114e-62	4.40036987812658e-60	130.701769468216
BTNL9	-4.013208363835	2.18182054220134	-18.75892522493	4.59775696382235e-62	5.31444549207619e-60	130.506367130305
CD36	-3.65213473933033	4.33007882385814	-18.7581676394403	4.63915936825007e-62	5.3216781177305e-60	130.497448201916
TMEM184A	2.91068224039901	4.89935230462218	18.7159332487312	7.64577593048195e-62	8.70468715333516e-60	130.000375583178
NPR1	-3.07281243549552	3.53186198953197	-18.7111097066562	8.09459194582128e-62	9.14688889877804e-60	129.943623783381
LRRC32	-2.29192425978896	5.05871844202709	-18.7028219747753	8.92804568999396e-62	9.9445375929241e-60	129.846122559891
TNNC1	-4.31908026943367	2.31536967266173	-18.7027861715341	8.93182613021845e-62	9.9445375929241e-60	129.845701375947
SFXN1	1.44633801182388	5.41240163684619	18.6330037141765	2.03757860927175e-61	2.25204491252502e-59	129.025188419713
CDC25C	3.18850396016758	1.46233025059875	18.6304146387652	2.10085822166762e-61	2.30515907191964e-59	128.994761038284
CSRNP1	-2.27805741409318	5.63333398384674	-18.6219136961888	2.3227613028929e-61	2.53030587398592e-59	128.894863879924
INMT	-4.16297304059246	4.30169933730662	-18.6209308020291	2.34988314123597e-61	2.5415664660425e-59	128.883314362186
TENT5B	-3.19365289010425	2.34128094853635	-18.6034538057771	2.88856203525903e-61	3.10202881829022e-59	128.677977271939
AOC3	-2.95876781850287	5.57667082742168	-18.5866813088162	3.52114025886852e-61	3.75472576054839e-59	128.480965023164
CAVIN1	-2.25724149371059	7.54883728926586	-18.5304155349706	6.83974475618521e-61	7.24247658029066e-59	127.820402371273
BUB1B	3.08921162534875	3.22416191181614	18.5231474388541	7.45197522340128e-61	7.83595894671821e-59	127.735113440743
TCF21	-3.73852783207904	2.29864541551967	-18.5156140501	8.144376160201e-61	8.50497543570783e-59	127.646720809495
NDST1	-1.61023745390869	6.71953007185107	-18.4948911341703	1.03987292697368e-60	1.07847642878325e-58	127.403619184755
KIF4A	3.4533010268774	3.48410372595861	18.4910823670475	1.08763108402223e-60	1.12033400505201e-58	127.358946277421
SPTBN1	-1.78393434406328	8.71290009711253	-18.4809389016557	1.22577892164807e-60	1.25410435348615e-58	127.239985957946
SEMA6A	-2.77446309355563	3.00607903759511	-18.4760538011124	1.29843205758155e-60	1.31952068563086e-58	127.182700844202
ORC6	2.74944713858648	2.37943001023699	18.4655141149	1.47016615780999e-60	1.4840837307706e-58	127.059121153059
KIF20A	2.93052117905906	3.66172313459636	18.4151411452564	2.66125011115566e-60	2.66865226378272e-58	126.468752812995
CD93	-2.31327744696746	6.47269655525441	-18.2756879003188	1.3726578449182e-59	1.36742007156259e-57	124.83667795256
GLIPR2	-2.37315313488069	5.09333928971626	-18.2572801159497	1.70411082081703e-59	1.68651281364781e-57	124.621502027611
HJURP	3.47313997538413	3.12616431729768	18.254894016573	1.75255743109277e-59	1.72319640400043e-57	124.593614409266
RHOJ	-1.95401168646204	3.4579977722477	-18.2437805195476	1.99696310563808e-59	1.95083969971431e-57	124.463738512221
ERCC6L	2.82958139114757	1.63468917911226	18.2430213046571	2.01485121512194e-59	1.95569724996003e-57	124.454866893871
GRIA1	-4.89053918141511	-0.0579003608816893	-18.2219609402489	2.58023433227378e-59	2.48852918848978e-57	124.208812634036
ADPRH	-1.69733357187756	4.00929066119536	-18.2125247683545	2.88254517558236e-59	2.74936936980298e-57	124.09859314611
ACTN2	-3.26750949824151	-0.708980499512651	-18.2123931989515	2.88700125345841e-59	2.74936936980298e-57	124.097056459783
SMAD6	-2.41849581353616	3.65452967037772	-18.2099784954608	2.9700167322656e-59	2.81074958499786e-57	124.068854093443
SASH1	-1.88783857314889	5.12076785510898	-18.2021451045937	3.25608778436461e-59	3.06234044912105e-57	123.977371816872
EZH2	2.34810495125843	3.93843764805988	18.1971226416636	3.45382035855874e-59	3.22825604131459e-57	123.918722834217
EFCC1	-2.83422527799135	1.98510491785055	-18.1798793080716	4.22851783372025e-59	3.92811147473571e-57	123.71740159695
FAM110D	-2.36934131108358	0.379244880790685	-18.1702859262049	4.73232999799954e-59	4.36932566034812e-57	123.605419394044
PLK1	2.94100556871466	4.03350669858372	18.1620983040964	5.20945781890586e-59	4.7807036541741e-57	123.50985974407
CNTN6	-4.70956042316119	-0.121962722406626	-18.1561950061739	5.58300054950775e-59	5.09263821208713e-57	123.440968596791
HBA2	-4.75005972782329	2.15863870684429	-18.1401175169211	6.74159397644283e-59	6.11264766414954e-57	123.253377672287
RGS9	-2.48948830376863	0.529969798226739	-18.137408458586	6.95920890422275e-59	6.272401263556e-57	123.221773266896
NMUR1	-2.80347740804142	0.0859257427519013	-18.1182957907491	8.70731814756491e-59	7.8015509698478e-57	122.99883960989
KIF26B	2.9856281937587	4.92536609579145	18.1156263201585	8.98411772038647e-59	8.00220650129952e-57	122.967707789186
NEK2	3.35601727037048	3.15081342707599	18.0610843992761	1.70230923389836e-58	1.50738984910462e-56	122.331920548084
MND1	2.58298125647146	1.2044770778987	18.0552520030634	1.82265825322529e-58	1.60457507385682e-56	122.263966019359
THBD	-2.62566207175762	5.29758540047783	-18.0400930628411	2.17670266364739e-58	1.90518102502594e-56	122.087375739667
SPAG5	2.78093817086459	4.34932976076008	18.0331726005051	2.36041475709074e-58	2.05410346275103e-56	122.006771913451
PAICS	1.73622466790438	6.76274189663743	18.0261795267278	2.56178566931413e-58	2.21660334884312e-56	121.925331536973
CDC20	3.47039711396125	4.25724539292159	18.0109024924506	3.06338123523012e-58	2.63555219680991e-56	121.747449418197
TGM1	-2.58811726330069	0.946271929273909	-17.9947984583703	3.69864431703196e-58	3.16411707618632e-56	121.559985758886
RMI2	2.19055149421822	3.53517213246382	17.9907930162272	3.87610140566713e-58	3.2972992968883e-56	121.513366898153
STIL	2.32309140261247	3.27612411862549	17.9799296575276	4.40136810923414e-58	3.72321317933091e-56	121.386944934148
DLGAP5	3.32952574471723	3.24837495506166	17.9709830321081	4.886914927792e-58	4.09465107512401e-56	121.282845775601
GIMAP6	-2.24685913936865	4.48711424561931	-17.9708496600966	4.89454394794246e-58	4.09465107512401e-56	121.281294030705
TNS1	-2.34483797406506	7.9345771043088	-17.9693968789895	4.97841887651911e-58	4.14193508946442e-56	121.264391561466
TGFBR3	-2.92805399165888	3.84766386647313	-17.9629217026638	5.37005937548605e-58	4.44335732588032e-56	121.189060637578
TNR	-3.82279826240628	-1.14140571959603	-17.9607153612843	5.5104159723899e-58	4.53471297032216e-56	121.163394328688
MEX3A	3.61794471738874	3.89885057096496	17.956266340035	5.80468030934444e-58	4.75105239157262e-56	121.111641819997
NLRC4	-2.20598113538674	2.13376977833567	-17.9421266386017	6.84817000941449e-58	5.57499947755668e-56	120.947189257706
SERINC1	-1.19476697433506	7.63827499973121	-17.9134036116905	9.58006500061356e-58	7.75729113579093e-56	120.61324293154
ARHGAP31	-2.35937562316181	5.25801702441524	-17.8859265278478	1.32060747314418e-57	1.06365097650793e-55	120.29393171219
ADAMTS8	-4.43239031350451	1.70301688245204	-17.8594562491753	1.79891693048247e-57	1.44122752176538e-55	119.986459382055
KIF14	3.28263519395359	2.53424496527597	17.8538279837482	1.92108168637621e-57	1.5310009944794e-55	119.921100451165
XRCC2	2.82034779318908	2.15255438522004	17.8507626347479	1.99106623995044e-57	1.57846727776594e-55	119.885506312948
TIE1	-2.11546096615644	4.66940387679811	-17.8490579617094	2.0310810539532e-57	1.60180361036247e-55	119.865712831981
CDO1	-3.06517250299214	0.667763699368992	-17.8287474460333	2.57435829291957e-57	2.01973747520146e-55	119.629925071163
HEG1	-2.26507495742306	6.24100697881607	-17.7755723537111	4.7864679542648e-57	3.73591225584936e-55	119.0129929164
ALKAL2	-3.47399681294268	-0.556808413102184	-17.7714974430968	5.01932938414693e-57	3.89757361716681e-55	118.965739334142
ARHGEF39	2.19864225344156	2.43641654177498	17.7256738620176	8.56137967486347e-57	6.61410260391749e-55	118.434587049873
NXPH3	-2.63725209919429	1.26176557341087	-17.7183902390944	9.31938055693035e-57	7.16315027375834e-55	118.350199576146
SLIT2	-2.68803045321036	4.47077755311725	-17.7113755969651	1.01126592724566e-56	7.73363064159284e-55	118.268938587439
LRRC36	-3.96003752652366	1.12337571434998	-17.6957030292221	1.21371824623721e-56	9.23523702739892e-55	118.087415885393
KIF2C	3.19088115372251	3.75787963216125	17.6870830555522	1.34183136223296e-56	1.01590052434658e-54	117.987598853037
SPRYD7	-1.313897760966	3.89423789646264	-17.6838659023757	1.39303252607725e-56	1.04941783631153e-54	117.950348920092
RCC1	1.63252850367362	5.79399154558084	17.6626084379556	1.78401698315927e-56	1.33730619598998e-54	117.704271346922
ASPA	-3.01756179417068	0.0653904456451343	-17.6364244284785	2.41925401122656e-56	1.80454897724101e-54	117.401290330253
DENND3	-1.81212203533048	5.55778398499926	-17.629332417041	2.62724237084478e-56	1.95008352839861e-54	117.319251207298
PPAT	1.78740845951204	4.11985863901638	17.6254032289273	2.75006429661189e-56	2.03129139411206e-54	117.273803498132
STX12	-1.01282228560516	6.1121615913708	-17.6149778077588	3.10445533942609e-56	2.28192537619368e-54	117.15323122027
GSTM5	-2.68825398496754	1.48234820381214	-17.6113318541107	3.23886746460758e-56	2.36922372700908e-54	117.111070239995
MMP11	4.79442050713415	4.76347487191081	17.6053199231496	3.47331163741189e-56	2.52850407758129e-54	117.041555609574
ANOS1	-3.21525628107084	4.85187158828297	-17.6013978646597	3.63531545497657e-56	2.6337773502036e-54	116.996209725814
PLPP2	2.6976173803949	5.97027657984544	17.6006471480882	3.66717407568901e-56	2.64420713590871e-54	116.98753048544
MYO19	1.57346114104736	5.41245442038309	17.58956534044	4.17122663801126e-56	2.99339875605528e-54	116.859424193794
CDCA8	2.75283781253464	3.66175632133503	17.5827271461298	4.51618953972053e-56	3.22566707596454e-54	116.780386959252
CCDC85A	-3.20132319147799	0.0910012557315568	-17.5490429177148	6.67875864208829e-56	4.74787621401412e-54	116.391199325225
ASPM	3.27509256696843	3.65856801175141	17.5333586111239	8.01275945341328e-56	5.64538268938475e-54	116.210063392436
EFNA4	2.04664217792909	3.9726817693732	17.5333255864034	8.01583197871959e-56	5.64538268938475e-54	116.209682048604
FUT2	3.00647531630382	3.84695593835706	17.513234664959	1.01209749181571e-55	7.09499084308955e-54	115.977729998326
SPAG4	2.59876953632752	3.41774687238324	17.4936707824896	1.27000167307501e-55	8.86191950861834e-54	115.751944082056
HBEGF	-2.67555780571176	4.56651977314825	-17.4874056769811	1.36573571166204e-55	9.48622483760854e-54	115.679655804559
PHACTR1	-2.64800056070823	3.79982318249583	-17.4462551433157	2.20082747559855e-55	1.52168628472663e-53	115.205057451033
SCN4B	-3.21301610029376	2.36400002025184	-17.4436272883021	2.26889120169894e-55	1.56161593527843e-53	115.174762012234
SLC19A3	-3.5503412827558	1.49142921671618	-17.4180770169686	3.05064310997754e-55	2.09017366385882e-53	114.88028037013
ANLN	3.32824451643997	4.69117434756775	17.4086737184813	3.40170683142394e-55	2.32020922709105e-53	114.771937035189
DPEP2	-2.48446884150594	2.33827092374761	-17.4044385196597	3.57273139144491e-55	2.4259326784421e-53	114.723145923488
CDC6	3.01745961390945	3.71151430402321	17.4001061431684	3.75656533322543e-55	2.53937108373658e-53	114.673239268309
IL3RA	-1.76709114272778	3.45917585922756	-17.3855720410514	4.44508946493455e-55	2.98727417546483e-53	114.50584365217
GINS1	2.68981813624774	3.34327525007367	17.3853095634871	4.45861817233557e-55	2.98727417546483e-53	114.50282100082
CCDC141	-3.71318138564191	0.146317732457821	-17.364013776551	5.70502116878335e-55	3.80273238135597e-53	114.257631474721
GDF10	-4.14874280053924	1.01960777171904	-17.3635213851653	5.73762397911957e-55	3.80273238135597e-53	114.251963473456
GIMAP1	-2.13834298820858	2.92708880990529	-17.3633192560628	5.75106138773291e-55	3.80273238135597e-53	114.24963674604
SPTBN2	2.39674501795746	5.31812576736817	17.354774685895	6.34878109617169e-55	4.1797062329666e-53	114.151287466745
FHL5	-3.10803153436292	1.0138755110448	-17.3523111563287	6.53235862754385e-55	4.2819469410506e-53	114.12293480902
HBB	-4.83990909112637	4.47940939032521	-17.3487827254179	6.80455946014121e-55	4.44114824764906e-53	114.082328537573
NUF2	3.23096441249229	2.85310026430895	17.3481453202226	6.85492619569782e-55	4.45481941868053e-53	114.07499336979
SESN1	-1.7406041465665	4.32875962852317	-17.3368423486286	7.81250859117441e-55	5.05542756784457e-53	113.944935035048
CENPF	3.08577469324324	4.98349815320272	17.3307805789697	8.37993716679155e-55	5.39953227998118e-53	113.87519634695
CGNL1	-2.48552693014846	5.16367843558233	-17.3264211069607	8.81328240110657e-55	5.65469161515067e-53	113.82504698228
EFNA3	2.59150031754185	1.95534949061468	17.3202093308919	9.46968101386305e-55	6.05020716927909e-53	113.753596714033
RASAL1	3.61138976834386	2.44648098254767	17.3007287004722	1.18617886650141e-54	7.54668924225394e-53	113.529577533197
EXO1	3.0959636614648	2.4802289484401	17.2832363665196	1.45194775528429e-54	9.19890916757939e-53	113.328493715681
RAI2	-2.39410213022286	3.23081079825649	-17.2776548585559	1.54867628301638e-54	9.77085678226417e-53	113.264345403078
KCNT2	-3.13160773527806	0.558293638260701	-17.2634750987904	1.8243391679091e-54	1.14623002823567e-52	113.101408143642
PNPLA6	-1.56244801749206	6.12897456717852	-17.2497686288857	2.13726158594439e-54	1.33728987332107e-52	112.943951518059
DEPDC1B	3.12723715981936	2.17679286237139	17.2422383152784	2.33142987205532e-54	1.45277823550048e-52	112.857462759997
FO681492.1	-3.4368658259409	-0.631445682673988	-17.2331272307995	2.59004549189362e-54	1.60731429664972e-52	112.752834983694
IGSF9	3.15279928244462	4.07216824331994	17.2149538785014	3.19454460859657e-54	1.97435895768854e-52	112.544195044395
SKA3	2.86953332122655	2.16004158302626	17.1932570676752	4.10328621583718e-54	2.52568942602466e-52	112.295200189181
HPS5	-1.15113299491021	5.034020992198	-17.1664967045312	5.58683237685735e-54	3.42493181580461e-52	111.988240456826
KIF18B	3.34135697415848	2.82663786937346	17.1603674912815	5.99590986448869e-54	3.66088980516483e-52	111.917956790954
PLEKHN1	2.77965554073061	2.315296440358	17.1536839081177	6.47613912745367e-54	3.93822083003629e-52	111.841325799569
SBSPON	-2.99283457873839	1.530494292257	-17.1428599990738	7.33662641316728e-54	4.44364788592716e-52	111.71724502071
SNRK	-1.18908625632149	5.31485653922676	-17.1237011378613	9.14892707399418e-54	5.5192451694988e-52	111.497680689471
LHFPL6	-1.77763813534999	4.83119630690309	-17.0810207898782	1.4956149749355e-53	8.98674680574341e-52	111.00885488755
LGR4	2.49528021155031	5.66190545970785	17.0764894496507	1.57569110262248e-53	9.43048010905515e-52	110.956980994306
SEMA5A	-2.95249702678961	4.29756397575835	-17.0749152327272	1.60450032586962e-53	9.56509603713301e-52	110.93896076643
GTSE1	2.854218962778	2.78292311658979	17.0505892018597	2.12276748179534e-53	1.25726063884509e-51	110.660570254951
FRMD5	3.3755457977448	2.11947634060079	17.0504731860761	2.12560245373361e-53	1.25726063884509e-51	110.659242879261
PPP1R15A	-1.81167245572016	6.40544943030565	-17.0378578337398	2.45753986297437e-53	1.44794041265206e-51	110.514924844075
SGO1	2.84634658058418	1.5574065280695	17.0150103979819	3.19589155656233e-53	1.87566627711112e-51	110.253646422845
SIRPB1	-3.19963730171701	2.09343241309448	-17.0047926036433	3.5941732480161e-53	2.10127302399458e-51	110.136836937429
CNOT11	1.09252535022497	6.18738469424299	17.0002662029293	3.78609366056474e-53	2.20496270031812e-51	110.085099004932
CLDN5	-3.0219718987081	4.36661651955465	-16.9750647910865	5.05754908415475e-53	2.93415357211767e-51	109.797127335107
PEAK1	-1.71018480987567	5.58044152111917	-16.9451111950395	7.13375273857757e-53	4.12287343387563e-51	109.455045935853
KIF17	-2.16172452208774	0.996017963738929	-16.9418107899243	7.40920424675419e-53	4.26578595834038e-51	109.417366900164
RAD54L	2.84477934841981	1.97087928846923	16.9400688340733	7.55884253389009e-53	4.33545430485469e-51	109.397480911749
MELK	3.20630973979188	3.1606657711179	16.93164777168	8.32588403717804e-53	4.7573787204132e-51	109.30135697411
JCAD	-2.19264512045217	5.48366121470371	-16.9166201807137	9.89277245445397e-53	5.63144212426098e-51	109.12986287975
IQSEC3	-2.92948044320204	0.703522666875731	-16.9158577346626	9.97968745684114e-53	5.64847696809153e-51	109.121163301732
CCNB2	2.74472475764516	3.67609431777342	16.9157040016697	9.99730436830359e-53	5.64847696809153e-51	109.119409211052
GPA33	-3.95277505781687	0.244837747651438	-16.9021920738697	1.16733810467783e-52	6.57094185168466e-51	108.965260133656
ARC	-3.50754022613069	-0.116387350699875	-16.8900831096381	1.34123638152302e-52	7.52185232926725e-51	108.827153229847
TROAP	3.31167321519564	2.90143652379349	16.8822056049641	1.46801732775134e-52	8.20247910583426e-51	108.737326214323
LAMP3	-3.4008739401003	6.3496181197972	-16.8814344036868	1.48105443289922e-52	8.24489934667647e-51	108.728533013339
DEPDC1	3.3317942505707	2.58107117808895	16.8698033837011	1.69229044526963e-52	9.38632304845158e-51	108.59593378416
VIPR1	-3.33800694939077	3.77673213370442	-16.8634206400398	1.82072716278667e-52	1.00618433207722e-50	108.52318109278
TMEM88	-2.274035825373	0.983220753207823	-16.8471808443964	2.19310410443191e-52	1.20756299452029e-50	108.338118098962
GRIK4	-2.757106209404	-0.571697186256127	-16.8417276001616	2.33448043867451e-52	1.28075010153657e-50	108.275988956728
PLPP3	-1.43018244386586	6.08297773337926	-16.8346177648303	2.53255278175532e-52	1.3844012354274e-50	108.19499684401
WFS1	-1.82628291783791	5.92581320043392	-16.833114056585	2.57654728408079e-52	1.4033841358112e-50	108.177868810871
TRPV2	-2.00851131632472	4.6442415825327	-16.8324071762264	2.59749151520611e-52	1.40972102233874e-50	108.169817256265
CEP55	2.93335774774412	3.82573450905959	16.7988256983519	3.81530075754556e-52	2.0632601453841e-50	107.787453407851
NOTCH4	-1.8646536646375	4.56618752198268	-16.7966451107406	3.91171413373644e-52	2.10787101114011e-50	107.762634276299
AKAP2	-2.64333879490411	-0.274471546689281	-16.7887969234135	4.27928712234116e-52	2.29776473781879e-50	107.673316833295
TPX2	3.2225555903434	4.96295946968394	16.7784303142318	4.81816981777777e-52	2.57797623253679e-50	107.555360907411
CAV2	-2.77844777428246	6.25058874672839	-16.7615493953784	5.84437097915079e-52	3.11603751289793e-50	107.363337868999
CASKIN2	-1.64348776971023	5.20951168578973	-16.7600355220235	5.94643205800527e-52	3.15932892008126e-50	107.346120701152
BIRC5	3.34291078911798	4.4671291548426	16.758778678273	6.03251515237694e-52	3.1938581971081e-50	107.331827134046
TACC1	-1.98732958014741	6.69097960390325	-16.7524526905243	6.48504739244751e-52	3.42148388907457e-50	107.259890098275
VEGFD	-4.79243069586755	1.36905967422135	-16.7444653961847	7.10512818262261e-52	3.73561982434971e-50	107.169075122017
VSIR	-1.70827061522603	5.67044113180219	-16.7320996402413	8.18384801153454e-52	4.28788327303308e-50	107.028507967176
LRRN3	-3.37989543844975	0.742163368602032	-16.7277521765208	8.60072893935261e-52	4.49076681378197e-50	106.979097229934
GPX3	-2.66542329520981	7.4343206642327	-16.7254590372537	8.8290904447656e-52	4.59416108297735e-50	106.953036604143
CDCA3	2.78307137137828	2.82212472609059	16.7238685917794	8.99101911578202e-52	4.66239765243737e-50	106.934962570835
NME1	2.10257414989512	5.56397481173447	16.7197031629308	9.42930248263835e-52	4.87298628642013e-50	106.887629012873
NLN	1.39115240222117	5.11955446272224	16.70975414308	1.05643669477653e-51	5.44100831030823e-50	106.774591190341
TMEM204	-1.85113997042987	4.10105499025221	-16.7071295218077	1.08858985649661e-51	5.58760257866839e-50	106.744775057426
PEAR1	-2.17240438767382	2.74155020740902	-16.680644104214	1.47305267864808e-51	7.53546069597609e-50	106.443990887945
ADARB1	-1.78982234682076	4.52476199631762	-16.6679051882482	1.70361023110475e-51	8.68554414794211e-50	106.299381619392
AURKB	3.14081836187201	2.98233211917661	16.6536883050385	2.00368157690345e-51	1.01811229655947e-49	106.13804208276
PPP1R14B	1.97320315165519	6.21458362456871	16.6422813478968	2.2821578457368e-51	1.15573358194471e-49	106.008626985631
FOLR3	-3.68516031481777	-1.66103656486202	-16.6377271480556	2.40384279236656e-51	1.21329958540048e-49	105.956967328758
FAM189A2	-3.47902588856411	3.26496882977065	-16.6084976667081	3.35466250154591e-51	1.68758470426605e-49	105.625531211772
RRM2	2.96760999781766	4.98888666660252	16.5972936052371	3.81159198417459e-51	1.91109688160171e-49	105.498543628412
RCAN1	-1.7607189653552	5.22655901653417	-16.5740951512515	4.96467125490391e-51	2.48102482316023e-49	105.235710593167
GYPC	-1.92135278514455	4.22178993677323	-16.5609593525519	5.765800087598e-51	2.87189950415819e-49	105.086944931777
SULT1C4	-2.56928251362599	0.940032064981035	-16.5586464869914	5.91966290386064e-51	2.9388700226314e-49	105.060755737885
LMCD1	-1.75542242603932	5.09717998551906	-16.5377686557745	7.50782353942343e-51	3.71514588346241e-49	104.824411475869
KIF11	2.40699827839624	4.18561318570415	16.5104672992908	1.02427488129165e-50	5.05197728095054e-49	104.515516889601
TCEAL2	-3.60414549764644	-0.668450313285905	-16.5071662891997	1.06346224719004e-50	5.22822900875053e-49	104.478181213944
ZWINT	2.371895892402	4.44921092115164	16.5047030886241	1.09367539061826e-50	5.35936335428532e-49	104.450323284692
COX7A1	-1.95667289220339	2.28135100805716	-16.5004699985309	1.14761225384591e-50	5.60553056378539e-49	104.402452131568
RECQL4	2.63703477667771	3.97647570937871	16.4867155847463	1.34187806329934e-50	6.5333497216973e-49	104.246937746401
SOSTDC1	-5.13316192999174	0.0808833278446982	-16.4832851481359	1.39524013006638e-50	6.77138655431574e-49	104.208158998366
TGFBR2	-1.82079471588588	7.51453637036472	-16.4803944698447	1.44184673655723e-50	6.97522149678899e-49	104.175484180794
UBE2C	3.63197753146383	4.19120434539189	16.4787597348536	1.46888817474169e-50	7.08340915348364e-49	104.157006877737
MSTO1	1.37756446766424	3.78302091171931	16.4777503297718	1.48583769413295e-50	7.14239821097177e-49	104.145597978575
LTBP4	-2.37617078155585	6.54292909401143	-16.4706552259651	1.61061278182145e-50	7.71768947542416e-49	104.065412221592
MASP1	-3.19302502680015	1.06852991381442	-16.4661999801972	1.69425336122677e-50	8.09286573996711e-49	104.015067561794
KNOP1	1.12055420499945	4.20422984523357	16.4642181329039	1.73283944608112e-50	8.25114933728314e-49	103.992674149083
RAPGEF4	-1.98987822646537	2.34489043957817	-16.4587508616728	1.84389348671116e-50	8.75242481999384e-49	103.930903229909
SPN	-2.5368099835518	4.47717509566591	-16.4469910324706	2.10742397414673e-50	9.97206681766558e-49	103.798063009955
ESAM	-2.22893749341512	5.40782159231124	-16.4409442575943	2.25723718105665e-50	1.064769015438e-48	103.72977184748
INKA2	-1.73326305379598	2.76259952776952	-16.4375180926052	2.34679259288524e-50	1.10357557271641e-48	103.691081541167
GPT2	2.82552875644568	5.33441764039114	16.4264764584206	2.66024797663538e-50	1.24710448489823e-48	103.566413349345
NUSAP1	2.35748151511513	4.39472987035674	16.4194961366952	2.87962416627989e-50	1.34577991129043e-48	103.487616574945
VWF	-2.54000987408318	7.53148000254919	-16.4168886730368	2.96612519710556e-50	1.38194054567915e-48	103.458185665195
PCLAF	2.58257089234119	3.51424903427176	16.4091947738112	3.23677615411491e-50	1.5029520023212e-48	103.371353478055
STX1A	2.61332230445446	3.46420820784158	16.408951912204	3.2457093168606e-50	1.5029520023212e-48	103.36861282757
KL	-3.08153332450597	1.41294766743788	-16.4039085750762	3.43688095952447e-50	1.58662352100974e-48	103.311703102692
ABCA8	-3.6049346865738	2.70336241775168	-16.393552056437	3.8654067019357e-50	1.77902699941369e-48	103.194859329918
CCNB1	2.61885633089486	4.73610303005811	16.3869773593987	4.16471358122446e-50	1.91097251657275e-48	103.120697050941
KLF6	-1.78877812931283	7.46823713234203	-16.3855699446021	4.23173122223517e-50	1.93585722559169e-48	103.104822934272
FXYD6	-2.0917508555699	4.1017941967571	-16.3754562929279	4.74604099771997e-50	2.16459496347819e-48	102.990767012797
FERMT1	2.84282501030216	4.23175744015043	16.3717273349303	4.95102441315527e-50	2.25130365357349e-48	102.948720687448
DACH1	-2.99986029014164	1.63274042200073	-16.3505880190232	6.29169976732718e-50	2.85236281068468e-48	102.710430193316
SPP1	4.62262431060931	7.63986966440047	16.3395116439991	7.133112111023e-50	3.2241666741824e-48	102.585619609186
PPM1F	-1.2570473153377	5.01432664734189	-16.3387248494208	7.19698569847897e-50	3.24335587638002e-48	102.576755087087
ACKR4	-2.91035466948496	-0.0673661681681628	-16.3303789826559	7.91068241581538e-50	3.55440810505271e-48	102.48273528716
PALMD	-2.25568395282528	3.50120417704096	-16.3122702464758	9.71148029511052e-50	4.35062824344862e-48	102.278795361023
TBX3	-2.2918561520954	3.35318638589447	-16.3080499861813	1.01868122893849e-49	4.55010948925858e-48	102.231279323278
OCIAD2	1.9840969958662	6.42922947459614	16.2976367985299	1.14613525340762e-49	5.10434706091123e-48	102.114056986939
FGR	-2.27633932232477	4.35599517685585	-16.286340275143	1.30245439293575e-49	5.78350862693054e-48	101.986923177529
TMPRSS4	4.51146060763724	5.59326289262912	16.2412004854458	2.17018261145781e-49	9.60845178441348e-48	101.479246196342
SYNM	-1.92008089295571	3.5147669047479	-16.2408557749363	2.17865596087477e-49	9.61784506109789e-48	101.475371397251
TSPAN18	-2.18768885377456	3.9727793712954	-16.235045106265	2.3265607759222e-49	1.02373490236988e-47	101.410059980596
C1orf112	1.60036849671859	3.01163608757416	16.2348191959148	2.33250918846656e-49	1.02373490236988e-47	101.407520949355
EPN3	3.07732071452956	3.59685107505533	16.2318493515575	2.41213358460086e-49	1.05562216005856e-47	101.37414380749
PCDH15	-3.84260570234687	-1.34852965611682	-16.2241735954528	2.63071880858832e-49	1.14796380978802e-47	101.287889310184
BMPR2	-1.29902451695436	6.80085260972629	-16.2102307114111	3.07956659466572e-49	1.33996544185139e-47	101.131249704229
KIF1C	-1.37977155536639	7.17932467786215	-16.2090100724389	3.12232412430143e-49	1.35467713152356e-47	101.117539062291
DNASE1L3	-3.72453952918184	0.750491631716565	-16.2076765106307	3.16971463944092e-49	1.37130911629755e-47	101.102560487751
HMMR	2.71880306901984	3.23917229513752	16.205146536023	3.26160330771669e-49	1.40704265770502e-47	101.074145106186
RILPL2	-1.40724098225864	4.70975069071276	-16.1787412959026	4.39460446774925e-49	1.89042900143918e-47	100.77767744455
COX4I2	-2.4540013188659	1.85768636348308	-16.1721754397876	4.73266273457691e-49	2.03008439453155e-47	100.703987693355
BCL6B	-1.79605774226239	3.69558423325558	-16.1701453492398	4.84234834206891e-49	2.07126662699456e-47	100.681205982792
SNX22	-1.97005254560901	2.57704724122118	-16.163044026831	5.24637503814115e-49	2.23776368528263e-47	100.601523564908
FAM136A	1.13617888225801	5.45818594343835	16.1624977332042	5.27881514492305e-49	2.24527581248384e-47	100.595394284706
FLI1	-1.81014264965204	4.44860668012909	-16.1540625741871	5.80588841098967e-49	2.46254236188251e-47	100.500764103512
CDC45	2.79904734599781	2.69352420228188	16.1530451353792	5.87291302168011e-49	2.48401254118101e-47	100.489351223397
PKNOX2	-2.81713640185447	1.57623055303977	-16.1482669660147	6.19815352466693e-49	2.61427411338459e-47	100.43575697868
EPM2A	-1.27773318842322	2.0769344979347	-16.1352307882338	7.17983409956833e-49	3.01991799821288e-47	100.289568376338
CFP	-2.35228632518061	1.71216628472794	-16.0928833783657	1.15717127772477e-48	4.8537084452378e-47	99.8150001529587
TRHDE	-4.1625657977102	-0.672838494551566	-16.0923066501719	1.16471368095702e-48	4.87184932515228e-47	99.8085403949531
MKI67	2.83582634293868	5.54052620823201	16.0150900842067	2.7773541947797e-48	1.15853160378386e-46	98.9444852126252
CORO2B	-2.50220200802613	1.46836410409307	-16.0053541067881	3.09861489106237e-48	1.28898974396886e-46	98.8356561370783
NDC80	2.73225495707823	2.87278177454703	16.0048149339145	3.11745223495089e-48	1.29327292442812e-46	98.8296300127577
C1orf74	1.14889434887293	2.51444771089054	16.00325934044	3.17244361705345e-48	1.31249019807168e-46	98.8122442048397
FAM162B	-2.45143050502064	1.05091600127352	-15.9898620399411	3.68794932713835e-48	1.52160568696264e-46	98.662539515193
PRKG2	-3.0902375153002	0.91015254000877	-15.9819811510593	4.02940410170925e-48	1.65796839424135e-46	98.5744998548064
FOXM1	2.95160379000327	4.32189416690174	15.9647659943119	4.8889840883674e-48	2.00620588254903e-46	98.3822445984055
ADGRE3	-2.97539886680762	-0.36929261388838	-15.9415796365798	6.3426153055468e-48	2.59567245828621e-46	98.1234350586429
PLCL1	-1.91252499058606	2.10522044004699	-15.9405746411179	6.41456134086228e-48	2.61804010305489e-46	98.1122205548804
MYBL2	3.62341398844343	4.61046145137546	15.9298419869897	7.23557262728875e-48	2.94518926673135e-46	97.9924751077622
CKAP2L	2.75998024053092	2.73031285965935	15.9163004850705	8.42263490183457e-48	3.41918331591365e-46	97.8414371996369
AFAP1L1	-1.75928761618185	3.67152156974799	-15.911379217943	8.90059826168968e-48	3.60355237643062e-46	97.7865596257022
RASGRP4	-2.14032942925024	1.54215190851138	-15.9028829111829	9.79032989694069e-48	3.95320467465269e-46	97.6918324686025
IGSF10	-3.58459440973758	2.23018506038001	-15.8870866573729	1.16870209464833e-47	4.69402841304113e-46	97.5157707904461
MCM10	3.04170195611267	2.3923080186951	15.8787103776662	1.28372706918375e-47	5.14237970412178e-46	97.4224391940975
GINS2	2.52353121209271	2.94525459262686	15.8731797574041	1.36579821636132e-47	5.45670622483986e-46	97.3608258787906
ST6GALNAC6	-1.4276474600898	5.87572405832015	-15.8637800642787	1.51746963323495e-47	6.04671715432728e-46	97.2561294534009
NCAPG	2.85553139041	3.17023956258208	15.8576427710765	1.62545404122413e-47	6.46000658588339e-46	97.187784096071
ACADL	-4.16932250966167	1.10907131553713	-15.8557267025241	1.66071232990067e-47	6.5828549998314e-46	97.1664488062815
QKI	-1.42315935786271	6.72993712680984	-15.8537731657559	1.6974457652839e-47	6.71089393679604e-46	97.1446973855993
ANGPTL1	-2.88975722386502	1.0614588535681	-15.8433432757927	1.90772720887574e-47	7.5226055720824e-46	97.028585410779
MS4A7	-2.40190796557619	4.97914450589754	-15.8079350220016	2.83534696774669e-47	1.11513828014598e-45	96.6346304965178
CBX7	-1.82504647942849	4.68039302343758	-15.8074127052823	2.8519611209114e-47	1.11825273021856e-45	96.6288218463771
ABI3BP	-2.96144617416625	4.55071234556709	-15.8072224814401	2.85803597011348e-47	1.11825273021856e-45	96.6267063988768
POLQ	2.84825078314147	1.96662284122611	15.8051289437328	2.92575263707764e-47	1.14179758841829e-45	96.6034252021437
MYO7A	1.91800071817726	3.7755208560747	15.8000021612333	3.09841812281404e-47	1.20607319320437e-45	96.5464181014474
ADCY4	-1.80296298093012	3.07130135903815	-15.798092229898	3.16531065433097e-47	1.22895215199691e-45	96.5251826075032
SH3GL2	-3.7082764694864	-1.60361605768213	-15.7970437280202	3.20264351339658e-47	1.24026670280949e-45	96.5135253273854
LDLR	-2.05570340145477	6.60877072589932	-15.7946365420385	3.29002401962754e-47	1.27085570676531e-45	96.4867633452511
LRRC2	-2.65999302079467	-0.150186258114451	-15.7879107770408	3.54698098577245e-47	1.36662560016708e-45	96.4119982237276
MME	-3.47409513569999	3.50837318139211	-15.7796883417306	3.88846999290597e-47	1.49439625971021e-45	96.3206134584111
ADRB1	-3.91899196756468	1.24888818632812	-15.7766256690237	4.02388789236769e-47	1.5425243156008e-45	96.2865796602229
CENPA	3.08335165145949	1.83738888472854	15.7742192527117	4.13358158183002e-47	1.58057303818359e-45	96.2598403751839
METTL7A	-2.1540886128274	6.1435360411988	-15.7713966190277	4.26605587184611e-47	1.62711884159934e-45	96.2284783512926
SYNC	-2.03716620829296	1.1665063530252	-15.7408498721533	6.00102995865613e-47	2.28310541793897e-45	95.8892235021956
PKHD1L1	-3.31368251129642	0.0909133682015073	-15.7261642109614	7.07021575630636e-47	2.68313801959877e-45	95.7262194782941
PDIA4	1.62020827611022	8.62351544647736	15.7252522171304	7.14255829091306e-47	2.70381544102514e-45	95.7160988357174
CLDN18	-6.85220645715101	3.90664764427955	-15.7221822126144	7.39155257380075e-47	2.79109449058581e-45	95.6820319411043
PKMYT1	2.71542739618103	2.89905166685281	15.7178786419195	7.75524073880276e-47	2.92114067828237e-45	95.6342811575267
AGTPBP1	-1.2610368212777	4.26226755864181	-15.7172738060945	7.80776558667836e-47	2.93362745691027e-45	95.6275705612117
CDCA2	2.61762678531244	1.95498675974147	15.7011087791513	9.35098691900376e-47	3.50476841404839e-45	95.4482606033945
NCAPH	2.66901397003303	3.12571962282823	15.6976723583935	9.71639235117784e-47	3.63273118472926e-45	95.410152057397
SYNPO	-1.89202577807894	6.87264285763738	-15.6834464059422	1.13869196227891e-46	4.24681618049931e-45	95.2524285859968
FAM111B	2.48678420568177	2.98720730031018	15.6757224856989	1.24109547546339e-46	4.61736306866504e-45	95.1668181043208
ADGRE1	-3.10835092547078	0.817807331355253	-15.6703627934121	1.31750478178068e-46	4.88962191316742e-45	95.1074225565063
BRIP1	2.35309473216508	2.44051521115924	15.6686744193345	1.34253340252218e-46	4.97032781931318e-45	95.0887139171127
MFAP4	-3.16422789969438	6.11871181044092	-15.6619822877119	1.44649223544625e-46	5.34214278759199e-45	95.0145675638187
SPC24	2.38692920897324	2.54687452445037	15.6504529231744	1.64477621637538e-46	6.05965972466082e-45	94.8868573165928
TOM1L2	-1.44088816159059	5.56635694566051	-15.6415785309817	1.81567710537928e-46	6.67305406059539e-45	94.7885827197019
CHAF1B	1.73220011106597	3.40495575896463	15.6111154568532	2.54879095114334e-46	9.34474396663741e-45	94.4514128996529
SPARCL1	-2.11226831751974	7.28141381110648	-15.5948119258366	3.05574245871222e-46	1.11763411376378e-44	94.2710758451168
PI16	-3.77331149926798	-0.602327054335553	-15.5931164466677	3.11392219111854e-46	1.13616891127511e-44	94.252326293924
F8	-1.76657135136815	4.11059091046383	-15.57303935416	3.89290631904658e-46	1.41698046834143e-44	94.0303676453097
CALCOCO1	-1.29405088996876	6.27488814273086	-15.5650383548855	4.25502304188181e-46	1.54507335492025e-44	93.9419475117701
INPP5K	-1.1311570229962	5.3998046168156	-15.5561350120975	4.697606395402e-46	1.70170229758797e-44	93.8435779188843
E2F3	1.34405884268726	4.71385697455564	15.5464445530355	5.23165378435362e-46	1.89063726975376e-44	93.7365387124477
AGMAT	2.30718795390965	1.29240757399348	15.5158494249995	7.34851529117284e-46	2.6493147271176e-44	93.3987747016067
TMEM182	1.44976562632696	2.89237016621015	15.5099598248838	7.84497026491707e-46	2.82158051665972e-44	93.3337869930307
TTK	2.82791848423734	2.63289948874453	15.4993537225571	8.82486886236925e-46	3.16649678469183e-44	93.2167822604642
CD34	-1.75229774691206	5.56493894038593	-15.4974130819204	9.01695189297293e-46	3.22777034428832e-44	93.1953771112274
HMGB3	2.95713276468913	7.29812582702694	15.4847457861698	1.03773974809271e-45	3.69728359191056e-44	93.0556855397353
IQANK1	2.12639381532089	4.88334065944001	15.4765256653423	1.13679015973708e-45	4.04067525791994e-44	92.9650621856839
CCNA2	2.56547826763494	3.69939869263573	15.4751062645017	1.15482425359106e-45	4.09516366460794e-44	92.949415962738
GNAQ	-1.23354468636945	6.54478252479963	-15.4674448570711	1.2572087105545e-45	4.43744855366347e-44	92.8649739037866
FPR2	-3.27090016315191	1.15673512201535	-15.4642809510247	1.30208729192642e-45	4.5808345870029e-44	92.8301073383047
ABCG2	-2.17371964572791	2.16645365797506	-15.4641566264198	1.30388304517121e-45	4.5808345870029e-44	92.8287373305572
FERMT2	-1.4591774895338	5.58878644045598	-15.4609382106785	1.35123971594201e-45	4.73622031916525e-44	92.7932733002291
EME1	2.37606222141866	1.58359631386543	15.4587085316017	1.38505014721031e-45	4.84351716606431e-44	92.7687060972887
ST6GALNAC3	-2.22121844889875	1.37531287918547	-15.4541107763889	1.45745731787518e-45	5.08498126895529e-44	92.7180515623558
KAT2A	1.58689178883159	5.8181780617029	15.4496367966576	1.53153797403521e-45	5.33116046042325e-44	92.6687668577273
GIMAP7	-1.99373871599926	3.64378607944096	-15.4416472849831	1.67329446885347e-45	5.81124423105028e-44	92.5807707133629
MFNG	-1.66187460271215	4.05374097557625	-15.4335615309651	1.8300862907238e-45	6.34122805815556e-44	92.4917343504172
GPM6B	-2.30816780954971	3.02703286789935	-15.4306716412742	1.88961033611106e-45	6.53252961401683e-44	92.4599171348673
ABCA12	4.43568965495856	2.17312713545558	15.425950746856	1.99103052775985e-45	6.86746793880175e-44	92.4079463358013
DES	-3.87218632504198	2.80954336504353	-15.4169457238105	2.19978606682386e-45	7.57026377814703e-44	92.3088318222643
DNA2	2.00496446958153	2.7424982147567	15.4126946797497	2.30578478691547e-45	7.91705062210294e-44	92.2620509744685
SEC14L3	-3.68758108528897	-1.83301645228345	-15.3992842186888	2.67472083178676e-45	9.16303684047852e-44	92.1145110677521
PRC1	2.23002276421914	4.52297542916748	15.3895529952884	2.97877980740727e-45	1.01587125774236e-43	92.0074841047459
P2RY1	-1.91711095339419	2.6045913023473	-15.3889372930325	2.99913847975197e-45	1.02051583955965e-43	92.0007134012106
NHSL1	-1.9742546247429	4.5265350273168	-15.3659727790744	3.86627553191978e-45	1.31262654942442e-43	91.7482623883155
CD52	-2.57879291026195	5.13232827011413	-15.3623382928923	4.02478299633119e-45	1.36338398502118e-43	91.7083230317682
AMOTL1	-1.96167255752854	5.29729717781057	-15.3528158883868	4.47149268019374e-45	1.5113246018637e-43	91.6037006869002
CCL23	-2.91923960086813	-0.130880660745922	-15.3428786499622	4.99046521607463e-45	1.68297604235639e-43	91.4945504423003
TNXB	-3.30208454799789	4.08150292842068	-15.3350193210441	5.44312618454682e-45	1.83155148192018e-43	91.4082455101428
RETN	-3.94995809973828	0.0647192816699306	-15.3324273671795	5.60121487745589e-45	1.88056753158397e-43	91.3797869180685
RECK	-1.67615684983752	3.43449202989256	-15.3225924506876	6.24385831319546e-45	2.09169253492048e-43	91.2718225072748
MYADM	-1.98047061706214	7.07056490005198	-15.3217136160897	6.30474504327499e-45	2.10742714007218e-43	91.262176416724
TFR2	2.44186242049754	1.15686819846444	15.3206689095313	6.37789448818203e-45	2.1271823422919e-43	91.2507100270728
HELLS	2.11350938215818	3.52177149112367	15.3001021015145	8.0033898317471e-45	2.66345777653439e-43	91.0250439100104
SIX4	2.20340888278725	3.76666054200062	15.2982345547562	8.17003893164644e-45	2.71295459436383e-43	91.004559061449
PERM1	2.51501477089185	1.07474437636712	15.2913941329323	8.81054189647718e-45	2.91923906775618e-43	90.9295367529313
SELP	-2.58791538629855	2.76198562802221	-15.2884726761609	9.0991323611554e-45	3.00827646752435e-43	90.8975001305492
MSRB3	-2.067220556948	4.48411101123894	-15.2820503824625	9.76712208357805e-45	3.22208633092677e-43	90.8270827829213
SLIT3	-2.92634212280327	4.6331030150625	-15.2809400996302	9.88746533235964e-45	3.25195231287083e-43	90.8149103740587
SLC14A1	-3.0315429171172	0.612428939959729	-15.2808196660209	9.90060768876932e-45	3.25195231287083e-43	90.8135900425347
KNTC1	1.91522315588556	4.52119409187766	15.273470906605	1.07364026057182e-44	3.51884433454082e-43	90.733033081633
ADAMTSL3	-2.75280428272153	2.47942551559267	-15.2730814396758	1.07826110748506e-44	3.52635630443604e-43	90.7287642237903
CRYAB	-2.30798262729952	3.20303871513787	-15.2630576414529	1.20426133288679e-44	3.92994075486461e-43	90.618912002345
KDELR3	2.02916332165118	5.28531912771967	15.2622305628525	1.21529140089507e-44	3.95740696609744e-43	90.6098493364518
CDCA5	2.63347056744955	3.82219086643873	15.2595948212603	1.25111883665296e-44	4.06533077781096e-43	90.5809697808054
ADAMTS1	-2.38677263965731	5.16499683159516	-15.225242611335	1.82670193872099e-44	5.92289523685509e-43	90.2047755858268
ORC1	2.40861959615312	2.27010601316754	15.2031667147984	2.32923017265316e-44	7.52008598599447e-43	89.9632166365285
GRHL3	2.89780546283856	0.957038758394679	15.1883075074193	2.74294328954773e-44	8.83694623198548e-43	89.8007109402137
RBMS2	-1.30452583278677	6.14345028778696	-15.1852708562134	2.83611409741116e-44	9.11771542738848e-43	89.7675096282721
PSAT1	3.00156473941708	3.9248258247112	15.1666843345366	3.47927589609815e-44	1.11145982317971e-42	89.5643571657994
PTPRH	4.35032296364171	2.52506778105449	15.159734165581	3.75551250235044e-44	1.19717832232822e-42	89.4884193698981
RNF144B	-1.87026779078607	5.08893769640881	-15.1510302535496	4.13249792662833e-44	1.31458579002114e-42	89.393341814425
PIP5K1B	-2.83838454473409	2.75355367434409	-15.1467357924658	4.33217616479571e-44	1.37521617373871e-42	89.3464399847456
C17orf53	2.29892827231486	2.15503248994697	15.1362909896981	4.85890993743593e-44	1.53919695131077e-42	89.2323919549637
DONSON	1.39160476422639	3.73322446198097	15.1313312762957	5.13093680194575e-44	1.62197588841467e-42	89.1782484695674
PCDH12	-1.72433267450717	4.22322519235557	-15.1305539736054	5.17492535423008e-44	1.63247332736983e-42	89.1697636366247
RAB26	2.84860546193157	1.04202660095128	15.1007159278037	7.18053300289578e-44	2.26044970332324e-42	88.8442056967519
HSPB6	-3.11397424078396	2.43492360982418	-15.099834682072	7.25030277146694e-44	2.27767810301976e-42	88.8345949162517
CCNF	1.73841176139147	3.95325167729367	15.0975205474571	7.43675261498875e-44	2.3314142462973e-42	88.8093583773226
CELSR3	2.83310133562056	3.32515053793803	15.0969155985324	7.48627684147686e-44	2.34209099036452e-42	88.8027614577291
ESCO2	2.35111777558905	1.85343327378062	15.0905745929339	8.02559752710053e-44	2.50564119083209e-42	88.7336203849946
TFAP2A	3.41764723532238	2.93090386186293	15.0871806154511	8.33001093269433e-44	2.5953297436802e-42	88.6966184430674
RADIL	-2.80233073574604	1.12462852671	-15.086037074279	8.43514983185104e-44	2.62269073416609e-42	88.6841521235434
GHR	-2.44305608210954	1.00128737044154	-15.082418733615	8.77662377490706e-44	2.72327125409104e-42	88.644709541748
SIGLEC11	-2.61649627675578	-0.163083644873738	-15.0811064633851	8.90384449160377e-44	2.75709638633669e-42	88.6304058712684
DAPK2	-2.22420193168033	4.20025485391186	-15.0792791502213	9.0840664084823e-44	2.80716190933141e-42	88.6104891872313
ESPL1	2.73962330359101	3.16298637393201	15.0768758292347	9.32664861712562e-44	2.876254854593e-42	88.584295982217
GGCT	1.53414549122934	5.45415079596885	15.071170074475	9.92875667547676e-44	3.0557161296762e-42	88.5221178286643
TFAP4	1.26545786801937	3.78503338965079	15.0669278066996	1.04014158579475e-43	3.19112346758398e-42	88.4758947593841
CCNE1	2.68883249419655	2.3374202166989	15.0668448668657	1.0410876984457e-43	3.19112346758398e-42	88.4749911182083
C5AR1	-2.12519315358193	4.59299587942403	-15.06652418427	1.04475387598005e-43	3.19589155355352e-42	88.471497257063
PHKA1	1.53257908769405	4.41330015586601	15.0649696432069	1.06270935627428e-43	3.244263119497e-42	88.4545608856424
OLR1	-2.97823516663425	4.79412308943821	-15.0632315815737	1.08314919962833e-43	3.30000909069863e-42	88.4356260243243
KNL1	2.32668950419653	2.87318966913075	15.0554345196589	1.17977676661146e-43	3.58718469880136e-42	88.3506949808612
ENG	-1.70823302914413	7.15361985076853	-15.0480784742842	1.27880560184081e-43	3.88049587636745e-42	88.2705858404989
KIAA1324L	-2.37866700977104	4.11189042150166	-15.0465128391115	1.30092971285045e-43	3.93973554239629e-42	88.2535379519898
MYL9	-1.92887901450007	7.21654519148099	-15.0383890385979	1.42200603021157e-43	4.29780744699873e-42	88.1650922755119
GPRIN1	2.35072246258723	2.79724905660447	15.0218242743559	1.70481366685988e-43	5.14228855450047e-42	87.9848142980413
ANXA8L1	-3.79729466411989	-0.211449920954562	-15.0132735679392	1.87208545429836e-43	5.63560993021585e-42	87.8917900073441
ITM2A	-2.16588307645485	4.09217287279901	-15.0079459019793	1.98448305016154e-43	5.96211157649723e-42	87.8338416547277
DOCK4	-1.70184066820084	4.8839314456526	-15.0061739940475	2.02333673383135e-43	6.06680491557907e-42	87.8145708860142
PRAM1	-2.34719405793418	2.31055302096694	-15.0021727944403	2.11388690593373e-43	6.32578567779614e-42	87.771058740856
KIF15	2.32904112074091	2.46858170399505	15.0006632463391	2.14908945060168e-43	6.41844427238869e-42	87.7546441025978
GFOD1	-1.93257402821917	3.07358623341747	-14.9912154356771	2.38308358878856e-43	7.10327789398355e-42	87.6519266923735
F11	-4.23540199378472	-0.788935174427684	-14.9886882002407	2.44987299555632e-43	7.28801117852923e-42	87.6244553174838
GAS6	-2.01999429530267	6.55491593683946	-14.9816438035703	2.64605886959653e-43	7.85620066733935e-42	87.5478928485119
PLEK2	2.33417163067503	3.63422263024258	14.9793008875884	2.71472071180437e-43	8.04428591353068e-42	87.5224323188587
ST6GALNAC5	-2.64692693811166	2.64232339182239	-14.9789298687467	2.72575563555421e-43	8.06120934249255e-42	87.5184006122507
LGALSL	-1.95099720716138	4.304432070566	-14.9731104822529	2.90480785895208e-43	8.57399621837279e-42	87.4551696752732
ASF1B	2.17921382268201	3.75804742375313	14.9646550431651	3.18607051413563e-43	9.37448431067461e-42	87.3633163225044
NEIL3	3.21969041460992	1.13325398625986	14.9645884683974	3.18838952582052e-43	9.37448431067461e-42	87.3625931988014
BCHE	-2.99514898635036	0.99199093811993	-14.9585859531198	3.40454539067289e-43	9.99062525301724e-42	87.2974008902905
MFAP3L	-2.48344473557262	1.70918142470039	-14.9565439233638	3.48136355358952e-43	1.01766036541414e-41	87.275225447453
DLC1	-2.62959836147142	6.07279770962152	-14.9542209437936	3.57085429964855e-43	1.0418087823753e-41	87.2500006939881
MCM4	1.94986486442204	6.05753407645805	14.949786371521	3.74811116217345e-43	1.09142113880059e-41	87.2018515212389
DUOX1	-3.44456323247199	4.82042297345743	-14.9453866046552	3.93264645161494e-43	1.14295839866321e-41	87.1540866501418
OSCAR	-2.47910997671257	3.34897890734124	-14.9346905546153	4.41993002684916e-43	1.28211839974234e-41	87.0379944897336
SFTPC	-8.43170844520082	7.04993919799325	-14.9317094329281	4.5661662222099e-43	1.32200552460234e-41	87.0056448880055
SLC2A1	2.95717314845797	6.51969556511027	14.9215295085006	5.10287428114532e-43	1.47457485429585e-41	86.895199690486
CDCA7	2.85751536608577	3.93533561318822	14.915421271689	5.45465168155784e-43	1.57322544308855e-41	86.828945949491
DENND2A	-1.99810247280338	3.05252769801951	-14.9105297409587	5.75371488286199e-43	1.65632606000563e-41	86.7758982602668
E2F2	2.1769943888881	2.30407620963083	14.9082789899245	5.89676285395558e-43	1.69428430995437e-41	86.7514919685263
ATP10B	4.26736819724065	2.09153125052449	14.9008475020641	6.39474314894709e-43	1.833886378056e-41	86.6709196473518
PLA2G4F	-3.51704906541015	3.30065293657897	-14.8996977152788	6.47544985960506e-43	1.85352101652438e-41	86.6584552741769
TICRR	2.4809459666851	1.880845723456	14.8886611121021	7.30371146059357e-43	2.08665658370392e-41	86.5388342390544
CASQ2	-3.07238383427973	-0.454315772585309	-14.8799247239823	8.03360006296755e-43	2.29086199912344e-41	86.4441729429751
CXCR2	-2.74548555649975	0.521069566569815	-14.866685829838	9.28058266180902e-43	2.64003438036834e-41	86.3007740880621
C1orf162	-1.96701516885398	4.27792731985995	-14.8665636295274	9.29294891517847e-43	2.64003438036834e-41	86.2994507309556
FANCA	1.73004451146869	3.65996065516042	14.86621040749	9.32878624781212e-43	2.64151313899918e-41	86.2956255731423
ATIC	1.17161497064389	6.47821621681283	14.8661685314975	9.33304404546667e-43	2.64151313899918e-41	86.2951720869802
SEPT4	-1.59632146875048	3.17120246397225	-14.8620937471568	9.7567585237714e-43	2.75628428296542e-41	86.2510479696031
MSR1	-2.63310589738979	5.72576357870399	-14.8489635351163	1.1256999960924e-42	3.17418051039686e-41	86.1089041456005
GJB2	3.74923598919748	3.76272465118663	14.8480910055383	1.13644807156387e-42	3.1985309850595e-41	86.0994604367661
KLF13	-1.43739287087914	6.59398587989647	-14.8279095625872	1.41570949471712e-42	3.97711932634631e-41	85.8811003340994
SLC35F2	1.77149595566056	5.0932769023883	14.8275010227193	1.42201851275121e-42	3.98744524445903e-41	85.8766814044891
PBK	2.94665792566228	2.36723218587378	14.8270910721871	1.42837749750575e-42	3.99787284052348e-41	85.8722472728273
ACE	-1.92165245900958	5.214395380071	-14.8216624692389	1.51530679043758e-42	4.23335339867266e-41	85.8135354059682
TBX2	-2.0378277911918	4.54832605407814	-14.8132593194971	1.66038401799644e-42	4.63011690616981e-41	85.7226724865677
JDP2	-1.39537741816378	4.90120870518565	-14.810871487525	1.70408034305663e-42	4.743232454883e-41	85.6968572838144
ABHD6	-1.30319857432871	3.0152778295552	-14.8103754001848	1.71330140739264e-42	4.7601486074751e-41	85.6914942510435
NIM1K	-2.70610455339468	0.158314871116361	-14.8053861954203	1.80885055772205e-42	5.01641303022478e-41	85.6375622438908
TNFRSF21	1.81567312204327	7.29262226181923	14.804397404269	1.8284087564615e-42	5.061383069532e-41	85.6268746626274
DCC	-3.00253077746773	0.200339245314136	-14.7996535166751	1.92521533883197e-42	5.31576323495427e-41	85.5756038164256
RHBDL2	2.33551267038163	2.85785900978856	14.7995528517768	1.92732401003163e-42	5.31576323495427e-41	85.5745159354447
C1orf198	-1.27402936942096	6.85881414163258	-14.7939688104317	2.04797500454688e-42	5.63826136706344e-41	85.5141748006423
BLM	1.85814392132826	2.74087342842185	14.7841379975764	2.27896898692081e-42	6.26282185117148e-41	85.4079686074616
CD300C	-2.34129693935263	1.64413265807342	-14.7748157044524	2.52196097183075e-42	6.91803134700386e-41	85.3072862885738
POLE2	2.02675958895652	2.21755512958162	14.773946384604	2.54589675765538e-42	6.97106124853848e-41	85.2978989860947
CNRIP1	-1.60361195712369	2.85997162339782	-14.7699815065017	2.65797038440624e-42	7.26479919867858e-41	85.2550877086651
CPB2	-5.04227315497162	0.64612279780886	-14.7556565065244	3.10547077599561e-42	8.47261954777036e-41	85.1004560285625
BDNF	-3.31508619770462	0.333585208172035	-14.7506119161098	3.2803325200699e-42	8.93359622642058e-41	85.0460185867277
MTMR10	-1.1989464106906	4.6017118102827	-14.7494019545496	3.3237130945085e-42	9.03548719516116e-41	85.032962871168
RNF182	-2.91204126875376	-0.203983081219206	-14.7390744384316	3.71804766247998e-42	1.00893687643856e-40	84.9215472310196
ZNF423	-2.01103089783944	1.74781933568644	-14.7361267528967	3.83892499453113e-42	1.03987481694437e-40	84.889753562354
A2M	-2.14309700364831	9.96300219809672	-14.7264666984606	4.26320156577271e-42	1.15273925194518e-40	84.7855811479395
ITPRIP	-1.65270796338247	5.09751603236259	-14.7254705191128	4.30953009647011e-42	1.16318903245544e-40	84.7748403226318
C11orf80	1.35999909823035	4.34143453359189	14.712721955376	4.94867574829036e-42	1.33332470072264e-40	84.6374149117863
MARCO	-4.00308389912793	5.13476519409629	-14.7008174200633	5.63054299132556e-42	1.51434603862614e-40	84.5091379220793
PDE5A	-1.80823020009354	4.32312933230359	-14.6913221078787	6.24095448187231e-42	1.67554136107288e-40	84.4068561732549
FANCI	1.76748253539579	4.57104675363404	14.6757962595919	7.38436015606015e-42	1.97900852182412e-40	84.2396811120519
CFD	-2.83860552333657	4.22361887602734	-14.6622916436032	8.54740404031844e-42	2.28665710209367e-40	84.0943369829903
CPED1	-2.33800316906586	3.2838496270071	-14.6601294057718	8.74988207479666e-42	2.33669690258503e-40	84.0710716062604
DKK2	-2.47864515161311	1.8419988079405	-14.6580658321807	8.94757918130119e-42	2.38528598526871e-40	84.0488693424641
PIMREG	2.7386673761037	1.90758315460849	14.6462959782279	1.01633711491918e-41	2.70463560529109e-40	83.9222639321281
LATS2	-1.20765729272728	4.83215473178495	-14.6451399764544	1.02913240660275e-41	2.73388121066294e-40	83.9098316801355
SOX4	1.60103545981358	7.61657331598603	14.6444906130314	1.03639025633373e-41	2.74833997572774e-40	83.9028482858752
CSTF2	1.0295308130091	4.34866575587592	14.6429011123813	1.05437197830818e-41	2.79113645026965e-40	83.8857550665747
UNC5CL	2.71532133505118	3.27505035172554	14.6407327496626	1.0794049199055e-41	2.85241698031572e-40	83.8624382680121
KIAA0040	-1.26123429578893	5.63557241099408	-14.6262440224571	1.2625784388246e-41	3.33065552625124e-40	83.7066799966827
GLDN	-2.88788649780189	2.29223084082169	-14.6169634441151	1.39587306739407e-41	3.67587999764887e-40	83.606949042374
ZNF106	-1.34986378811544	6.15817085882415	-14.6141372289795	1.43918658800853e-41	3.78336168674047e-40	83.5765838882907
CTIF	-1.25005129188174	4.85326681865326	-14.6081635300694	1.53519706465447e-41	4.02876151698406e-40	83.512410939283
FZD4	-1.73364838501867	4.89315575389599	-14.6052745792201	1.58389392968334e-41	4.14936364762374e-40	83.4813805850191
KCNAB1	-1.81234182009862	1.55953589915148	-14.6040972666976	1.60417795035285e-41	4.19524395928201e-40	83.4687358468594
CTNNAL1	-1.44373349506032	5.19608551970055	-14.5995433277532	1.68510644108426e-41	4.39928995360307e-40	83.4198295155254
PDZD2	-2.75129224530111	4.36591581835608	-14.5893462089573	1.88138753076321e-41	4.90326505866032e-40	83.3103452250828
DNASE2B	-3.01461196831762	-1.07904953073343	-14.5791804861824	2.09974413931439e-41	5.46294257001693e-40	83.2012340016194
SYNJ2	1.48571340624329	4.65904509191186	14.5778672810257	2.12973509093393e-41	5.53146633737934e-40	83.1871416675544
FGF2	-2.42296182455066	1.86503782947457	-14.5715631985314	2.2797617597268e-41	5.91098502838753e-40	83.1194993380678
CBLC	2.77327673733122	3.60376485149778	14.5664660730865	2.4087337181834e-41	6.23470871123642e-40	83.0648176922595
MARCKSL1	1.83239041574296	7.30642394692646	14.5631739013137	2.4958760127388e-41	6.44924139673906e-40	83.0295042933735
RSPO2	-3.72395558253598	-0.32213504424737	-14.5532424376603	2.7782632736595e-41	7.16668866946375e-40	82.9229976150738
FRMD4A	-1.40589069860782	3.65299884508286	-14.5497861253717	2.88383375197984e-41	7.4263623592651e-40	82.8859396259973
TONSL	1.88859789689398	4.10392932216321	14.547085024402	2.96911318260128e-41	7.63299012070433e-40	82.8569817908593
GPBAR1	-2.05418100934828	-0.0269924217645958	-14.543464288001	3.08738431881546e-41	7.92358870432267e-40	82.8181687750642
SLC24A4	-2.377130446454	0.0587350581575105	-14.5379296989375	3.27731086401685e-41	8.3967920647958e-40	82.7588488016733
RXRG	-3.49801116843445	-0.469846408004387	-14.5355461678469	3.3626520939556e-41	8.60089155518169e-40	82.733305313317
VEPH1	-3.52913430856947	3.31714902753567	-14.5304177926602	3.55385739473701e-41	9.07462203559997e-40	82.6783530182869
CENPU	2.12006389043752	3.50229419358525	14.5186705020809	4.03368431178408e-41	1.02824996378846e-39	82.5525115469209
EML1	-1.91743700628647	3.54462233577876	-14.5171035412398	4.10239039965598e-41	1.04400664590909e-39	82.5357293250335
SYN2	-2.90624736877449	-1.01796941963569	-14.5093564668391	4.45960370236342e-41	1.13300871243602e-39	82.4527704850215
MAMDC2	-3.38349561506034	2.8654977873714	-14.5036759099714	4.74108435264264e-41	1.20250417533861e-39	82.3919541727259
HIST1H2BD	2.3000540565054	3.82341895525125	14.5030594310555	4.77267783903412e-41	1.20849310766981e-39	82.3853548032147
TRAIP	1.62667198937916	2.08134071414795	14.5018996786115	4.83268312106995e-41	1.22164420399401e-39	82.3729400860718
ANGPT1	-2.69423630558743	3.25717870089062	-14.4936488816432	5.28184809822806e-41	1.33296239838949e-39	82.2846320583062
FBLN5	-2.15591496474386	5.39614460620189	-14.4862154931663	5.7220385766428e-41	1.44164905370258e-39	82.2050932792015
PHACTR2	-1.62969204582476	5.24929542958095	-14.4837566088302	5.87555341534816e-41	1.47786760490368e-39	82.1787870045953
ITGA8	-2.46785041039865	3.87334926296852	-14.4818239223711	5.99909274406395e-41	1.5064388446205e-39	82.1581117349863
SLC5A9	-3.15612319679903	0.504135536931401	-14.4791610610855	6.17355857465686e-41	1.54768251552077e-39	82.1296274465834
KLF4	-2.57358628855471	4.8262687427172	-14.4668537609841	7.04795904528157e-41	1.76397017956452e-39	81.9980103856234
DPYSL2	-1.77008272888581	7.24425765966334	-14.4641944550214	7.25254931688855e-41	1.81217989696908e-39	81.9695782044027
SKA1	2.5856431710546	1.82574900555281	14.4542265834195	8.07351018027947e-41	2.01398832207235e-39	81.8630282041837
NARF	1.17146381820805	6.03335983107951	14.4506281701044	8.39210899043178e-41	2.09002161732102e-39	81.8245721821744
FAM189A1	-2.915338734106	-0.592365297683886	-14.4481187884092	8.62167478977606e-41	2.14366830323135e-39	81.7977572929794
FANCD2	1.43754106592418	3.75298007340769	14.4443433402668	8.97891251299086e-41	2.22883103724111e-39	81.7574176123141
C20orf194	-1.32363338548666	4.53736995921319	-14.407006919791	1.34114242059096e-40	3.32366260762492e-39	81.35876068058
ADGRL2	-2.07477777768292	5.14186909424803	-14.4038715574293	1.38706904994679e-40	3.43186267227031e-39	81.3253056932089
VSIG4	-2.76283032232997	5.34004901732751	-14.3815063650607	1.76345514565776e-40	4.34182728708128e-39	81.086766272712
CDT1	2.45927170550486	3.41761687970089	14.3695622491118	2.00454684690136e-40	4.92741044736694e-39	80.9594478567184
PTH1R	-2.21352302215137	1.1123637887271	-14.367054544849	2.05919597096899e-40	5.05354058223864e-39	80.9327234626359
HSPB8	-2.32243347001602	4.57351989250908	-14.3556339332561	2.32747620970749e-40	5.70269332805675e-39	80.8110435417504
SFXN4	1.29956019239661	4.50104833771752	14.3399304366879	2.7541394084477e-40	6.73718560948547e-39	80.6438086301958
SALL4	2.81825444971731	0.598369988134828	14.3369455102609	2.84365298709921e-40	6.94493444042843e-39	80.6120306080093
COL6A6	-3.61383662193583	2.39054070225728	-14.3307851537983	3.03766664495142e-40	7.4068193780764e-39	80.5464565943696
HSD17B6	-3.29767113242734	3.75142113326808	-14.3052015663229	3.99498199201996e-40	9.72540471433541e-39	80.2742784448819
MAP3K3	-1.07059436051198	5.31034144519151	-14.3011201810283	4.17335760672652e-40	1.01433356149363e-38	80.2308794036061
TMEM47	-1.90508970396741	4.19928893238366	-14.2894247976155	4.72969097010192e-40	1.14770802354621e-38	80.1065510711541
HS6ST2	3.43845841794492	4.45190617886563	14.2839300354622	5.01601638414836e-40	1.21524032142039e-38	80.0481558902522
FAM124B	-1.84879775652697	0.685509942123224	-14.2795908522155	5.25428340404724e-40	1.27093225725373e-38	80.0020492953709
GREM1	4.25185450329874	4.36617661041859	14.2793447154094	5.26813210304083e-40	1.27224970182208e-38	79.9994341397587
WASF3	-2.1910551920456	3.01405805797424	-14.2752095539714	5.50631011575895e-40	1.32765203459908e-38	79.9555021511889
ANKS1A	-1.08359591112884	5.86560777540217	-14.2571230617872	6.68073516312265e-40	1.608262191415e-38	79.7634243111088
HLA-E	-1.44113025801154	9.79538427102592	-14.2512115274706	7.11633625997719e-40	1.7104057721996e-38	79.700669920395
FLAD1	1.29208729100035	5.5656694040226	14.2493844397259	7.25661142038892e-40	1.74135673736179e-38	79.6812768983108
GAB1	-1.45973466698404	4.60415418731738	-14.2480432822799	7.36133019983466e-40	1.76369085262494e-38	79.6670423998384
SEMA6D	-2.63818064752136	2.08909394955535	-14.2459241993329	7.52986889900627e-40	1.80122077201821e-38	79.6445526570499
TRAP1	1.08917167898559	5.78925211702973	14.244213638664	7.66871764850602e-40	1.8315413664618e-38	79.6263997422297
SLCO1A2	-4.40692779938875	-1.01403947881345	-14.2365368081582	8.32396193332011e-40	1.98490443455643e-38	79.544944398809
CFL2	-1.50447054834109	4.81801403170139	-14.2343740800466	8.5184339985214e-40	2.02808376738382e-38	79.5220005720914
ITLN1	-3.96298030370514	-0.872299833554278	-14.2267902866487	9.23684961552173e-40	2.19567310640863e-38	79.4415595932218
KLF9	-1.68000885653124	5.77279069952566	-14.2213595960424	9.78811414420989e-40	2.32306621272141e-38	79.3839694382126
FGFR4	-3.16052459082805	3.37623728628873	-14.220877105252	9.83864955547217e-40	2.3314058148507e-38	79.3788533526055
SECISBP2L	-1.56019427212389	6.20567198011825	-14.2188754516536	1.00510924610983e-39	2.37802565696797e-38	79.3576297536558
KHDC4	1.41149564839089	5.58192500660222	14.2126510515772	1.07413698171095e-39	2.53737631467508e-38	79.2916416320798
C1QTNF6	2.02414630560901	4.46654569748762	14.2114178445026	1.08836389460463e-39	2.56697914207216e-38	79.2785694473748
AHNAK	-2.19497639535653	9.22096055144235	-14.2081762925261	1.12666224451533e-39	2.6531756930717e-38	79.244211162475
ART4	-2.83526646807831	0.0649922211439686	-14.2047325714475	1.16882173616947e-39	2.74818303246555e-38	79.207714251178
NOS1	-3.96393336769097	-0.376615045018639	-14.2000746075546	1.22835908539973e-39	2.88369198001903e-38	79.1583556083556
LGI4	-1.7494002528546	0.95063089056716	-14.1912442919154	1.34964808412575e-39	3.16352496746626e-38	79.064806085748
SIDT2	-1.10295258410397	5.9334264684104	-14.1618404244319	1.84632171347995e-39	4.32102061599899e-38	78.7535049720384
CRABP2	4.48163893867813	5.68250022109811	14.160226395279	1.87833668603363e-39	4.38916266974093e-38	78.736426365149
MDK	2.6431640573003	7.55205258386002	14.1578050061531	1.92740666462656e-39	4.49688624280053e-38	78.7108066082887
C1QTNF2	-2.03426610425333	0.377637235028334	-14.1460764835015	2.18378236604977e-39	5.08720501334241e-38	78.5867425017871
CASS4	-2.05931816635427	2.88758738858493	-14.1268313662058	2.68013490914288e-39	6.233886757948e-38	78.3832785587467
PAX6	-1.54242959505366	0.601695156678795	-14.1164110065795	2.9942832648028e-39	6.95390141037485e-38	78.2731694993851
SLC25A10	1.93113834067746	3.74072748341063	14.1150125377301	3.03914697334836e-39	7.04728383927119e-38	78.2583953421319
CXorf36	-1.66027744245434	3.64828096015068	-14.1059283762255	3.34733531060763e-39	7.75005371150164e-38	78.1624432453087
SHCBP1	2.05439261464213	3.00590525627498	14.1011288537093	3.52254387044708e-39	8.13256045665107e-38	78.1117603744918
ANO2	-2.19906384864715	-0.450109893586656	-14.1011090347454	3.52328599891897e-39	8.13256045665107e-38	78.1115511044129
CAB39L	-1.48802524237065	3.63088195245937	-14.0989157779442	3.60638360394586e-39	8.31169871095102e-38	78.0883932303852
RASGEF1B	-1.53924656616006	4.43658192225072	-14.0846967508638	4.19457408537853e-39	9.65262018249267e-38	77.9383028102625
ADAMTS14	2.41330612778997	2.24212145821504	14.083739758316	4.23743349627591e-39	9.73645189690589e-38	77.9282038908248
LILRA5	-2.30805252612147	1.70780604923415	-14.070352605296	4.88481633160977e-39	1.12069528626114e-37	77.7869683297302
SLC1A1	-2.70504114214728	3.94855093639978	-14.0576014550505	5.59285155714134e-39	1.28119452765861e-37	77.6525051208402
S100A3	-2.40632705743609	0.568210425407889	-14.0507797007676	6.01273418963948e-39	1.37529941237947e-37	77.5805935413866
EPHA10	3.20920877907187	2.71996770591636	14.047121887889	6.2506659586512e-39	1.42756536871639e-37	77.5420418805116
CILP2	3.28173466145743	2.47739278366181	14.0468641968095	6.26777769829277e-39	1.4293176190896e-37	77.539326125093
CENPI	2.27759450483214	1.85652252484769	14.0306321074322	7.44526540008567e-39	1.69245406865036e-37	77.3683097163237
MVB12B	-1.6298184917698	4.6026228884766	-14.0305063032531	7.45520316860249e-39	1.69245406865036e-37	77.3669846689733
LEPR	-2.3193476857444	4.06553419083941	-14.0296153746044	7.5259604954235e-39	1.70595948834884e-37	77.3576010286836
SRPX	-2.20931092921894	2.8152128365603	-14.02619472553	7.80390133764431e-39	1.76631799782676e-37	77.3215760753944
PCYOX1	-1.15989803643062	7.04479954655001	-14.0236673673993	8.01580918304172e-39	1.81157287536743e-37	77.2949617522472
ARL13B	-1.07773056924402	3.69061141788307	-14.0153807946073	8.75165741681897e-39	1.96983104009154e-37	77.2077169814232
ZFP69B	1.48938401775836	1.04876061123577	14.0153437500945	8.7550937127302e-39	1.96983104009154e-37	77.2073270183337
DNAH14	1.76916482112234	3.12137855864668	14.015101165216	8.77762945331649e-39	1.97197129350324e-37	77.2047733695751
CDKN3	2.53852611156086	2.46260068318678	14.0084382293454	9.41972486305319e-39	2.11308850187187e-37	77.1346424992337
CBX8	1.28710967399622	3.48435679704162	13.9976479558279	1.05603116274475e-38	2.36544731749719e-37	77.0211048687518
KIFC1	2.37048234544748	4.00454514565004	13.9936487058196	1.10171605029046e-38	2.46413359431287e-37	76.9790350787353
SYT12	4.52761915730274	2.80450095482153	13.9880973040003	1.16841411946525e-38	2.60945820013906e-37	76.9206475995766
AFF3	-3.24426759290198	2.29716325829307	-13.9711488442606	1.39797729617966e-38	3.11755113678239e-37	76.7424626660609
ADAMTSL4	-2.20669515742804	4.49267210453877	-13.9675205463451	1.45268493363029e-38	3.23478753897497e-37	76.704331316784
GUCY1A2	-2.33986630872595	3.39435072545512	-13.9671177932314	1.45888772695905e-38	3.2438293629389e-37	76.7000989191607
BUB1	2.32018758862049	3.99134680223548	13.9664840305339	1.4687017855145e-38	3.26086252731093e-37	76.6934390441123
ZNF365	-2.2899953360061	0.847861089980032	-13.9529660209904	1.69443515911016e-38	3.75653545816194e-37	76.5514218846614
ARAP3	-1.36787009043287	4.29512409823722	-13.9521733633346	1.70869632164123e-38	3.78261399156309e-37	76.5430965626732
ZNF366	-2.10438290455378	0.891215319407632	-13.9518222834359	1.71505096799761e-38	3.79113894268902e-37	76.5394092299214
OLFML1	-1.7922772543417	3.1887218391289	-13.9461697770707	1.82066631706413e-38	4.0187360602019e-37	76.4800483824326
TMEM273	-1.77966906773751	3.45278060728975	-13.9419274865219	1.90416805272927e-38	4.19693051738378e-37	76.4355051858923
ITPRID2	-1.25583492317035	6.8938782877505	-13.9413509618821	1.91580664618634e-38	4.21644538322e-37	76.429452323464
ACP5	-1.91447678494638	6.70625283614809	-13.9319123631298	2.11675008460099e-38	4.65193465617246e-37	76.3303756697888
TK1	2.35597458016287	5.29783689207848	13.9310365871123	2.13642754011738e-38	4.68837475542861e-37	76.321184404345
CHEK1	1.91592132158933	3.61586211024299	13.9306304200427	2.14561531930093e-38	4.70172317870546e-37	76.3169217822771
DOK2	-2.12780753473951	3.89981431246679	-13.9276492351454	2.21426792243114e-38	4.84515099442954e-37	76.2856369213569
CYBRD1	-2.11898831429173	6.91451054702263	-13.9263143420253	2.24571410606555e-38	4.90686911890976e-37	76.2716295175355
GPER1	-2.40348891507612	1.39358951500449	-13.893430070514	3.17782588136142e-38	6.93352154114907e-37	75.9267813148313
AURKA	2.24820124874847	3.94735944692399	13.8857969775999	3.44431284881606e-38	7.50414174917594e-37	75.8467945607951
ECE2	1.89111704266459	3.25638864369409	13.8716687085657	3.997684840789e-38	8.69726204873951e-37	75.6988043870162
C1QTNF7	-3.05646956699576	1.41915204995368	-13.8620428211442	4.42461146930094e-38	9.61226210446985e-37	75.5980196313196
LMNB1	1.72248838487393	5.14748948476627	13.852840778022	4.87513921513505e-38	1.05607092983655e-36	75.5017060435194
CCBE1	-3.26191857144514	2.06069588794819	-13.8495788289915	5.045584736156e-38	1.09143205821249e-36	75.4675725668385
CCDC69	-1.76107862099648	5.46676829538031	-13.8466694666637	5.20261027518013e-38	1.12379350623078e-36	75.4371320769225
PDK4	-2.78126481237202	5.15544926902453	-13.8433371546007	5.38845512937325e-38	1.162279025199e-36	75.4022703119144
PDE2A	-1.82884059185506	2.52354703958595	-13.8314373757801	6.10776436691844e-38	1.31555857814906e-36	75.2778130754895
CDH13	-2.09961680727988	3.30533389996258	-13.8298690184117	6.20944313105122e-38	1.33555948707923e-36	75.2614140546885
ECT2	1.88080613129154	5.27432485945802	13.8250242124406	6.5343147988476e-38	1.40344105934965e-36	75.2107619357805
PRKCH	-1.09762392611956	5.19024668348448	-13.8101115328567	7.64446039507083e-38	1.63955268133375e-36	75.0549080733964
PPP1R14A	-2.157311571894	2.7660287104752	-13.8076099828775	7.84828165568491e-38	1.68088657468714e-36	75.028772596698
BZW2	1.2513513540952	6.4041607791021	13.8056271676822	8.01367755696813e-38	1.71146834368987e-36	75.0080584416172
ERO1A	1.74097937784112	7.43888912696668	13.8032461121281	8.21688855653233e-38	1.75239614821145e-36	74.983185954383
JPT2	1.07234350131381	7.24210011153932	13.8022947391914	8.29951190151956e-38	1.76752755573571e-36	74.9732485372798
PMM2	1.0822986983896	4.26627412769506	13.8002919277276	8.47616479378738e-38	1.8026135857799e-36	74.9523296353024
DKC1	1.05636226268158	6.10921374758608	13.7996348736063	8.53493094149809e-38	1.81256555843147e-36	74.9454671973953
GIMAP4	-1.64893951769065	4.89821166640714	-13.7964575989997	8.82488179078604e-38	1.86890014092423e-36	74.9122853175739
DIXDC1	-1.3162738824635	4.04368978613131	-13.7937334491302	9.08128407779923e-38	1.92051401544743e-36	74.8838387793374
P3H4	1.82765778289811	4.93816432264573	13.7872841841439	9.71827987859643e-38	2.05235974786202e-36	74.8165048001467
ADTRP	-2.5901189419447	1.83423043321704	-13.7822656677272	1.02446015949175e-37	2.15768750803838e-36	74.7641198709176
FABP5	-2.25906385961176	3.6340428287932	-13.7822570954842	1.02455244900251e-37	2.15768750803838e-36	74.7640303994274
BMPER	-3.236546215736	0.647245410132404	-13.7768632286407	1.08429719107981e-37	2.28033723157367e-36	74.7077384190653
PDE8B	-1.68039976643771	2.40447838901473	-13.7758599754873	1.09578662599064e-37	2.30130389608187e-36	74.6972694275303
ITIH5	-2.78607929656699	3.73653620113614	-13.7655446722821	1.22118946797981e-37	2.56111508644741e-36	74.5896515958491
SLC25A25	-1.42481854673829	4.5771811144716	-13.7645409191604	1.23413049703481e-37	2.58467551674981e-36	74.5791818293341
IL17D	-1.767552540526	0.397474494004046	-13.7593536975881	1.30321739380433e-37	2.72183693475657e-36	74.5250821815353
PAFAH1B3	1.97190337622739	4.7455731235011	13.7541194294825	1.37683725881083e-37	2.87163495494677e-36	74.4705025472457
WIF1	-5.30314853998525	2.56583540507306	-13.7508221239122	1.42532652099544e-37	2.96867870438967e-36	74.4361258438308
CXCR1	-2.86163012930865	-0.539212250729973	-13.7487341724621	1.45690747404034e-37	3.03028749614269e-36	74.4143597022084
MMACHC	1.00900875564678	3.27231461803916	13.7339665200762	1.70108902958079e-37	3.53331825595506e-36	74.2604610861706
DCAF13	1.24820476047379	5.63000587379253	13.7291545702931	1.78915010801685e-37	3.71113848432755e-36	74.2103326618114
RGS17	3.0788931316638	2.56199514218322	13.7149908713519	2.07559940370865e-37	4.29854705765551e-36	74.0628353806831
TBX4	-2.59810986378565	3.01802908539187	-13.7148797253694	2.07801905045822e-37	4.29854705765551e-36	74.0616782460975
GPC3	-3.01535692930223	4.32189955357157	-13.714676168195	2.08245777771174e-37	4.30185206959225e-36	74.0595590364025
TIMELESS	1.51455845502275	5.22510863986123	13.7046214575598	2.31388006869142e-37	4.7734021798536e-36	73.954900962154
INTS8	1.08888205400742	5.38663637654199	13.7017709391372	2.38403176639657e-37	4.91142979684039e-36	73.9252375705374
PCDHGB7	-1.98110609585262	1.73924733076581	-13.6997900651668	2.43402553186613e-37	5.00761067982568e-36	73.9046258615375
LBX2	1.77203636885357	0.235930045739718	13.6977410193137	2.48683920973665e-37	5.10932419454985e-36	73.8833064296984
NDRG4	-2.32189376484912	2.89052417755575	-13.6885765605378	2.73737731624577e-37	5.61644543666577e-36	73.7879745184687
GNL3	1.0592918519257	6.25354126031859	13.6866714008364	2.79253736896229e-37	5.72186750214169e-36	73.7681605482851
CCT3	1.24281705956283	8.17325082256881	13.6680192014003	3.39463645917774e-37	6.9461601709283e-36	73.5742505407405
HACD4	-1.62409007581449	4.33310957109765	-13.6512678898104	4.04478484366605e-37	8.2653349666385e-36	73.4002199255859
SFRP5	-3.67902598959063	-0.773296275379403	-13.6375172285804	4.67013705746644e-37	9.53035246956292e-36	73.2574466348272
MAD2L1	2.16944836205439	3.70951943513317	13.6352604493063	4.7816009719044e-37	9.74468397262133e-36	73.2340216562831
TIMM8A	1.12868535262097	2.81271951102381	13.6342020448968	4.83478553911983e-37	9.83982831093447e-36	73.2230363004126
PID1	-2.37362455222419	3.70966485666423	-13.6295505038139	5.07559946598835e-37	1.03160707535565e-35	73.1747624716511
GALNT7	1.5403583324423	6.04088360150771	13.627339197258	5.19423547704154e-37	1.0543044717609e-35	73.1518164925911
C8B	-4.25214237381717	-0.418814411646353	-13.6263987489256	5.24552392062427e-37	1.0632894672837e-35	73.1420583698056
CSRP1	-1.00532252883689	8.00361296362004	-13.6224088936748	5.4687863318206e-37	1.10558561597366e-35	73.1006634240771
ARHGAP24	-1.51122089401768	3.87085034860639	-13.6214437329467	5.5242014359686e-37	1.11529944191249e-35	73.0906507878457
POLG2	1.19477999790645	3.3904980265642	13.6199897446073	5.60874082618407e-37	1.13085956844313e-35	73.0755677261135
SPC25	2.07803304760235	1.74953682848302	13.6195556721479	5.63422811082604e-37	1.13448779327298e-35	73.0710650050858
RASL12	-1.69194606975301	3.55774997817732	-13.607648722687	6.38020320923879e-37	1.28128696278904e-35	72.9475811672341
SVEP1	-2.51196653181375	4.18720262578539	-13.6042078796826	6.61355234664025e-37	1.32638953156062e-35	72.9119076446472
TINCR	-3.23130907864098	0.589957165000154	-13.595348614137	7.25424219632235e-37	1.45295946212583e-35	72.8200795110131
FIBIN	-2.44593254240587	2.77641218706432	-13.59465104434	7.30724081573534e-37	1.46164122102859e-35	72.8128503893046
PAK1	1.0959088468794	6.29311199913232	13.5868512099347	7.92677199834311e-37	1.58347205275609e-35	72.7320316821396
NXF3	-3.10242028484688	-0.746496908196291	-13.585241334569	8.06101627728992e-37	1.60816743703194e-35	72.7153538457491
TPPP3	-3.02842819669804	4.77122905911407	-13.5645940332869	9.9974986038455e-37	1.9892526131331e-35	72.5015461036357
HHIP	-4.67434132728531	2.56410297496289	-13.5571879531783	1.07997058300712e-36	2.14605178056349e-35	72.424896131781
IL1RL1	-3.58351117768177	1.62742599397246	-13.5550685098399	1.10408616415342e-36	2.19109733913644e-35	72.4029648028186
SYNDIG1L	-2.97336576573242	-0.82432722605935	-13.5548694029498	1.10637903826514e-36	2.1927737431166e-35	72.4009046006804
SLC44A2	-1.03024446277445	7.669969476835	-13.553197132925	1.12582476189117e-36	2.2283971953668e-35	72.3836018905931
ALOX5	-2.04929235456999	5.53836794638356	-13.5457959890949	1.21605839339325e-36	2.40385851080425e-35	72.3070369706092
C2orf40	-3.67261909289	0.0954795569193709	-13.5391092014467	1.30376124939504e-36	2.57386608061795e-35	72.2378810667725
CLSPN	2.33037491212894	2.25053436698619	13.533733544031	1.37881493488841e-36	2.71849163334378e-35	72.1822981816712
SLC50A1	1.59281321231761	6.45075967575309	13.5271999397056	1.47585331524519e-36	2.90603002593532e-35	72.1147581448401
MRC1	-2.9205374479182	6.0991267794724	-13.5268726875197	1.48088879387827e-36	2.91215819700063e-35	72.1113756840697
SPATS2	1.12043726158129	4.94139766962479	13.5255062329242	1.50210025471895e-36	2.95003917729629e-35	72.0972525516478
IL33	-2.67670431663109	4.35230077452606	-13.5115302215743	1.73721212178896e-36	3.40736605545706e-35	71.9528454223215
FFAR4	-2.75636364095851	1.05430287721862	-13.511122955422	1.74458715425893e-36	3.4174047464151e-35	71.9486385308913
ADH1B	-4.77213971857514	4.39751245690756	-13.4882267576093	2.21349948952462e-36	4.32474958327508e-35	71.7122384439535
TFB2M	1.12125799434559	4.4434155949717	13.484195497763	2.30819728936816e-36	4.50395919531092e-35	71.6706382809552
MANF	1.27543934220832	6.21416288437369	13.4835786317115	2.32303983820447e-36	4.52708741700027e-35	71.6642731793304
FIGNL1	1.42910555570766	3.88497409372839	13.4787250879666	2.44318818847609e-36	4.75510996785411e-35	71.6141975296186
ARHGEF6	-1.61023645157075	4.64155578585766	-13.4475098453546	3.37837940103429e-36	6.56680627605406e-35	71.2923686831658
PLSCR4	-1.56042976398909	4.52605969714821	-13.4462559632979	3.42261999619918e-36	6.64427076698052e-35	71.2794494787153
RAD51	1.92893503463604	2.31239932798434	13.4455958937169	3.44614056719794e-36	6.681364976762e-35	71.2726487990868
GINS4	1.99764028700131	2.28309258883301	13.4410664246354	3.61194331617298e-36	6.99386773574057e-35	71.2259866024756
MRPL3	1.00008148711874	6.40504661176137	13.4384415367143	3.71164087395201e-36	7.16857986140067e-35	71.1989490754247
HPSE2	-2.91784340882158	-0.563828144844745	-13.4335295606308	3.90562878719676e-36	7.53363453448833e-35	71.1483610851194
SYNE3	-1.90256956522742	3.18925250696449	-13.4234559322786	4.33563111048274e-36	8.35243336831166e-35	71.0446446221452
TRAF4	1.25594180487073	6.60992326796644	13.4223669039514	4.38485390064767e-36	8.4365257641178e-35	71.0334346519211
RPP40	1.42657680837134	2.37313487626001	13.4165999320984	4.65494485896061e-36	8.94481916933777e-35	70.9740801322417
CENPE	2.23009868992779	3.04047698235076	13.4151236761962	4.72670836853765e-36	9.0712063518881e-35	70.9588884835708
KRT4	-4.54060501507614	1.11747296348321	-13.4123440851242	4.86483398423734e-36	9.32447040371161e-35	70.9302870825574
ZBED2	-2.67721376673395	1.8104039039756	-13.4087978970856	5.04690627102964e-36	9.66122057597102e-35	70.8938021671217
EPCAM	1.47536825459396	8.60568587536155	13.4081957019967	5.0784921971027e-36	9.7094102081476e-35	70.8876070027991
GATA6	-2.25124347300959	3.58368927505601	-13.3980980612947	5.6384422470351e-36	1.07663672767472e-34	70.7837483453946
ANXA3	-2.2838284323734	5.59845655131315	-13.3867260737998	6.34299782759365e-36	1.20964323810356e-34	70.6668326941935
SLC39A11	1.23192270565501	5.9493696308787	13.3803714219544	6.77421540134221e-36	1.29025370574998e-34	70.6015235798869
KIF23	2.16549250139623	3.6209440433155	13.3774514973939	6.98203130803382e-36	1.32514026175644e-34	70.5715200145526
ZBTB4	-1.07464169322766	6.78497571710244	-13.3774293105194	6.98363445305535e-36	1.32514026175644e-34	70.5712920476934
NECTIN4	2.13388970276005	5.59893859094836	13.3767549571005	7.03253618639197e-36	1.33274922320835e-34	70.5643632627752
CDC25A	2.06755802147991	1.89397110103042	13.375379019309	7.13337494391747e-36	1.35016954250998e-34	70.5502264847535
ZYG11A	3.68343280782418	0.413476769274663	13.371545986959	7.42194698752012e-36	1.40128580155897e-34	70.5108489348521
NRN1	-2.21081805318166	2.60654266602936	-13.3674701592525	7.74156431477354e-36	1.45981029706477e-34	70.4689837509872
SRGAP2C	-1.13905505022911	2.51655031368627	-13.3668454606349	7.79174907562887e-36	1.4674460759101e-34	70.4625677165183
HYAL2	-1.23299901258632	6.1904691744869	-13.3639175625579	8.03131306141541e-36	1.51068499845903e-34	70.4324985724516
FKBP11	1.62755134316987	5.33335840551063	13.3636689420981	8.05199031429115e-36	1.51269525234487e-34	70.4299454348423
RCCD1	1.21721885440191	3.51953892781532	13.3611881873038	8.26123643395562e-36	1.55008230586067e-34	70.4044714232154
PGM2L1	1.66766706032615	5.0822719785504	13.36096514837	8.28031259416393e-36	1.55173877847562e-34	70.4021812383072
ROR1	-2.18220692677353	3.06697699200377	-13.3578565334983	8.55080061800551e-36	1.60044774978788e-34	70.3702638273419
S1PR4	-1.94196528787381	2.48699837119937	-13.3451595145613	9.75008090669212e-36	1.81817395429966e-34	70.2399398972657
TNS2	-1.56625955559797	6.22750190677993	-13.3409628264138	1.01822167593912e-35	1.89642221612179e-34	70.1968791996663
COL11A1	4.95615433419166	3.64955245617814	13.3376664040309	1.05349868155533e-35	1.95971462360083e-34	70.1630609223804
ENTPD8	3.48505858763981	0.889439534333775	13.3302379042084	1.13752238462866e-35	2.11341888933095e-34	70.0868678344565
VAMP2	-1.24453507340913	5.87272850597856	-13.3267483412459	1.17926533989507e-35	2.18828869812391e-34	70.0510837796745
KCNK3	-3.2467572527747	2.94749847335626	-13.3214196795399	1.2459704762126e-35	2.30923928406501e-34	69.9964502705492
MARC2	-1.71035508229468	3.99864602333664	-13.3191586053161	1.27539860102681e-35	2.36089066219413e-34	69.973271576506
PCDH17	-1.76896465242071	4.30883100082055	-13.309877262893	1.40362781172597e-35	2.59508331198469e-34	69.8781490777134
XYLB	1.40603601866107	2.31555289589241	13.3018431530511	1.52494615037531e-35	2.81594324499792e-34	69.7958381507496
C5orf34	1.74659148180368	1.63607791537057	13.2977371472686	1.59092580027195e-35	2.93420200581216e-34	69.7537817530187
PROS1	-1.7943832927196	5.39094598302582	-13.2927045269172	1.6756857265828e-35	3.08676803794608e-34	69.7022439502487
FRY	-1.71505872871328	4.93658895942027	-13.2874991679556	1.7680892665353e-35	3.25302644883081e-34	69.6489482914438
GATA2	-1.97164946226838	3.53997395782142	-13.2856944247039	1.8012972816111e-35	3.31010235899943e-34	69.6304728632172
POLR2H	1.0992724925605	5.55145221386441	13.2799074404371	1.91202767396164e-35	3.50932400474269e-34	69.5712398090315
KDM5B	1.03097320369845	6.78223905283537	13.2711524558633	2.0925675661943e-35	3.83603608805256e-34	69.4816542006971
LMOD1	-2.01624179106084	3.95444628219146	-13.2610279190587	2.32261606183331e-35	4.24747009761836e-34	69.3780946027165
BMX	-2.43177593512069	-0.132055087541877	-13.2596886372383	2.35487625527904e-35	4.30127095988363e-34	69.3643988712248
PRDM11	-1.2545197429976	3.34439276783832	-13.2539552896251	2.49810075945797e-35	4.55737851803765e-34	69.305777147341
NCF2	-1.86423937646966	5.32117221752999	-13.2467031711104	2.69175722591302e-35	4.90476388866125e-34	69.2316462026294
CRTAC1	-3.9547962834142	3.83926939493221	-13.2459839287542	2.71176014297407e-35	4.93527308712901e-34	69.2242953310959
IHH	-3.58591231574734	-1.01408081599186	-13.2458102097303	2.71661361682897e-35	4.93817087467278e-34	69.222519903385
MYH10	-1.59540563814057	6.69379733395977	-13.235810849088	3.01106553270507e-35	5.46685303311993e-34	69.1203466885048
KLF2	-1.97694656082089	4.44457946389864	-13.2350504621814	3.03471584925578e-35	5.50319369933305e-34	69.1125787931396
REM1	-1.74224698705459	0.264045635108362	-13.2311889598556	3.15770626275859e-35	5.71937658261849e-34	69.0731345407605
SYNPO2	-2.07071611526594	3.92237517140505	-13.2270663652417	3.294496449984e-35	5.96000779518013e-34	69.0310302201538
WNT7A	-4.11712834070613	0.0973733819232274	-13.2257293297613	3.34011537088717e-35	6.03532541121402e-34	69.0173765276928
LRP2BP	-1.97359477574873	2.05958006600293	-13.2178688935759	3.62131939098701e-35	6.53563983531888e-34	68.9371216423272
TMOD1	-2.08634794396822	1.61523672673117	-13.2147648378843	3.73875253759501e-35	6.73954653860281e-34	68.9054364687813
PREX2	-2.28017570208228	2.81728059284766	-13.2072808405949	4.03772066810212e-35	7.26981764047589e-34	68.8290590046017
PEBP4	-4.59064003270437	2.92250869873078	-13.2062767687154	4.07960210971879e-35	7.33650061108812e-34	68.8188138096135
ALOX5AP	-2.22895053066801	5.14767336998178	-13.1840064392037	5.12827522174966e-35	9.2114286367418e-34	68.5916846975011
RAB40A	-1.83121141420297	-0.019329127691666	-13.1763819519853	5.5458147582259e-35	9.94961221197353e-34	68.5139728026101
FAT3	-3.04600173528299	0.0647630679479033	-13.1727154966172	5.75848987093795e-35	1.03189412574843e-33	68.4766115563257
FAM13C	-1.92668024136605	1.27425688631779	-13.159683407649	6.58232621678738e-35	1.17812746542074e-33	68.3438604736144
AQP11	1.34625855418418	0.761867782959779	13.1590201965522	6.62725730665873e-35	1.18476895085509e-33	68.3371066158141
MAST1	2.40156051265847	0.364301058863677	13.148216963589	7.40368757626707e-35	1.32201223207354e-33	68.2271174294975
MMRN1	-2.61964974989797	2.83295928379038	-13.1464944750417	7.53559490570671e-35	1.34398089590355e-33	68.2095851243909
SORBS1	-1.790386404834	4.52228778190015	-13.1424832141082	7.85191820631909e-35	1.39874994682451e-33	68.1687615004024
CENPK	1.92242035910786	2.32441456083295	13.1366975279029	8.33160339746432e-35	1.48245756338901e-33	68.1098911599668
PAPSS2	-1.74376637343813	6.2882531458342	-13.1357786127842	8.41043061583904e-35	1.49472699982435e-33	68.1005423540684
THBS2	2.56293904732839	6.8840515329972	13.1352484699915	8.45624524205054e-35	1.50110744964982e-33	68.0951489813443
GKN2	-5.18148188899686	0.988304455044888	-13.1331294956808	8.64186142993159e-35	1.53226072332581e-33	68.0735929316023
SOX5	-2.11534967990916	1.02600376913358	-13.1310415561226	8.82872752982024e-35	1.56356248253261e-33	68.0523544656067
APOA1	-2.40858660662562	-1.95142764860171	-13.1302483558987	8.90076735847714e-35	1.57447919792127e-33	68.0442865408544
STRA6	3.7469687334519	2.33624357685107	13.1180065649574	1.00897998266768e-34	1.78272752596896e-33	67.9198049065742
ICAM2	-1.50921107246095	3.49269104756658	-13.1174002507139	1.01526379905264e-34	1.79173944583393e-33	67.9136412134822
SAMD10	1.55229795949405	3.37017153729512	13.1143630648458	1.04733256716197e-34	1.84618273946059e-33	67.88276803294
WISP2	-2.44791545830441	3.13638669741855	-13.1141243925688	1.04989498304474e-34	1.84854765503063e-33	67.880342081564
NTN4	-1.92537766769519	5.60226773335748	-13.1113784671358	1.07982858132028e-34	1.89904348180623e-33	67.8524332524454
PDE1B	-1.79087565623348	2.02830000832917	-13.1091383446503	1.10487677731426e-34	1.93944550392728e-33	67.8296676512401
GMFG	-1.63316079149016	4.39900942167362	-13.1090953151779	1.10536353842904e-34	1.93944550392728e-33	67.8292303783733
SCN7A	-3.03959580730938	3.59566100690129	-13.1013875022125	1.1960932798926e-34	2.09620884770066e-33	67.7509150345777
CYP24A1	5.00002228137478	3.72198802238022	13.0980988537335	1.23702708697864e-34	2.16544094231567e-33	67.7175084093545
EPB41L2	-1.55070751711529	5.42740794711987	-13.0974544373621	1.24521013316201e-34	2.17724847994679e-33	67.7109628655816
AGTR1	-2.68856004061652	0.502487786868675	-13.0897725503533	1.34701025264242e-34	2.35252932474181e-33	67.6329491693479
HNF4G	3.09800916828239	2.13612564471746	13.0831561310993	1.44130835442047e-34	2.51431925145562e-33	67.5657761389776
ZFYVE9	-1.37346712748295	4.32690153278654	-13.0804430825763	1.48184998420411e-34	2.58206817730939e-33	67.5382374085601
SLC11A1	-2.01315144848688	4.85768217041543	-13.066244170841	1.71329676779934e-34	2.97850053478962e-33	67.3941632495858
PTGER4	-1.86303635515574	3.72984683968139	-13.0642165569683	1.74916206411857e-34	3.03736375858754e-33	67.3735964323955
JAML	-2.03485290705407	4.47508047087272	-13.059702498313	1.83171657058685e-34	3.17707357523781e-33	67.3278150593386
SSTR1	-3.28885312736229	1.13415184123696	-13.057914772087	1.86547363591112e-34	3.23192240217004e-33	67.3096864459052
KPNA2	1.76184814516015	6.32699194264612	13.0551938916742	1.9180439299937e-34	3.31920242148167e-33	67.2820977300349
HSD17B4	-1.03415138282517	6.873875178436	-13.0547769793737	1.92622844497987e-34	3.32956062943895e-33	67.2778706758105
PCOLCE2	-3.16646714297519	2.12412018058582	-13.0442805320497	2.14414859914076e-34	3.69780160457739e-33	67.1714723546812
PGM5	-2.39244727347393	2.98446005802972	-13.0429880516715	2.17262637598932e-34	3.74265171618092e-33	67.1583742765331
LIMCH1	-1.83548430225216	7.14906991513923	-13.041863310454	2.19771461909967e-34	3.78156758663719e-33	67.1469766637167
ARHGEF16	1.58562139528027	4.99144769969914	13.0364957072553	2.32147467449421e-34	3.98998518969254e-33	67.0925913433178
MNX1	3.19311759227106	0.322546075097605	13.0152998125224	2.88181105024897e-34	4.94743570554081e-33	66.8779530688625
ACSS3	-2.20991016314964	3.16293454543768	-13.0143498338139	2.90986018367345e-34	4.98993237838996e-33	66.8683377442376
TYMS	1.67124583627868	4.14970309572687	13.0103956429073	3.02956274099072e-34	5.18932568145718e-33	66.8283191179261
C2CD4A	3.40610860339753	2.50710760104256	13.0099601632384	3.04304189066167e-34	5.20652432863266e-33	66.8239122335504
CCDC150	2.06948890686611	0.757653596446212	13.0050905283764	3.19789829549169e-34	5.46530203051187e-33	66.7746390219295
CCL14	-2.71855096920262	0.0174322317693861	-13.0022225982417	3.29274597813123e-34	5.62105519739155e-33	66.7456247885051
UBL3	-1.19077632471875	6.22028117919216	-12.9949322879103	3.54665181944745e-34	6.04087759843344e-33	66.6718863350954
LPL	-3.14316049164682	4.98830540153354	-12.9846699398034	3.93743728463119e-34	6.69895228807702e-33	66.5681260330212
ANKRD29	-2.97975347115199	3.56784755635944	-12.968706352094	4.63221683895765e-34	7.86225624973176e-33	66.4068127260883
CBX3	1.00227428553036	7.58044701865712	12.9686098413456	4.63676847907176e-34	7.86225624973176e-33	66.4058378145029
RALGPS2	1.55845872228674	4.83831418482276	12.9655158350469	4.78507212588399e-34	8.10464900784511e-33	66.374585593782
CD300LF	-2.08799371160108	2.97419921214128	-12.9591839562258	5.10346140249053e-34	8.63425838620241e-33	66.3106409718841
CYP27B1	1.98053257179731	2.33491477403116	12.9580126387167	5.16463081667181e-34	8.72799551629962e-33	66.2988139401448
TMEM150B	-2.11658844346617	1.48506450242015	-12.9551361857536	5.31796283560088e-34	8.97710069751043e-33	66.2697723457226
LHFPL3	-3.27684589825667	-1.02599113246183	-12.947914030943	5.72322129530846e-34	9.65044731108695e-33	66.1968710514768
SLC5A6	1.05939822025619	5.0195468917187	12.9450827535028	5.89035753515098e-34	9.92122289179712e-33	66.1682980087841
P2RY6	2.52708145883807	3.39965760879499	12.9444986187411	5.9254404316484e-34	9.96922433511334e-33	66.1624033994222
ZNF485	1.13755073664222	1.57865029200183	12.9393627907404	6.24299204097588e-34	1.04918296875091e-32	66.1105832464035
PRICKLE2	-1.53381850944579	3.86467412515375	-12.9385185040237	6.29679299857943e-34	1.05705143663514e-32	66.1020655540203
CD83	-1.67146100329894	4.69716713437465	-12.934321728083	6.57115587471806e-34	1.10188751112936e-32	66.0597304768511
XDH	3.18251340202082	3.22145117914124	12.9310996929823	6.78984540304724e-34	1.13729910501041e-32	66.0272333463481
PLA2G1B	-3.93717210548698	0.595227282199361	-12.9259832713942	7.15209865205313e-34	1.19665279325291e-32	65.9756389502362
XPR1	1.62592129018311	6.99920030030589	12.9240032109196	7.29740056738192e-34	1.21961632882226e-32	65.9556749399005
UTRN	-1.49525610431388	6.80335715901024	-12.9188094586298	7.69265065524868e-34	1.28425706969984e-32	65.9033169566649
LMO7	-1.57088064030794	7.84375039476433	-12.9067562760332	8.69398358543255e-34	1.44823211716853e-32	65.7818549129005
MYO7B	-2.57244201026569	0.554125802420464	-12.9021650821376	9.10865627483944e-34	1.51564036608372e-32	65.7356054026565
FAM124A	-1.51043508623001	1.25810304447717	-12.8997709153177	9.33264891875512e-34	1.55120713422382e-32	65.7114913721576
FAM49A	-1.60503855064755	4.08867258529043	-12.897942615453	9.50738656888108e-34	1.57851806388155e-32	65.6930784445303
MOCS1	-1.50953794216023	3.626794111706	-12.896759514644	9.62219234701654e-34	1.59582953470454e-32	65.6811641413034
SLC12A4	-1.09514563899549	5.65444709715076	-12.8960425991569	9.69243103974565e-34	1.60571981185808e-32	65.673944811857
MT1M	-2.92871130283257	1.0117465150359	-12.89289558923	1.00068434237627e-33	1.65599588112148e-32	65.642257135214
SLC31A2	-1.61330826550563	1.19291172023677	-12.8878787100926	1.05292022831064e-33	1.73863883283312e-32	65.5917504897633
CST1	4.97636338464002	1.34287001707593	12.8730669281362	1.22351894042004e-33	2.01594382979764e-32	65.4426998083174
CRY2	-1.26343933798501	5.56126602769995	-12.8617266106756	1.37250282600929e-33	2.25896062950355e-32	65.3286477428315
TMEM79	1.20951183416521	3.23549102131627	12.8571718332727	1.43730679246693e-33	2.3630509719364e-32	65.2828553154467
SHANK3	-1.43374965441452	4.555344811559	-12.8552149683431	1.46607577447963e-33	2.40773529036557e-32	65.2631843688919
DTL	1.87009555593481	3.582691229724	12.8527302452034	1.50343274570048e-33	2.46374227655808e-32	65.2382096830782
PTTG1	2.01839294455146	4.04061467011258	12.8520836445721	1.51330861424686e-33	2.4772453012893e-32	65.2317109564775
RIPOR1	-1.34232414929027	5.7593839190459	-12.8473236256894	1.58802662690326e-33	2.59674937198371e-32	65.1838755803701
PDK1	1.5197514140279	4.7296452912012	12.8460888328702	1.60800199789796e-33	2.62657672623203e-32	65.1714682785236
RFC4	1.52770282334758	3.87134924981616	12.8411590683582	1.69027573163668e-33	2.75502208056433e-32	65.1219403110938
DNAJC22	2.95298571372626	2.27521221776777	12.8346589944201	1.80519640947035e-33	2.93917032604301e-32	65.0566523207733
RSPO4	-3.12171875000416	0.459924641497291	-12.8307901133812	1.87725742523797e-33	3.0532150303924e-32	65.0178014183181
MSI2	1.15957469261815	6.19212522720504	12.8304591421871	1.88355342822074e-33	3.06016802683675e-32	65.0144781477642
MEFV	-1.92667129042049	0.389151155955002	-12.8301132509143	1.89015572225845e-33	3.06760320969318e-32	65.0110051170709
NEXN	-1.67741751534354	3.50549186201569	-12.8208528238506	2.07574478568763e-33	3.36519566861693e-32	64.9180425866733
STOM	-1.36021960752519	8.05993945175268	-12.8199756870223	2.09423747642849e-33	3.39154479872516e-32	64.9092392560354
PLEKHA8	1.16724701495844	4.25800032398593	12.8198070182553	2.09781228293776e-33	3.39370444318841e-32	64.907546461302
ZEB1	-1.47308954283235	4.51445418681363	-12.8083987236669	2.35425091450975e-33	3.80448957817573e-32	64.7930797627308
CYP27A1	-2.00749100841993	5.84782693945534	-12.8053032697966	2.42906152245394e-33	3.9211993148185e-32	64.7620310693796
APBB1	-1.57880133471648	4.33432761372559	-12.8040035870475	2.46117333557714e-33	3.96880581973472e-32	64.7489959787671
GALNT18	-1.61360044211968	4.77973326707382	-12.8038711350856	2.46446952163208e-33	3.96989335069712e-32	64.7476676018778
STARD9	-1.92351870132237	3.17001338632192	-12.8008175951317	2.5416903096905e-33	4.08993354615659e-32	64.7170454398201
CYP17A1	-2.28434404647907	-1.39697520370798	-12.799172506297	2.58428661671858e-33	4.15406241511176e-32	64.7005495270806
EFEMP1	-2.00487635266127	6.62220082740048	-12.7891751991325	2.85886775171967e-33	4.59055943759695e-32	64.6003287363312
DBNDD1	1.7645864861216	4.63623474913504	12.7855016687979	2.96690252018525e-33	4.75395110694657e-32	64.5635135891784
LYPD1	2.9284083508884	1.21826552833506	12.784866791089	2.98598134072221e-33	4.77946400224268e-32	64.5571516224477
PLEKHO2	-1.23355566350355	5.59328731622345	-12.768769803609	3.51271870638662e-33	5.61664061796264e-32	64.3959073838823
NPM3	1.53844562587905	4.18957806189635	12.7670604116318	3.57382316749645e-33	5.70831544327334e-32	64.3787911205395
ARHGAP18	-1.25333616057819	5.73474185466112	-12.7668510217641	3.58138047197767e-33	5.71435859922928e-32	64.3766945746351
RBP4	-3.26087000602226	1.6463426920231	-12.7566732123639	3.96855522474211e-33	6.32531602480415e-32	64.2748114273027
SLC7A7	-1.63891953698129	5.1044640893542	-12.7565711245667	3.97264267572893e-33	6.32531602480415e-32	64.27378973018
SNCA	-1.78601554079404	1.32055886084595	-12.754891077749	4.04051464275803e-33	6.42662528578173e-32	64.2569764509235
ANO7	1.6284853152544	1.3711348413732	12.7544720239417	4.0576230694417e-33	6.44706490214966e-32	64.2527829141239
SPRED3	2.15233307350363	1.17896892947155	12.7534487841085	4.09970187235976e-33	6.50709494248128e-32	64.2425435236636
GNG11	-2.05468146022091	4.89304376745253	-12.7451084498407	4.45928807333994e-33	7.07042303733124e-32	64.159100665044
CENPL	1.27146325422429	2.97146094645727	12.7449998114355	4.46417334649372e-33	7.07076493855731e-32	64.1580139717573
ZBTB47	-1.13679351429389	3.80964248475135	-12.7436994131547	4.52306519067648e-33	7.15655727452698e-32	64.1450066977901
IL7R	-2.25842405934476	5.59670449279663	-12.7432998604714	4.54131482043538e-33	7.17793204708064e-32	64.1410103118664
CDK1	2.08000074073674	4.51299692958715	12.7425809526071	4.57433586604041e-33	7.22258536846547e-32	64.1338198675904
HYAL1	-2.76167239955314	3.61142102504653	-12.7402119359467	4.68485123486701e-33	7.38937681232877e-32	64.1101268397151
PTPRM	-1.62142821955086	5.66741511698891	-12.7371259181838	4.83281110731492e-33	7.61482058136966e-32	64.0792667072975
MRM1	1.19102434805291	2.97115431899201	12.7313544021503	5.1221266077261e-33	8.06229117403208e-32	64.0215630929288
SMAD7	-1.13769053133346	4.90567694778057	-12.7148741623237	6.04667060538854e-33	9.50765174525372e-32	63.8568759686433
CNKSR2	-2.47139805134373	0.313860810187893	-12.711504248545	6.2552700286448e-33	9.82544593088585e-32	63.8232154320165
SEC14L6	-2.95262297225584	2.08867272833252	-12.7027757636248	6.82948098154588e-33	1.07162695360174e-31	63.7360543195721
PLK4	1.73583833659424	2.74026390766298	12.6993582061899	7.06834423808638e-33	1.10795930075677e-31	63.7019365370072
JUND	-1.45062136873302	7.00535608592509	-12.697746431548	7.18386447362509e-33	1.12490254249877e-31	63.685847871855
CLCN2	1.25326514372681	2.86862667265896	12.6958697805126	7.32073944118814e-33	1.14515120473627e-31	63.6671166968369
HOXA5	-1.68933064343238	2.2924046944231	-12.6956854573033	7.33432242704211e-33	1.14609195242798e-31	63.6652770209522
SLC27A3	-1.45285617791791	5.05094158564884	-12.6933882849713	7.50572341312639e-33	1.17045997859485e-31	63.6423509024422
HOXA4	-2.02923695558791	-0.237885602442131	-12.6810105197753	8.50027570306117e-33	1.32282810581451e-31	63.5188599435844
ATP1A2	-2.81414609537431	0.695737852859286	-12.6767579939409	8.87140461212853e-33	1.37916641310935e-31	63.4764491429776
SERPING1	-1.61392753784905	8.16965964785235	-12.6758552717785	8.95223970739479e-33	1.3903057810192e-31	63.467447269414
ANKRD33B	-2.18516305265929	1.78737398682849	-12.6734283497968	9.17321482341172e-33	1.42316412762398e-31	63.4432480222237
COL1A1	2.73600590244116	10.6066921529277	12.669102445025	9.58064597496466e-33	1.48485303329493e-31	63.4001203002474
PARPBP	1.78153437370741	2.27546714801482	12.6619037628842	1.02989613974718e-32	1.59292005598077e-31	63.3283707766858
IL1RL2	2.03092238589016	1.27189927436136	12.6561682142901	1.09094556074933e-32	1.6856222123333e-31	63.2712211455215
WNT3	1.75082574807948	2.99230204305742	12.6536484846916	1.11889219658428e-32	1.72704033034446e-31	63.2461189954898
GCNT3	3.8572349186486	3.76400214471211	12.6520776677802	1.13667379621335e-32	1.75270006336686e-31	63.2304715966295
MMP1	4.35928965146026	4.28770948181166	12.6477418409511	1.1872286363166e-32	1.82879104894262e-31	63.1872868723036
PSMG3	1.40289730222863	5.09688839918252	12.6471576779545	1.19420880147384e-32	1.83767374714602e-31	63.1814692752857
TOX2	-1.84344097088657	2.6385649935904	-12.6466399592569	1.20042916502234e-32	1.84537039764145e-31	63.1763135170249
CCRL2	-1.81560644894917	2.81667308860601	-12.6402292770943	1.28017875481655e-32	1.96597025410063e-31	63.1124821112234
ID4	-2.39023878080509	3.76733183510582	-12.6344196590396	1.35699635665534e-32	2.08182764260133e-31	63.0546516338818
CRIM1	-1.50119213881637	6.35845810825352	-12.6336796286378	1.36710526533773e-32	2.09521335301052e-31	63.0472862756625
NEDD9	-1.88257665599274	7.02328507514544	-12.6303014202608	1.4142126374412e-32	2.16521817554445e-31	63.0136668780322
NPNT	-2.42826552852624	5.87222887751369	-12.6181217029803	1.59786935408519e-32	2.44393310702606e-31	62.8924993201386
PDLIM1	-1.10989156267824	7.17872203070117	-12.6169491113452	1.61675727261045e-32	2.4703268034175e-31	62.8808375805743
BPHL	1.1661346731372	4.1474109984815	12.6151472588978	1.64621529630038e-32	2.51280161457464e-31	62.8629188925842
SGCA	-2.45747724874572	1.72152944185139	-12.6147351204424	1.65302797683909e-32	2.52065957958686e-31	62.8588205513732
UQCC2	1.3336035502676	5.15533584850083	12.6077237179271	1.77332278864682e-32	2.70137360821833e-31	62.7891103977732
B4GALT2	1.1477340993383	5.7911887643179	12.6056796590853	1.81000581358536e-32	2.75448321902608e-31	62.7687917680927
MRAS	-1.20627553211236	4.43503235200186	-12.6017147151093	1.88332881071619e-32	2.86318924215508e-31	62.729384327127
ZC3HAV1L	1.4487481564223	2.16103932603134	12.5937771407868	2.03911956413595e-32	3.09692562087728e-31	62.6505145971583
PDCD2L	1.32210341771087	2.85500837789686	12.5907936020641	2.10093887075585e-32	3.18761687184219e-31	62.6208768434968
ABCG1	-1.57824958017203	5.28902650539763	-12.5903360987913	2.11058197714695e-32	3.19904227206797e-31	62.6163324758188
NCAPG2	1.53729115167387	4.59830585577227	12.5886278554136	2.14697879038503e-32	3.25095528440101e-31	62.5993653852338
AGTR2	-4.67443991672512	0.496069375897342	-12.5871372095834	2.17924944942584e-32	3.29652299332727e-31	62.5845606666824
MCM2	1.7214467130776	5.32886553178517	12.5854741897294	2.2158219304412e-32	3.34850056594218e-31	62.5680451708673
CCDC50	-1.09814346438548	5.74565162379623	-12.5808243417895	2.32135418776641e-32	3.50448106791217e-31	62.5218741111329
FEN1	1.41024265433745	4.75914684352832	12.5725870402759	2.52073569621258e-32	3.79790844896028e-31	62.4401053993862
TPRG1	-1.84875260466299	1.9937085762511	-12.5713481103233	2.55216371973389e-32	3.84143767835095e-31	62.4278096760579
TNS3	-1.19682347859221	7.31246104014906	-12.5682246031636	2.63314006017068e-32	3.9593849842209e-31	62.3968136416045
RASGRF1	-3.391194387099	3.10093432905028	-12.5496232903604	3.17117295696022e-32	4.7636806462591e-31	62.212316634902
NES	-1.81268192607439	5.45559983024235	-12.5490573370812	3.18915474916788e-32	4.78594461961348e-31	62.2067057185786
HEATR1	1.0169005449457	5.51949297607316	12.5479983193345	3.22307556803033e-32	4.8320604209025e-31	62.1962069077531
HLX	-1.38130599708946	3.09930061339194	-12.5407967067238	3.46346795575982e-32	5.1821968168098e-31	62.1248257596754
PUS7	1.15867242960999	4.33627808079989	12.5402799247791	3.48138927451381e-32	5.20386933807384e-31	62.1197044219423
IQCN	-2.46972031849474	2.3076408615828	-12.5376396186031	3.57440234016735e-32	5.33763315925188e-31	62.0935407568043
SUV39H2	1.18087848438598	3.20178168117053	12.533915485849	3.7098165611856e-32	5.53438841078545e-31	62.05664254464
RNF122	-1.1879207744546	3.32202523303407	-12.529520022341	3.87622528925733e-32	5.77694914664709e-31	62.0131010838899
SELENOP	-2.03400169826548	6.41391230571625	-12.5292174739897	3.88794910856543e-32	5.78872422830852e-31	62.0101043669531
TDRKH	1.24353125508494	4.77281852016538	12.5223551497407	4.16355400079885e-32	6.19297983105071e-31	61.9421449167101
C12orf49	-1.15573980961653	6.58233699303809	-12.5139275632167	4.52876165267975e-32	6.72958870901636e-31	61.8587139275408
RAD54B	1.47749942979729	1.30778018747527	12.5122941762653	4.60314885396224e-32	6.83341960261728e-31	61.8425475944242
FRMD4B	-1.20196907825455	4.99278712036661	-12.5092361522138	4.74570172817157e-32	7.03814060411105e-31	61.8122843233703
TRIP13	2.30502132323012	3.74301896846022	12.5022930427186	5.08588698338011e-32	7.52790818204708e-31	61.7435889132128
RFLNB	-1.33701657882905	4.13171081926677	-12.4949512087705	5.4720392192547e-32	8.09156424394088e-31	61.6709727195229
SHROOM4	-1.99903406297	4.45078246976104	-12.4944888213931	5.4973134340823e-32	8.12100683110968e-31	61.6664001983457
LILRA1	-1.70305050488488	0.288858785265899	-12.4894591863856	5.77985504859938e-32	8.53007457562298e-31	61.6166688223645
NAT9	1.00407457518452	5.11062163774981	12.4788801317516	6.42218607924848e-32	9.45960521517319e-31	61.5121048014249
HMGA1	1.92730626386095	7.48359766580408	12.4786125007365	6.43932569911864e-32	9.47563359922783e-31	61.5094601919834
IPO4	1.22844684243004	2.50315688961376	12.4751913242368	6.66247765987805e-32	9.79448900251199e-31	61.4756565853901
SELPLG	-1.67719621764132	5.15702920619301	-12.4739694066573	6.74403105180401e-32	9.90476413059325e-31	61.4635845027295
ZEB2	-1.6105997235001	5.48469441912126	-12.4644196398473	7.41658991963778e-32	1.08819771863522e-30	61.3692602648844
SH3BP5	-1.56780168325158	3.55561054962271	-12.4566305901174	8.01426589122271e-32	1.17475328291282e-30	61.2923581717628
WFDC1	-2.11925688262641	2.16054489558947	-12.4545503002186	8.18184850553573e-32	1.19815812447604e-30	61.2718240200918
GJA5	-1.78620354411537	4.59620838777173	-12.4502623339866	8.53835966992593e-32	1.24915789489873e-30	61.2295046511057
PITX1	4.01694817735898	2.20910747681552	12.4472635107292	8.79683569282896e-32	1.28573056043259e-30	61.199913341124
GIPC2	-2.44958332944982	1.10685562224735	-12.4456812350213	8.93633966647877e-32	1.30486070616993e-30	61.184301697912
KAT2B	-1.25657810828173	4.50928377186366	-12.4446671781857	9.02690127309638e-32	1.31681444197712e-30	61.1742970413457
PILRA	-1.73967457629149	3.36721093159719	-12.4425950137385	9.21480882050643e-32	1.34293200346591e-30	61.1538546114854
ACP6	1.23134135251588	4.58476622594696	12.4416660320105	9.30030963612709e-32	1.35408931259843e-30	61.1446906185891
NTRK3	-2.38898556684221	0.399084745005384	-12.4404328270297	9.41503132506063e-32	1.3694755458604e-30	61.1325262183846
SOCS2	-2.15730727534099	4.1552817998193	-12.436973017048	9.74446217608537e-32	1.41603307361118e-30	61.0984022443601
B3GNTL1	1.14640381683385	3.04098589426863	12.4303882029149	1.04034673146367e-31	1.51034805444132e-30	61.0334718687111
JPT1	1.49297072926388	6.96091836586642	12.4233353128419	1.11585804537821e-31	1.61842169761655e-30	60.9639483761084
CPNE7	2.64720096304854	2.01756772238034	12.4168132363181	1.19053083489834e-31	1.72507348344791e-30	60.8996779895653
TWNK	1.17638497312986	3.66720591024777	12.4161753925586	1.19809541147585e-31	1.73437482988215e-30	60.8933935620166
CACNA2D2	-3.78098854701756	4.86368309327474	-12.3998771404382	1.40848221060459e-31	2.03698544727553e-30	60.7328776418994
ARRB1	-1.43249605033593	5.78048836829797	-12.3960170686738	1.46347026150153e-31	2.11297304972954e-30	60.6948792960097
TLR4	-1.86036805448371	4.1511262882092	-12.3958109944321	1.46646520917364e-31	2.11478249498164e-30	60.6928509078485
CSF3	-3.85753397614404	-0.00111431932009475	-12.3937360378524	1.49696330085053e-31	2.15670963858028e-30	60.6724282234657
LPCAT3	-1.09866449267466	4.33052940155797	-12.3789502114682	1.73335226624046e-31	2.49017267698416e-30	60.5269576264626
NDRG2	-1.80432670614622	5.1664392336543	-12.3779484385279	1.75065033898325e-31	2.51263956709804e-30	60.5171053718625
SNRPE	1.06735644987951	5.50720127269	12.3647846998965	1.99457253843915e-31	2.85731479442248e-30	60.3876861325161
HSPD1	1.16157125509734	8.17296123793094	12.3635503542938	2.01911045065439e-31	2.8897325561256e-30	60.3755548399914
P4HA3	2.00603631825869	2.2858715352938	12.3613159170502	2.06429614182265e-31	2.95161210382234e-30	60.3535963504435
PLCXD2	-2.00624930002026	-0.491144133728112	-12.3600775468182	2.08977095917567e-31	2.98521810036208e-30	60.3414275223943
HYLS1	1.1718905245071	2.56203680752506	12.3580969842681	2.13116551091368e-31	3.04148050577332e-30	60.32196704958
NTNG1	-3.31259703265855	0.12401393314598	-12.3560301946453	2.17523254081048e-31	3.10144737598421e-30	60.3016612985734
FOXP3	1.79605345198937	2.10694028184128	12.3505033702451	2.29757830780899e-31	3.27280627816027e-30	60.2473713372668
SOBP	-1.88712915268675	1.90961097789444	-12.3486472243223	2.34018464960531e-31	3.33036428236124e-30	60.2291416503866
PRR19	1.75708311910479	0.597284455415047	12.3467767953844	2.38391425590602e-31	3.38941123595577e-30	60.21077332621
PGR	-2.16548250838597	1.16380627465937	-12.345182820523	2.42182172467085e-31	3.44007735037205e-30	60.1951211857625
MYO1B	-1.00559154299776	7.32046300002207	-12.3440244121823	2.44974652188406e-31	3.47648189637943e-30	60.1837468696863
UBASH3B	-1.84360405555855	3.66220767758887	-12.3384192519007	2.58945861366225e-31	3.67130920674848e-30	60.1287191883839
MAPK4	-3.84127410968765	0.290986637311701	-12.3273381258649	2.88942026968117e-31	4.09275974962697e-30	60.0199757358597
OIP5	1.89829446441406	0.86804799229248	12.321875921923	3.04976113927962e-31	4.31180981988534e-30	59.9663942878957
MS4A15	-4.75775548737518	2.00194807483735	-12.3175032452674	3.18447664790941e-31	4.49807326517204e-30	59.9235106997535
LIMD1	-1.21842782877187	5.98417104635081	-12.3164843531415	3.216708414228e-31	4.53936615174655e-30	59.9135195474979
CCDC152	-1.53326600768719	0.882078634078637	-12.3163483220935	3.22103613326201e-31	4.54124107354315e-30	59.9121856780226
CTDSPL	-1.13108150878151	5.7639269800318	-12.3041894933771	3.6322117858668e-31	5.11618147549722e-30	59.7929960867105
SLC2A5	2.40085001844277	2.47242643263241	12.301321021886	3.73659371034356e-31	5.25831802621024e-30	59.7648874568607
PDGFB	-1.52253374482383	4.44000432018433	-12.2906382018301	4.15228007659312e-31	5.82704586837563e-30	59.6602389904679
IKBKE	1.11731106145023	4.16498760661014	12.2812318852648	4.55621486583141e-31	6.38798199059437e-30	59.5681398698402
P3H2	-2.8744828165995	4.28921491986335	-12.2789577226006	4.65960451857422e-31	6.5268946919751e-30	59.5458793889925
RIMS4	-3.21003649744972	-1.05522269654472	-12.2763059732545	4.7831121013849e-31	6.69370456923939e-30	59.5199260268911
KRT80	2.2088538347918	5.28691019062353	12.2751999043969	4.83558611813728e-31	6.76089058179452e-30	59.5091016291054
GFRA2	-2.02291539513584	0.113617728646711	-12.2667666398462	5.25497041276189e-31	7.34047619834323e-30	59.4265896941208
SEPT10	-1.05994023636575	5.8750860469011	-12.2662515727587	5.28172673427138e-31	7.37105126362555e-30	59.4215513191679
CYP4B1	-4.28599709387861	5.24364898735291	-12.2503500044723	6.17794419699417e-31	8.60592741774478e-30	59.2660646008362
TPBG	1.56376829246811	5.07436407763282	12.2501986629289	6.18716308723274e-31	8.61084774511748e-30	59.2645853500397
TSPAN7	-2.78166420434992	3.91036013077938	-12.2484729148132	6.29325918956306e-31	8.75046195118126e-30	59.2477182196943
MMP13	4.63006526778097	2.05351432407917	12.2466851357977	6.40507834852628e-31	8.89777030765e-30	59.2302463071791
ATAD2	1.58686391758597	5.22537578240893	12.2363210560007	7.09337972582881e-31	9.83589338905676e-30	59.128988465781
RHBG	2.66624672384368	-0.956522969662315	12.2315216192635	7.4365874463658e-31	1.02835440285727e-29	59.0821149601167
PC	1.5621206381804	4.93195506964101	12.228966984074	7.62595726819669e-31	1.05357887732696e-29	59.0571697012842
MDGA1	-1.99364112576197	2.43728170253582	-12.2237214213565	8.02997438465278e-31	1.10838534304843e-29	59.0059580974722
REEP1	-2.4949221622167	1.17884165023258	-12.2235324491326	8.044920026264e-31	1.10937305251408e-29	59.0041134366286
ASAH2B	1.02291359661174	1.95345157587025	12.2234457906841	8.05178301884149e-31	1.10937305251408e-29	59.0032675220002
TTC28	-1.35042789681282	4.6195466036087	-12.2166917248884	8.60499414868413e-31	1.18451655817614e-29	58.9373488898197
SPDL1	1.1587572667921	3.38829333684224	12.2141633619965	8.8216792793344e-31	1.21214035977932e-29	58.9126780708405
AVL9	1.00124243183244	6.24139582829588	12.2134212552649	8.88630375075737e-31	1.21880807422073e-29	58.9054374514119
SAMHD1	-1.33094093682486	6.97622706389648	-12.2127334528632	8.94661983223818e-31	1.22597029411539e-29	58.8987269060575
SCAI	-1.21457899768718	3.79375178310032	-12.2121804004374	8.99541451515023e-31	1.23154219338521e-29	58.8933312132222
CHRDL1	-3.15276622290751	3.63221777958638	-12.2098043561434	9.20807877765079e-31	1.25951877914353e-29	58.8701517028799
ACOXL	-2.60900336682791	1.88183973104028	-12.2034984933367	9.79704507725034e-31	1.33887054656791e-29	58.8086479322377
COL3A1	2.37381113149896	10.2938746279287	12.201948787857	9.94743497690863e-31	1.35819711830794e-29	58.7935359078753
RBMS3	-1.90104776088572	3.93982110810219	-12.1761404503407	1.28179747379217e-30	1.74855651785235e-29	58.5420339781749
FAM83D	2.09884509285101	3.27504332222375	12.1738857012003	1.31048640664381e-30	1.78608327357341e-29	58.5200766624653
STAC	-2.7378986467763	2.38432978564292	-12.1695341660216	1.36767307972298e-30	1.86234764147171e-29	58.4777072242605
RANBP3L	-2.18728402301985	-0.301753212218189	-12.1640591744137	1.44316374018281e-30	1.96337694104655e-29	58.4244120033934
VIM	-1.39746122021661	9.44664204712229	-12.1624701451699	1.46584001065649e-30	1.99241575410866e-29	58.4089466132623
C1orf115	-1.93307727105248	4.34129937012049	-12.1623797836854	1.46714011744232e-30	1.99241575410866e-29	58.4080671973593
TRIM59	1.35746316522128	3.13718111598743	12.1604351464519	1.49539897925507e-30	2.0289723426416e-29	58.3891425541485
SLC46A2	-3.27045550530215	1.44241414931312	-12.1602121797824	1.49867347481002e-30	2.03159478563772e-29	58.3869728237759
BCL2L15	2.84725196256734	2.82340828413505	12.1570723555889	1.54554989340768e-30	2.09326623309294e-29	58.3564211488924
STYK1	2.15411924667931	2.69715112765004	12.1542698837528	1.58862048244275e-30	2.1496775107371e-29	58.3291560496563
ARHGAP44	-2.02237121945137	4.33923468485023	-12.1504061836295	1.64996573266163e-30	2.23069474321093e-29	58.2915725210751
PCDHGC3	-1.76109939321951	3.77136669466158	-12.1460062546333	1.72269989786614e-30	2.32695110200617e-29	58.2487816735472
TNFSF12	-1.32824004544037	4.67145012406332	-12.1445023441018	1.74828525133105e-30	2.35940599604766e-29	58.2341577584462
SNORC	1.95321416433957	0.246527206550884	12.1416475586577	1.79789701833123e-30	2.42419916754866e-29	58.2064010361783
KCNJ5	-2.43061338669759	2.50666335851541	-12.1388315188882	1.84820755340299e-30	2.48981839623026e-29	58.1790248856126
WFDC12	-2.73556613504812	-2.30301582359183	-12.1352867210714	1.91353386093488e-30	2.57553153086898e-29	58.1445695498732
SCN2B	-2.38327330880906	0.008566450483188	-12.1319273807566	1.97756113133592e-30	2.6569858607532e-29	58.1119224551581
KIAA1024	1.68253954883407	0.45677303974358	12.131068935121	1.99426179947277e-30	2.67704895102985e-29	58.1035806927872
SH3BGRL	-1.02063543662218	6.74118843701129	-12.1286076592576	2.04292681784362e-30	2.73994666747458e-29	58.0796657432404
FOSB	-3.81807001872208	5.18699647188858	-12.1200804952392	2.22084850298524e-30	2.97593699400022e-29	57.9968343282183
PHLDA2	2.25324438912701	4.23700160695778	12.1195300835316	2.23284883690478e-30	2.98937197952363e-29	57.9914889309327
CBX4	1.01225504337553	5.29394560606141	12.1162024607734	2.30678577675648e-30	3.08563164590518e-29	57.9591753968751
BCL9	1.22011205413909	5.4875874829656	12.1158553565792	2.31463706755859e-30	3.09273232084782e-29	57.9558050820566
IRAK1	1.12059675061464	7.27869985910864	12.1157873195445	2.31617913871445e-30	3.09273232084782e-29	57.9551444623995
GPR4	-1.56363083911353	2.70848596432154	-12.1125039581407	2.39182480880097e-30	3.18531321502765e-29	57.9232666489973
RUSC1	1.03655932910267	5.61115975066638	12.1112683672381	2.42092397736906e-30	3.22123294071373e-29	57.9112717773569
TIMP3	-2.27014084714976	3.18573196733699	-12.1059868053021	2.5493323295498e-30	3.38911239104856e-29	57.8600077557821
MTBP	1.46096767910752	2.33222065224796	12.1031048438898	2.62223502658687e-30	3.48297217303319e-29	57.8320404929327
F10	-1.93947829264765	1.43502311503139	-12.0938142535298	2.87167059257639e-30	3.81094093889497e-29	57.7419097320366
OGN	-3.13341036252639	1.72767740764551	-12.0923764952914	2.91232663869268e-30	3.86151050464839e-29	57.7279653559432
MIS18A	1.11502072262435	3.49047096303507	12.0908690242595	2.95556910771804e-30	3.91541797279672e-29	57.7133459342374
SLC24A2	2.81715410113108	-0.926756658188889	12.072778744973	3.52711205707374e-30	4.66849045176666e-29	57.5379928970213
KISS1R	3.15998897362981	-0.753460137072722	12.0619766151715	3.91951845612999e-30	5.18334921071794e-29	57.4333613782073
PCYT1B	-2.44509379965688	-0.48197215900995	-12.0617004393072	3.93010087323336e-30	5.19280867561078e-29	57.4306870301858
WDR62	1.94051452527951	3.08507488606269	12.0599773436136	3.99677086495042e-30	5.27629506862069e-29	57.4140022781013
HTR3A	3.9224822670577	0.760544640246142	12.0594210619625	4.01853386236187e-30	5.30040415887487e-29	57.4086161064175
KLB	-2.98426642592242	0.455600370738119	-12.0571217450876	4.10974621827259e-30	5.4112849771377e-29	57.3863546754635
PCDH9	-2.8628368563795	1.47656627344762	-12.0538681856805	4.24234278566032e-30	5.58102123896338e-29	57.3548589013682
SMAD9	-1.98992613123392	2.79616503562946	-12.052964862788	4.27990617578429e-30	5.6255502876498e-29	57.3461152848553
PRKCQ	-1.92673448770866	2.11688129832565	-12.0522114641768	4.31148813784549e-30	5.66214686758511e-29	57.3388231485615
SUSD2	-3.52891266445174	6.36305524515073	-12.0465996204172	4.55414418902942e-30	5.97563702862075e-29	57.2845148901796
CHRNA5	2.62944159183579	1.17111702756505	12.0462473313574	4.5698226254984e-30	5.99101767924647e-29	57.2811061479166
MMP12	3.81525242626958	3.32211843573505	12.0405379178876	4.83153551377321e-30	6.32864279840433e-29	57.2258704177528
MRGBP	1.02561629391269	4.47978904300224	12.0330752822654	5.19622070746594e-30	6.8004471869014e-29	57.1536971396112
GJA4	-1.54258608015926	3.02876136698942	-12.0323497754742	5.23310330327682e-30	6.84151839756535e-29	57.1466820078271
ZNF239	1.4707747767393	2.33780522281752	12.032280479662	5.23663969276069e-30	6.84151839756535e-29	57.1460119803447
NEBL	-1.93468662810881	5.82194333427159	-12.0302267017968	5.34253704151138e-30	6.9738530933246e-29	57.12615488197
TRIM71	-3.17858292287374	-0.885567242996065	-12.02209048374	5.78341336535524e-30	7.54284626857959e-29	57.0475095479468
HMGCLL1	-2.28952741522681	-0.116137667767523	-12.0205865306491	5.86878529205575e-30	7.6476030027804e-29	57.0329757639966
SLC7A5	2.22844355591067	6.26671086800569	12.0196200283384	5.92430939170272e-30	7.71331838427881e-29	57.0236363391168
CLEC12A	-2.34676581432183	1.84475625386785	-12.018235555212	6.00475699407557e-30	7.81134281823817e-29	57.0102588100685
STK39	1.35634435458384	5.71992537463884	12.0154490052337	6.16998499788139e-30	8.0125139655163e-29	56.9833365007998
TMEM74B	-1.80008161365398	1.08826004665192	-12.0141697626976	6.24734479865023e-30	8.10602355965397e-29	56.9709783466777
AARD	-3.02789844937315	0.0867676673789598	-12.0118567038546	6.38968063540866e-30	8.2836082347053e-29	56.9486350198462
NATD1	-1.31470861581943	3.96059432004566	-12.0098465022315	6.51599739857647e-30	8.44013965861804e-29	56.9292193153437
TUBB6	-1.55659631632872	5.51274177804927	-12.0034679586731	6.93349269770477e-30	8.97324328449963e-29	56.8676247209417
EGR2	-1.85136688066717	3.65502952591102	-12.0028003364525	6.97870040622086e-30	9.02403770717303e-29	56.8611789606345
PTGIR	-1.40483404716947	2.27251649074298	-12.0017216084645	7.05236646087514e-30	9.11151305039005e-29	56.850764517609
ADGRE5	-1.43434995575255	6.86123520405675	-11.998835205026	7.25330469629144e-30	9.36313211519566e-29	56.8229009079705
SPI1	-1.80764604657914	5.1966073057073	-11.9982852673388	7.29222989473652e-30	9.40536158995745e-29	56.8175926026514
TACC3	1.48039683644521	5.3257056072681	11.9966314225291	7.41054756726323e-30	9.54983074582977e-29	56.8016296644368
FAM167B	-1.43853260483849	2.04154907690153	-11.9953205384178	7.50568475641517e-30	9.66420736238422e-29	56.7889779425821
FGFR2	-2.32903043627274	4.31301202529103	-11.9920662217858	7.74715158106976e-30	9.96664139681888e-29	56.7575732384035
ITGA11	2.53547824830823	4.50546738039059	11.9908932606893	7.83606584043916e-30	1.00724710488905e-28	56.7462552412217
RAB11FIP1	-1.63277220092044	6.76151609539089	-11.9875821517379	8.09257414354292e-30	1.03757627164714e-28	56.7143097280834
APOBR	-1.81632842326352	3.97871943413571	-11.9845696476831	8.3331990917109e-30	1.0675236941344e-28	56.6852498296003
PROM2	2.22605033837297	5.8113835220107	11.9787182457834	8.82110721932516e-30	1.12811828982282e-28	56.6288174618247
MMP19	-1.87803826605043	3.98777077078011	-11.9781791379534	8.86746473746739e-30	1.13308988231841e-28	56.6236190197166
RRAS	-1.50985045141039	5.51529568098381	-11.9650140453017	1.0077891739768e-29	1.2866731595579e-28	56.4967166978264
AQP4	-4.57902527879323	5.22980159394929	-11.9637022905143	1.02071532454738e-29	1.30207847045463e-28	56.4840769716887
TLCD1	1.54522604778824	4.07636003401129	11.9606859219455	1.05106800249227e-29	1.33966933448973e-28	56.455015249858
WDHD1	1.50186552164781	3.65644918053659	11.9572870151395	1.08634715900146e-29	1.3834708731371e-28	56.4222732722482
SERINC2	1.78604951535913	7.16949754712583	11.9523787453132	1.13938152999175e-29	1.44979118715421e-28	56.3750015185132
EXOC3L1	-1.29241042117145	2.32498720043069	-11.9504649430909	1.16075141098997e-29	1.47574289380437e-28	56.3565728294923
ZNF217	1.18073222821937	6.28772496683409	11.9502410469427	1.1632773871641e-29	1.4777136070838e-28	56.3544169711681
VARS	1.09542640674327	6.86504550750536	11.9471051676418	1.1992361502828e-29	1.52084035071878e-28	56.3242247176373
ZNF692	1.50674083248055	4.5582441944205	11.9448230892395	1.22609762380592e-29	1.55360420248278e-28	56.3022559136087
RFX2	-1.49047971641322	3.74618272858259	-11.9365582961142	1.32848577300975e-29	1.68052895362687e-28	56.2227150506413
SORBS3	-1.31157148418506	6.09035571233416	-11.9330601226792	1.37434430729006e-29	1.73708860609233e-28	56.189058590015
LILRB3	-1.50471710473031	2.12628813961544	-11.9321015837859	1.38718264868364e-29	1.75185318318329e-28	56.179837397294
KCTD12	-1.55067555886015	6.87949244513043	-11.9300143787322	1.41555216895827e-29	1.78619091186385e-28	56.1597599512088
LDB3	-1.82159638864295	0.393363263710542	-11.9280346030379	1.44299463534504e-29	1.81930264516192e-28	56.1407178918812
RTN1	-2.01507208914745	2.56099965497159	-11.9244040948646	1.49470089329714e-29	1.88292520185569e-28	56.1058036468522
COLEC12	-2.19239164219698	5.15667964573797	-11.9061420482963	1.78410686699258e-29	2.24563143640911e-28	55.9302783403229
EDN1	-2.17552054610712	4.3540657480936	-11.9056366867993	1.79286243283228e-29	2.25477765431448e-28	55.9254234192598
PMP22	-1.34651910079535	6.14743932395359	-11.9031570181906	1.83644689250816e-29	2.30576109837136e-28	55.9016035054846
LIFR	-1.88093972956991	5.9101449694586	-11.9002312631074	1.88922933837119e-29	2.37006716169151e-28	55.8735023706764
SMTNL2	-2.18213424626157	-0.0391841951274386	-11.8938964809989	2.00874026320646e-29	2.51374752607208e-28	55.812672961599
TM6SF1	-1.6442175994931	1.8923018269637	-11.8926387146728	2.03334906925845e-29	2.5424419163263e-28	55.8005976991332
RHBDL1	2.46397062865347	1.55698283496821	11.8858683062622	2.17105922659195e-29	2.71239099084615e-28	55.7356114875425
PRKG1	-1.59687454219933	3.34617523245364	-11.8838751050442	2.21334096842486e-29	2.76293560955393e-28	55.7164839569663
CARD14	2.57158607743014	2.22623545088072	11.8797232398797	2.3040626220358e-29	2.87381517486541e-28	55.676647397698
PLCE1	-1.54815236156777	4.06417057095173	-11.8773347662509	2.35791894829785e-29	2.93615203249392e-28	55.6537342179163
TERT	2.66978271505826	-1.30468151647843	11.8747681028751	2.41718966727341e-29	3.0074844652304e-28	55.6291147884201
MCM6	1.30176605815388	5.51157456834264	11.8725029044584	2.47072860842658e-29	3.06905435511036e-28	55.6073897353143
ABCA3	-2.84527542250376	7.41172612027472	-11.8635519031291	2.69407958391081e-29	3.34375025078504e-28	55.5215675291752
ABCB6	1.67662159095591	2.78619907599892	11.8627853177419	2.71411675864237e-29	3.36586043893226e-28	55.5142193646579
KLF10	-1.04222562367986	6.22308716265621	-11.861287227773	2.75370305964823e-29	3.41215807931207e-28	55.4998601513881
DARS2	1.09627670891427	5.00438421238571	11.8564547578861	2.88535495628488e-29	3.57236670057773e-28	55.453548490133
PPFIBP1	-1.2265439819799	5.51035444214418	-11.8558534654346	2.90216804070438e-29	3.59024742421126e-28	55.4477868581042
SYT7	2.7222524455656	5.01687062225207	11.8465704342001	3.17445166211373e-29	3.92388139328376e-28	55.3588590200096
NFIX	-1.81886579294659	6.08921915996156	-11.8377127529335	3.45790565396258e-29	4.27076732563632e-28	55.2740460094682
DAB2IP	-1.13590892068576	6.02201330313028	-11.833726736621	3.59354334820051e-29	4.43467264698061e-28	55.235892382529
FANCG	1.10317356224445	3.95865132930554	11.831281941691	3.67934071657804e-29	4.53685481518117e-28	55.2124950582978
SCIMP	-1.8452693354933	2.8756813385293	-11.8296065227978	3.73931127887367e-29	4.60705056018756e-28	55.1964625906076
CARD16	-1.51119076087707	2.88002012258978	-11.8288458003882	3.76686084994325e-29	4.63722008047485e-28	55.1891835272327
GIMAP5	-1.93340237400936	1.16051345740454	-11.8256560410635	3.88459316827395e-29	4.77827049179563e-28	55.1586650882572
LDHA	1.22160422873558	9.46527917533901	11.8152046502579	4.29659489382212e-29	5.27648336433533e-28	55.0587057537553
SLCO5A1	2.52556042395583	1.18082972762867	11.8149121731653	4.30872920469595e-29	5.28709705166176e-28	55.0559092279086
ANO6	-1.00633802290478	6.44920363377595	-11.8148225755642	4.31245325248794e-29	5.28738195539857e-28	55.0550525471513
GFPT1	1.05704745953273	7.40728613377963	11.8090936749443	4.55733781912193e-29	5.57859411941344e-28	55.0002844524472
PHOSPHO1	-1.69457047925354	-0.413923162029579	-11.8063765409585	4.67827074599034e-29	5.72200126298754e-28	54.9743145014425
SHC3	-2.31695984113558	2.84330750404994	-11.8007143137594	4.94063484064058e-29	6.02829111659788e-28	54.9202077094519
ARHGAP11A	1.71093146887539	3.66296792167318	11.8000603766636	4.97186298726287e-29	6.05722917424849e-28	54.9139598912905
SCARA5	-3.53349096866855	1.26224093831209	-11.8000501625362	4.97235230721891e-29	6.05722917424849e-28	54.91386230561
N4BP2L1	-1.34982444561501	3.74436681906757	-11.7983598855512	5.05399041784719e-29	6.15173013722203e-28	54.8977141366115
VMP1	1.23071570679773	7.88407911555724	11.7979644817787	5.07327949524842e-29	6.1702488447431e-28	54.8939368286135
HK3	-2.15644916744883	3.6381476423899	-11.7877609637974	5.59717372398819e-29	6.80195862990604e-28	54.7964893943905
CCNE2	1.64451665434782	1.99041910543651	11.7853931516959	5.72624370852444e-29	6.95323033155389e-28	54.7738833831001
ACACB	-1.45700539093463	3.75668128099694	-11.7836043830015	5.82570900220154e-29	7.06268100170823e-28	54.7568074943428
KIF22	1.06464507356869	5.45745122608246	11.7810095501422	5.97305793075128e-29	7.22973966326426e-28	54.7320396431299
DOCK11	-1.52486051094277	4.58241284002241	-11.7800367401702	6.02924975380111e-29	7.29192490192144e-28	54.7227549812121
SIK2	-1.0079894535519	5.87845545981978	-11.7670398713754	6.83239966369976e-29	8.24352157033799e-28	54.5987564103746
PRICKLE1	-1.67456204314738	2.395725024142	-11.7639548173992	7.03816439274734e-29	8.47827249283852e-28	54.5693354958343
FBP1	-1.74106455379909	6.5433493780202	-11.7628655618749	7.11227745228584e-29	8.56073968064485e-28	54.5589488522976
SLC15A3	-1.54604298649438	5.44875371498809	-11.7616555930853	7.19551416907832e-29	8.64718059906221e-28	54.5474118439291
INAVA	1.92604226815452	4.95359485315942	11.7543169956008	7.72152214248074e-29	9.27194990336584e-28	54.4774544150233
GNPNAT1	1.29552150743315	5.09746367673137	11.7510738931824	7.96599880437339e-29	9.55793612486702e-28	54.4465472115538
PPP1R14D	4.10721794209838	1.50741681000164	11.7500488251824	8.04486180645106e-29	9.64491666455123e-28	54.4367792803225
ATAD5	1.42513964631343	2.78028984534268	11.7478964949021	8.21298596185127e-29	9.83868935398353e-28	54.4162713305121
KCNN4	2.74137341189069	4.77303125557671	11.7459128878246	8.37102304155712e-29	1.00200814936963e-27	54.397373091339
CACNB4	-2.26614747011348	1.22571443944137	-11.7453573821925	8.41582064672118e-29	1.00657469378082e-27	54.3920810295712
BRIX1	1.11007386131537	5.27896952853602	11.7451532586968	8.43234160127066e-29	1.00775466871697e-27	54.3901364725526
DUS4L	1.00088599931207	3.1486907637891	11.7425619916046	8.64489375146881e-29	1.03234212290805e-27	54.3654529209968
HPCAL1	-1.20600053458228	6.31354960219153	-11.7421467215168	8.67944876576116e-29	1.03565179835426e-27	54.3614975114246
SLCO2A1	-2.04228103938119	5.76991987822115	-11.740021385324	8.85846234179848e-29	1.05617981716152e-27	54.341255244186
NMU	3.27367607202242	0.776627602710164	11.7363242801509	9.17865628386117e-29	1.09349499174056e-27	54.3060484758692
BYSL	1.15573486701031	4.49414705917144	11.7357214929983	9.23194212845085e-29	1.09897851972486e-27	54.3003089141767
NOSTRIN	-1.80147075987609	3.52017365314256	-11.7337014290507	9.41276719735373e-29	1.11962388768523e-27	54.2810758011596
RDX	-1.06555131922238	6.64626162082273	-11.7255251495813	1.01813574718491e-28	1.20914599873521e-27	54.2032502097286
PTGES	2.31559868703106	4.54842735111429	11.7229150877796	1.04396139809262e-28	1.23884510109078e-27	54.1784135710577
NPR3	-2.02668651611184	4.05893504106266	-11.7227037568798	1.04608073503113e-28	1.24038797884427e-27	54.1764027547461
RBBP8NL	1.95375082005894	1.89387676883847	11.7225398494582	1.04772743046186e-28	1.24136844695254e-27	54.174843189044
ADGRL4	-1.29698525927342	4.03944237482655	-11.7180518074559	1.09383212039851e-28	1.29498092002144e-27	54.1321451288151
CYGB	-1.34131491363517	3.8943299204696	-11.7157320725098	1.11844760841053e-28	1.32308856926189e-27	54.1100797800171
C2CD4D	1.95041946703683	0.355545004545109	11.7145975112125	1.13068666245105e-28	1.33652282926103e-27	54.0992888122603
GADD45B	-1.59031593373217	5.8186345455506	-11.7092341681022	1.19037106258309e-28	1.40597493210867e-27	54.0482861638257
PPBP	-3.18146243664941	-0.888632430468593	-11.7054742996486	1.23406977932783e-28	1.45645242389572e-27	54.0125404449713
SHMT2	1.30257271972623	6.49996421717979	11.7051863023747	1.23748204878699e-28	1.45934214818789e-27	54.0098027011296
MINDY2	-1.01098584640325	4.97529838905409	-11.6990242638483	1.31278214213777e-28	1.54693752500001e-27	53.951235564783
MFSD2A	-2.04205252199559	5.19481402672986	-11.6934844144799	1.38436003424778e-28	1.63001396878537e-27	53.8985985029577
F12	2.26419424014995	1.63850957341444	11.6931414190601	1.38891718457211e-28	1.63372359277554e-27	53.8953400336331
ZCCHC24	-1.09446046620581	4.86687467261552	-11.6930849812881	1.38966846354174e-28	1.63372359277554e-27	53.8948038784189
WWTR1	-1.10536912522404	6.45224100997904	-11.6822065562809	1.54228937752262e-28	1.81174133083378e-27	53.7914898008172
DUOXA1	-2.84005785819541	3.23524263718545	-11.6808334287755	1.56270245248916e-28	1.83429771593727e-27	53.778453279243
ZNF138	1.08204303640817	3.19332708539901	11.6800553540759	1.57438843424971e-28	1.84658324333146e-27	53.771066636489
WISP1	2.01767878035259	3.13070018841591	11.67950236648	1.58274660355903e-28	1.85494961850548e-27	53.7658170428891
FAM241A	-1.21345956715561	3.71967174135172	-11.6729983682947	1.68442656505828e-28	1.97258987224381e-27	53.7040853123068
HCN3	1.50377702523388	2.40103730950502	11.6721648670151	1.69791809227019e-28	1.98685284027474e-27	53.6961758174764
FLT4	-1.452722705693	4.21987803812252	-11.6593914469854	1.91864045569509e-28	2.23994246570046e-27	53.5750070118324
ABCC3	2.18951822923542	7.33136768503749	11.6572802380748	1.95777499110455e-28	2.2838697161252e-27	53.5549880793286
SLC16A11	-2.25023605077623	0.895526318492661	-11.6419047208017	2.26776218252322e-28	2.64345303831922e-27	53.4092628389999
C11orf96	-1.94425070044922	4.60452194325281	-11.6407910613686	2.29202362081183e-28	2.66967858971791e-27	53.3987125529788
ATP1B2	-1.86586650732106	0.934971377567873	-11.6383574220485	2.34594330647279e-28	2.73038228644204e-27	53.3756596065728
DERL3	2.09343689887481	4.67341359767223	11.6363378985413	2.39164418833032e-28	2.7814344316204e-27	53.3565317242464
HSH2D	1.34575310924181	4.22140228582574	11.6286205459569	2.57458845156501e-28	2.98960263294458e-27	53.2834561890756
SNX25	-1.43534107361447	5.05291073902044	-11.6246016531573	2.67530209523436e-28	3.10417044643975e-27	53.2454134147037
COL24A1	1.66969029076774	1.47189433589462	11.6204146985434	2.78439574689939e-28	3.22827874422286e-27	53.205788575922
NEGR1	-2.1982952213397	1.97766908863652	-11.6169721391564	2.87739918888458e-28	3.33355612227164e-27	53.1732153395942
LRRC8C	-1.23013461976232	4.2990029013837	-11.6145825604223	2.9437655007026e-28	3.40783617825984e-27	53.1506089014114
FLVCR2	-1.42388573999578	3.99012969609561	-11.6140552199117	2.95861524814941e-28	3.42241039629323e-27	53.1456204290162
NRG1	-2.34117497104665	1.356904756556	-11.6049097190454	3.22832592522228e-28	3.73155047020731e-27	53.059129627083
NUP155	1.15687825992938	5.5850166142684	11.5927788020736	3.62414938264185e-28	4.17950266199261e-27	52.9444714666641
PLLP	-1.93623494286235	4.70613215934085	-11.5926741055456	3.62776754164672e-28	4.1804913329996e-27	52.9434822326536
FILIP1	-2.17808126103779	3.53997745464393	-11.5903384704056	3.70942413635843e-28	4.27133842378246e-27	52.9214152525653
TLR8	-2.19381894141581	2.62057819041127	-11.5863644614831	3.85258200495734e-28	4.42944546082491e-27	52.8838754399517
PKIG	-1.35907997366829	5.12000359027957	-11.5849897842941	3.90337092241401e-28	4.48443418112238e-27	52.8708916737083
METTL1	1.22582335672572	4.35582397009796	11.5845695987627	3.91902757516131e-28	4.49900800175077e-27	52.8669232338126
HASPIN	1.7328553996676	1.01708280054502	11.5823219233296	4.0038454214101e-28	4.59289601295392e-27	52.8456966198589
MYOZ1	-2.39836569492098	0.479358605013482	-11.5806507192076	4.06809053917095e-28	4.66306032885136e-27	52.8299157766426
MCIDAS	2.53623485899312	0.277417819816446	11.5787129287742	4.14386824814932e-28	4.74632776198767e-27	52.8116194141874
PRG4	-3.31218377541872	1.94803299992401	-11.5711324474496	4.45403155311997e-28	5.09772832784147e-27	52.7400641006159
LRRK2	-3.12670665879376	5.82753623632107	-11.5680345909195	4.58733133733355e-28	5.24632712310458e-27	52.7108306743841
SCD5	-2.08393792209916	3.8132928273069	-11.5613753507866	4.8874555863649e-28	5.58534735764055e-27	52.6480064368777
APOL3	-1.53066352812126	5.06346199201124	-11.5598146984592	4.96057016883652e-28	5.66035821375453e-27	52.6332863275441
APOLD1	-1.6554488832023	4.27947856042159	-11.5588758422251	5.00507726659849e-28	5.70254928298227e-27	52.6244316194502
SEC14L1	-1.03628015833211	6.44887261289618	-11.5586798610915	5.01441785675577e-28	5.70889587872149e-27	52.6225833047159
AATK	-2.48735909627896	3.09496877294843	-11.5582748110488	5.0337777771914e-28	5.72663133750805e-27	52.618763306193
NTRK2	-2.86827647117947	1.61953469311978	-11.5503629598251	5.42719726505849e-28	6.1649378085158e-27	52.5441641909116
PREX1	-1.30995527811752	5.64931576314151	-11.5429820079826	5.82172477861874e-28	6.60813767600037e-27	52.4745999856632
HSPE1	1.16978410164601	6.22247321815101	11.5393734706603	6.02486023658242e-28	6.82847557652178e-27	52.4406003978329
FAM167A	-2.59235607106868	3.13106645016294	-11.5364851254586	6.1925196575934e-28	7.01324851572769e-27	52.4133913064524
GAPDH	1.49262434470273	10.7371856884747	11.5322356627648	6.44765627139568e-28	7.29674224674689e-27	52.3733679268561
TMEM139	-2.92966741170097	1.82624702581157	-11.530002982009	6.58586676542488e-28	7.44758734593454e-27	52.3523432685864
POC1A	1.37942627328565	2.95514074493318	11.5298452987613	6.59573852716192e-28	7.45318453569297e-27	52.3508584981469
CXCL13	3.4602622255029	3.59958617240895	11.5218510447877	7.11598226345502e-28	8.03506364155376e-27	52.2756002256749
PALD1	-1.34358520213677	4.00544694588578	-11.5154713981859	7.56026142958861e-28	8.5240118069122e-27	52.215565719278
PODXL	-1.15393154874241	6.28202663024842	-11.5117750853758	7.83018093925815e-28	8.80866268813127e-27	52.1807919026392
ITPKA	3.52955287234828	1.89697869095564	11.5026179377667	8.54085673885388e-28	9.5796779807204e-27	52.0946747324664
CGREF1	3.01639836555593	1.4230520765894	11.5010615754101	8.66786551811115e-28	9.71493853998809e-27	52.0800424629491
KCTD16	-1.99629941132178	-0.0813100110945722	-11.4982431614873	8.90266364169129e-28	9.97071988627881e-27	52.0535481162791
ABCA9	-1.90416871363953	1.52418195422609	-11.4953263650327	9.15231785706609e-28	1.02351844159302e-26	52.0261332796521
CD68	-1.65693180590741	1.20363802850444	-11.4940435452825	9.26430918247192e-28	1.03527800473055e-26	52.014077516597
DBF4	1.24794403594747	3.57237112973123	11.4908596821928	9.5481855551441e-28	1.06621405365776e-26	51.9841597102641
IL5RA	-2.65468707014599	0.358551615930966	-11.4861257841613	9.98632958426433e-28	1.1143183682014e-26	51.9396864451719
ADGRB3	-2.37513332591729	-0.473255902650408	-11.483086647459	1.02780931648417e-27	1.14603009353485e-26	51.9111410021528
E2F7	2.15039182589827	1.34429607528508	11.4758348590334	1.10089720960002e-27	1.2266214531099e-26	51.8430471812724
AUNIP	1.81752949074889	0.924567745271206	11.4731481783436	1.12926774944965e-27	1.25730678398284e-26	51.8178263838517
P2RY14	-1.62040680356445	1.80520281241742	-11.4727968929843	1.13303055378468e-27	1.26056933471034e-26	51.8145290253877
GPR19	1.81838943985523	-0.284051335653827	11.4532661116984	1.36307718091852e-27	1.51317556257099e-26	51.6313036529407
CLIC3	-2.64742872704427	3.64988074975616	-11.4515968434671	1.38477049481529e-27	1.53613148955993e-26	51.6156528819455
CA2	-2.39688534632995	3.92379042612904	-11.4513079457438	1.38855961474676e-27	1.53920715128078e-26	51.6129443745881
GJC2	-1.67874343805968	0.642592441286896	-11.4511355402897	1.39082575685297e-27	1.54059133944899e-26	51.6113280398192
EIF4E3	-1.20852910644178	4.84545246966468	-11.4460008794432	1.46002894037101e-27	1.61606419701008e-26	51.5631967171302
KHDRBS2	-2.90421116001271	0.307830969673555	-11.4388626484766	1.56195784041053e-27	1.72636245397783e-26	51.4963072292899
ACKR1	-2.89272489535653	3.05818932200947	-11.4349623865875	1.62060809316371e-27	1.78987948553501e-26	51.4597707141143
APBB2	-1.11166190703819	5.28385764396546	-11.4255822935727	1.77078067384841e-27	1.95431202357234e-26	51.3719333693344
BMP8A	1.83999275140741	-0.0488355458313182	11.4234424999699	1.80693126664677e-27	1.99275697302006e-26	51.3519023111358
JAM3	-1.36089949707007	4.32047490823011	-11.4167373235198	1.92503131226363e-27	2.12145736028355e-26	51.2891492974641
MAOB	-1.99952223208933	3.9363759107917	-11.4112906550479	2.02658911320304e-27	2.23175362560876e-26	51.2381918901578
CABYR	3.14156865831793	1.96758207058749	11.4097953342105	2.05539080551008e-27	2.26182613205187e-26	51.2242048392297
SFTPD	-3.83251279420731	6.44889202079318	-11.4086516965891	2.07769296404906e-27	2.28304984482082e-26	51.2135081833077
SLC51B	-2.30032747490891	0.244789109517623	-11.4038719783956	2.17353608785497e-27	2.38490459726811e-26	51.1688100250614
SLC15A2	-2.1182873622368	4.39357850187776	-11.4022747983069	2.20653261176948e-27	2.41935675651075e-26	51.1538764633592
PPIF	1.03246771748549	5.78369654507553	11.4019976490986	2.21230879568153e-27	2.42227696021062e-26	51.1512852673094
CHEK2	1.26661185964988	3.5765621272914	11.3890697731103	2.49912538075079e-27	2.73225678811036e-26	51.0304614724546
PIF1	1.90640156501533	1.44996519207163	11.3858655220835	2.57575336904727e-27	2.81400126364457e-26	51.0005281774665
CXorf57	-2.06071041086771	0.994195447499214	-11.3800033742369	2.72203872610047e-27	2.97167342398077e-26	50.9457794857904
PFKP	1.79358549878495	6.8320592633156	11.370061018755	2.98926382485897e-27	3.26105423890595e-26	50.8529656892086
CPXM1	2.11344833132766	3.1541280897133	11.3633118020082	3.18536849086898e-27	3.47248737859885e-26	50.7899901695341
MITF	-1.39089162255358	3.8283284221203	-11.3499261585131	3.61292434105761e-27	3.93475626961612e-26	50.6651627179076
PPARGC1B	-1.53914790497958	2.36564298567421	-11.3498764980717	3.61461231741911e-27	3.93475626961612e-26	50.6646997871337
SOX18	-1.60946203214419	2.59146192905418	-11.3463720608126	3.73573046385247e-27	4.06076315029821e-26	50.6320349888709
GMNN	1.219270416319	3.96041060571388	11.3453075841335	3.77331287919339e-27	4.09867314323861e-26	50.6221143066408
TXNDC17	1.44055495317034	5.9018204181379	11.3451726931263	3.77810209450169e-27	4.10093347060534e-26	50.620857195713
FGF11	2.18750733841558	-0.565505168372392	11.3448280458525	3.79036602709365e-27	4.11129816491777e-26	50.6176453140207
RAD51AP1	1.73834065352338	2.78218931029429	11.3440753329738	3.81728834021617e-27	4.13753615229443e-26	50.6106307527856
PHLDB2	-1.78526956546917	4.54671670128637	-11.3356644573377	4.13136229157799e-27	4.47155738520901e-26	50.5322698647952
DUS1L	1.08620728702914	6.5714172884135	11.3346419741993	4.17125350970071e-27	4.51150861742058e-26	50.5227463367916
FGD3	-1.32693790344513	3.8940809008763	-11.3271421732263	4.47579357414751e-27	4.83398475747087e-26	50.4529092412262
BTK	-1.61263224227114	3.68815337687404	-11.3173275018645	4.90795065564385e-27	5.29694859784456e-26	50.3615614438817
LEFTY2	-2.54105441428214	-0.593516248740482	-11.3132010435835	5.10180465124059e-27	5.49441863649254e-26	50.3231706437008
SLFN13	1.5659276748686	5.16223667321511	11.3120673268576	5.15638490371457e-27	5.54925232494997e-26	50.3126246119074
S1PR5	-1.84480968477451	-0.261349171153626	-11.3111087473006	5.20298615853951e-27	5.59542730203163e-26	50.3037082692711
GYG2	2.01158289693762	3.07055259700364	11.3102228410999	5.24642655056264e-27	5.63813987428101e-26	50.295468340457
LSAMP	-1.82212545636562	3.4280620501529	-11.3081512904672	5.34941728501586e-27	5.7447430162915e-26	50.2762022055694
MYRF	-2.5932117405707	4.56652056560344	-11.3052819014408	5.49540162358564e-27	5.89315661362138e-26	50.2495196645545
BICDL1	1.81044035244982	3.95778233351482	11.3046041466069	5.53045753789634e-27	5.9265525859042e-26	50.2432178392417
FBXO32	1.71700677888475	5.49402748161486	11.3044462561263	5.53865607303399e-27	5.93114075373979e-26	50.2417497944325
INKA1	-1.42070455652332	0.692381529096949	-11.3020763891927	5.66317400618407e-27	6.06019652308404e-26	50.2197166770395
CCDC167	1.29645874831067	3.75916591069731	11.2987779379324	5.84112631380549e-27	6.24621007370358e-26	50.1890552988771
CTGF	-1.75820089244189	7.35471214194293	-11.2974807431426	5.91262341038809e-27	6.3182035060054e-26	50.1769985641298
COLGALT2	-2.36441973257884	0.845662644564375	-11.2940088274218	6.10829263181774e-27	6.51809492818775e-26	50.1447333601686
TNFSF13	-1.37064617887077	4.36598447791019	-11.2934586459893	6.13988496196049e-27	6.54719282352153e-26	50.1396210032356
TBX5	-1.6792579338554	2.97264213411907	-11.292372832134	6.20271154981536e-27	6.6095326029067e-26	50.1295319532685
TMTC4	1.07003504993444	4.66627975471063	11.2873569856593	6.50133038781325e-27	6.92286531169257e-26	50.0829343879503
ZFP36	-1.83794495146021	7.7028059383473	-11.2870276955042	6.52142720729124e-27	6.93938515620548e-26	50.0798757278462
PITX2	4.23613349050406	0.194105289947044	11.2868985483906	6.52932599820458e-27	6.94291111410209e-26	50.0786761416235
CKS1B	1.47255018993012	4.46738100880254	11.2815483456574	6.86504445243141e-27	7.29477214727835e-26	50.028988455279
ETS1	-1.28455615220779	6.71162447756057	-11.2813782647832	6.87599362480453e-27	7.30128299206102e-26	50.0274091530394
BAIAP2L1	1.11086511589053	6.32189277759864	11.2811469730955	6.89091117933464e-27	7.31199559057359e-26	50.0252614966628
TMEM220	-1.60242299272934	2.20253707816065	-11.2806685626276	6.92186924892401e-27	7.33970197249351e-26	50.0208193120775
CA3	-2.55622652917081	0.984705365983826	-11.280356592883	6.94213132385817e-27	7.35603586465083e-26	50.017922645189
SYNGR3	2.25393536116436	1.03543253395517	11.2770067813751	7.16344802350982e-27	7.58523985818082e-26	49.9868226153275
ULK2	-1.00028950688769	4.51238628877528	-11.2614532274098	8.28649422368905e-27	8.76828061041925e-26	49.8425000586016
ABLIM3	-1.87049968511451	3.90604041387007	-11.2524397969305	9.01568471330314e-27	9.51990920005831e-26	49.7589228907612
FHL2	2.0044859953494	5.38737407546547	11.2476777839666	9.42632904304418e-27	9.94658357977526e-26	49.7147845844768
NR4A3	-2.41376087080568	3.1673224738218	-11.2443393687794	9.72524490603683e-27	1.02548508612263e-25	49.6838486002391
BST1	-1.47088594889702	2.57507432513916	-11.2432707936646	9.82289942517465e-27	1.03506153859426e-25	49.6739477293503
SIRPA	-1.43758542177724	5.7718896260024	-11.2382931483253	1.02907946478703e-26	1.0828576272276e-25	49.6278354645322
CD302	-1.66053236876371	3.85274783277304	-11.2326984253379	1.08431800772202e-26	1.13939925558132e-25	49.5760225056466
LAMC3	-1.98759991587398	3.80705633151424	-11.2323266650008	1.08809122941915e-26	1.14257124797953e-25	49.5725802119312
AKAP7	-1.24403592825467	2.4158982671972	-11.2315425017678	1.09609302891328e-26	1.15017606679175e-25	49.5653195398387
LAMB2	-1.06916253657251	7.47011191855522	-11.2312235764636	1.09936412969638e-26	1.15280967118162e-25	49.5623666620973
PIK3R1	-1.12317902841581	5.63732991105753	-11.2295058701942	1.11714959655125e-26	1.16983950145083e-25	49.5464636351626
BOP1	1.45829457468442	5.59027605789095	11.229345257992	1.11882715596559e-26	1.17078650971879e-25	49.5449767212577
DCSTAMP	-2.36383435913311	0.429892291069098	-11.2256195210034	1.1584521336806e-26	1.2114145171403e-25	49.5104885140063
FPR1	-2.00402441119806	3.53473224294625	-11.2246819116912	1.168641802283e-26	1.22122665080533e-25	49.5018104731136
BRI3BP	1.07459067071446	4.80723542486763	11.2230205863693	1.18691584923275e-26	1.23946757166085e-25	49.4864352378527
GPC2	2.28608053462581	0.288109813427267	11.2196483951466	1.22488677050859e-26	1.27735781536096e-25	49.4552308307463
DNAJB4	-1.356693139514	4.09340184444356	-11.2195362411544	1.22617015933934e-26	1.27781614265081e-25	49.4541931240558
TLL1	-1.82386528511885	1.28496046227127	-11.211472200028	1.32203779087916e-26	1.37582791955273e-25	49.3795981395144
MAFF	-1.25460181758096	4.94811819971979	-11.1983148938762	1.49469953791089e-26	1.55337957467719e-25	49.2579637858331
MYH11	-2.35285674681353	6.18708835183144	-11.1966032008527	1.51875006345654e-26	1.57729173256919e-25	49.2421466668111
FAM181A	-2.79000715265584	-1.51993261536429	-11.1920481029912	1.58464251209028e-26	1.64459608759911e-25	49.2000623778003
TMEM164	-1.04822263159338	5.96942548702417	-11.1845067575248	1.70003557506065e-26	1.76073451966952e-25	49.1304128642499
CHTF18	1.57206981620311	3.71566664612448	11.1797126690865	1.77769493201581e-26	1.83990817912395e-25	49.0861520819362
SLCO2B1	-1.73388803192699	6.37693733504724	-11.1772197884276	1.81946015759022e-26	1.88184875042562e-25	49.0631417873243
TMEM255B	-1.20944925687643	2.74322665298087	-11.1761029696999	1.8384860491348e-26	1.90022906184295e-25	49.0528341860828
GRID1	-1.68004365151221	0.655485741541976	-11.175128428901	1.85524959325079e-26	1.91624756759914e-25	49.0438402784685
SELENOI	1.11888291728717	5.62550935828838	11.1728658137176	1.89475800744279e-26	1.95572090993174e-25	49.0229608778308
ADCK5	1.42687099928261	3.4596901980439	11.1647433361877	2.04360186067372e-26	2.10504893702867e-25	48.9480294472844
TIMP1	1.47635995983885	8.55063629972979	11.1541432655503	2.25545310347885e-26	2.32169074730637e-25	48.8502953012187
GAD1	2.88349537345586	0.554338853006353	11.1498917583177	2.34643152297642e-26	2.41206151533666e-25	48.8111128602718
IGFL2	2.92289812748447	-0.0815381467715961	11.1494420353462	2.35626595424015e-26	2.42052775299216e-25	48.8069687265605
RASSF2	-1.39093791970331	5.10498846042366	-11.1442793647902	2.47213902936777e-26	2.53611986332566e-25	48.7594032796684
INSYN1	-2.25515865561291	0.612820050815942	-11.1413250975093	2.54097519990132e-26	2.60321018111677e-25	48.7321910914758
SH2B3	-1.04590964219801	5.21288805644217	-11.1357144844106	2.67699214703416e-26	2.73885237097238e-25	48.680523915795
PRDX4	1.28236492692416	6.66516490790151	11.1233014721028	3.0041733789991e-26	3.06737648717494e-25	48.5662751926736
LPXN	-1.18123121184777	4.58054473937991	-11.1206672426633	3.07856039442298e-26	3.14121034315045e-25	48.5420406227073
DDX11	1.43343737895888	4.35707931092341	11.1179986042334	3.15578548114017e-26	3.21783863672891e-25	48.5174933318722
DECR2	1.22037895718913	4.2076766262508	11.1036338465127	3.60576057353139e-26	3.66432393318204e-25	48.3854264722406
FAP	1.9440038250124	3.87002075815178	11.0983436075708	3.78707788899225e-26	3.84600492254331e-25	48.3368172570637
AQP1	-2.68334054937256	7.84091461948992	-11.0981925197266	3.79238721672311e-26	3.84881549836604e-25	48.3354292139914
ERBB4	-2.88539059473956	1.00920959909744	-11.0947123399482	3.916751521863e-26	3.9723678194273e-25	48.3034602599691
MSMO1	-1.16668329270181	6.2875767637403	-11.0858151958348	4.25342288347411e-26	4.30516907096023e-25	48.2217609885732
CENPM	1.67763084779983	2.60554323450836	11.0838342540668	4.33221181663759e-26	4.38198739662835e-25	48.203576577562
MCM8	1.18789892230214	3.85124345578666	11.0829334685496	4.36851724121605e-26	4.41281441404226e-25	48.1953083617037
ST6GALNAC2	-2.02650565559622	3.64985994713675	-11.0777712538264	4.58248361583309e-26	4.62586446072964e-25	48.1479334571789
CD33	-1.66809647522241	2.39869061830352	-11.0758118931382	4.66639529173487e-26	4.70743221235505e-25	48.1299557269724
ASPRV1	-1.15311493746126	-0.138766890115638	-11.0694326668707	4.95031392459446e-26	4.98720249143109e-25	48.0714388832476
KCNJ8	-1.65204165003367	3.48310061465335	-11.0684285171291	4.99654283483418e-26	5.03042896310234e-25	48.0622298072948
TSPAN12	-1.49059629468673	5.31718393654621	-11.0682575572586	5.00445608816901e-26	5.03504811209669e-25	48.0606619859296
CABLES2	1.11721859816697	3.8347042051602	11.0629813065722	5.25489855286943e-26	5.27650357344489e-25	48.012282923231
EMP1	-1.54072917801511	6.99603455821717	-11.0611199915847	5.34618747784132e-26	5.36461039028981e-25	47.9952197557288
ARHGAP29	-1.35867126895617	5.65833845366924	-11.0579674279275	5.50441503823521e-26	5.51972533171904e-25	47.96632368396
INSIG1	-1.13967906215764	5.68431388953114	-11.0575918149261	5.52357466772529e-26	5.5319966447321e-25	47.9628812158986
DUSP1	-1.90845113866818	8.01417659199756	-11.0575842908746	5.52395913804975e-26	5.5319966447321e-25	47.9628122592568
CP	2.98022474298754	7.30141752071104	11.0565663393577	5.57622121613799e-26	5.58064386350043e-25	47.9534831931346
PRDM5	-1.37834845062229	2.36652249796516	-11.0474633103991	6.06596477571673e-26	6.06276162600018e-25	47.8700832074536
KCNMB3	1.4670367272962	1.18901126124431	11.0403446753018	6.47852974546314e-26	6.4623120820687e-25	47.8048953713583
SRD5A1	1.30570612321316	4.54346585247338	11.0394139188715	6.5344937263946e-26	6.51384489829276e-25	47.7963741575345
ST14	1.32656263690729	7.99449560780991	11.0342984179022	6.85076100098993e-26	6.82013300966401e-25	47.7495494466855
VASH1	-1.1567737790098	4.62147404002053	-11.0340020439677	6.86954357286256e-26	6.83433829042607e-25	47.7468370284212
ADAMTS15	-1.99180155181703	1.93244334530391	-11.0293054541189	7.1741105452942e-26	7.13265803524917e-25	47.7038601945668
CA9	4.08490990588075	1.68544531513169	11.0269613946307	7.33110142495416e-26	7.28002378606884e-25	47.682415054184
MYOZ3	-1.55520967312617	-0.299827504579596	-11.0269488839833	7.33194840427617e-26	7.28002378606884e-25	47.6823006058683
ADCY9	-1.3463590277699	5.38132366267698	-11.0238171873142	7.54705413320422e-26	7.48379133496911e-25	47.6536543139563
LAD1	1.72822995154903	6.78369945694674	11.0190217536892	7.88864894210151e-26	7.81740329066107e-25	47.6097998860636
TTYH3	1.30628071334864	6.98769731674481	11.0168558322985	8.04792942715303e-26	7.97002926003605e-25	47.5899965839308
PAQR5	-1.91337790359734	3.43954032544689	-11.0166842619444	8.06068235088371e-26	7.97744131745629e-25	47.588428003753
GPRIN2	-2.29884215711306	2.71590747036502	-11.0161249160374	8.10239846294585e-26	8.01348906113169e-25	47.5833143017419
AGPAT4	-1.34044070453014	3.0747901743317	-11.0114094426075	8.46271499466228e-26	8.36438841052064e-25	47.5402109031241
BMP2	-2.20287774650742	4.22913564383262	-11.0078120569484	8.74826338740773e-26	8.63534577654028e-25	47.5073359740638
STON1	-1.34652645649148	2.98186242385107	-11.001888841044	9.2394320846166e-26	9.11423326548954e-25	47.4532217847048
C1QA	-1.90915350848547	7.38167361540799	-11.0011842962478	9.29964868675161e-26	9.16766148533807e-25	47.4467863828872
ASNS	1.35434631880725	4.93850224731784	10.9977538051357	9.5984666855978e-26	9.45608214400272e-25	47.415455737754
ALDH2	-1.45248189748068	7.71632542857776	-10.9972061402204	9.64704705845352e-26	9.49776245507823e-25	47.4104545175704
SMARCA2	-1.06947632793593	6.2631794585305	-10.9968494688158	9.67881672065811e-26	9.52284878389897e-25	47.4071975193048
THRA	-1.04026950841639	5.35320087735229	-10.9921372239394	1.01084383532035e-25	9.93908919118232e-25	47.3641735163725
PYGM	-1.46802401424016	0.160160161601931	-10.9864836042373	1.0648955730547e-25	1.04569706661442e-24	47.3125706356486
ATAT1	1.14126588770031	3.6789888937384	10.9767426044825	1.16484446060983e-25	1.14310271047013e-24	47.2237018455637
DTYMK	1.16864035049327	4.75540145927452	10.9751484034893	1.18206703445745e-25	1.15850220296147e-24	47.2091626557919
RUNX2	1.38693242331623	3.91659592105169	10.9744048428507	1.19018620811081e-25	1.16570501702548e-24	47.2023818258355
SLC25A39	1.10927416852433	7.28371076390204	10.9702535533451	1.23654424302704e-25	1.2103266275317e-24	47.1645301381017
CCDC169	2.17598904548435	-0.0465334025480354	10.9671348262938	1.27254769337853e-25	1.24476209128796e-24	47.1360996611699
ADAM12	2.45826797501469	3.84312681887499	10.963129699977	1.32031548736038e-25	1.29065313812852e-24	47.0995965898218
SLC2A9	-1.2369444637583	2.11459011807259	-10.9623409909143	1.3299300149314e-25	1.2992129216833e-24	47.0924092692933
CYS1	-2.41978522164398	1.92678523440813	-10.9587637423412	1.37441806052256e-25	1.34180775450887e-24	47.0598149517395
CNTD2	2.89661791330661	0.60500314687526	10.95657512386	1.40236238428091e-25	1.36820690868438e-24	47.039876703931
KIF26A	-2.06949740550366	1.66886465489249	-10.956453874031	1.4039269019744e-25	1.36885132966493e-24	47.03877219898
TBC1D4	-1.0685905824833	4.70584387121389	-10.9516240953531	1.46767741896612e-25	1.43008825469659e-24	46.9947827431728
SFTPA1	-5.03306521789785	9.5336656202062	-10.9496282322965	1.49485413174038e-25	1.45563223555067e-24	46.976608254084
ADAM8	1.79193370133278	5.52650515388489	10.9485896592526	1.50919306376165e-25	1.46865047374544e-24	46.9671517951751
PRR11	1.82197293101536	3.54297465057522	10.9424020012419	1.5974991695786e-25	1.55159284321739e-24	46.9108240268357
ANKRD22	2.32058919048283	3.41600136576947	10.9417069860723	1.60773320253468e-25	1.56053180466539e-24	46.9044984554798
KAZN	-1.62888017027564	3.07603164213339	-10.9412869375261	1.6139499306503e-25	1.56458434523581e-24	46.9006755791351
GRTP1	1.28984846592641	3.47622362515414	10.9412852557168	1.61397486940849e-25	1.56458434523581e-24	46.9006602731265
ADAM28	1.92419694128833	4.53759000626779	10.9406056899548	1.62408322695492e-25	1.5733760858958e-24	46.8944757288693
NGEF	2.74053253813714	2.29560938853927	10.9376485415724	1.66880743810886e-25	1.61463784203478e-24	46.8675664948966
GABARAPL1	-1.19623007913316	6.0825660612977	-10.9336433909644	1.73133861122564e-25	1.67406955626939e-24	46.8311284431578
GAB2	-1.16667473001757	5.46433890688554	-10.9332999363121	1.73680800854279e-25	1.67828633473867e-24	46.8280041752961
PTPRO	-1.77249720589656	2.58428408553786	-10.9281840842937	1.82033797024555e-25	1.75773959922465e-24	46.7814750715466
DBF4B	1.18040698767474	2.99710155816328	10.9281233347443	1.82135347456312e-25	1.75773959922465e-24	46.7809226363487
MARVELD3	1.26685051653486	4.01437235859017	10.9272854768981	1.83541685901116e-25	1.77018357192019e-24	46.7733036580126
TTLL7	-2.09540589418594	2.22940637730743	-10.9264387521363	1.84973867486384e-25	1.7828607902475e-24	46.7656044442169
SEMA4B	1.42645438071822	7.28257782311291	10.9258635965121	1.85953033883279e-25	1.79115829456782e-24	46.7603748175932
CD3EAP	1.0528751534265	2.37616053537131	10.9248682638271	1.87659707304065e-25	1.80644837126392e-24	46.7513251463474
C1orf87	-3.35283388120803	-0.914048687032126	-10.9236495319429	1.89770644620231e-25	1.82329130763931e-24	46.7402450530687
CETP	-1.23186264221929	0.759545273927724	-10.9175985753649	2.00605845093724e-25	1.92617229322078e-24	46.6852450067788
ARHGAP30	-1.29348907625094	5.23226754212643	-10.915408116724	2.04677901368762e-25	1.96278200286624e-24	46.6653398809909
PUS1	1.07105105980647	4.35853718534945	10.9126808194925	2.09862886771239e-25	2.011230273095e-24	46.6405601166998
CENPH	1.2250074234093	2.81744329479539	10.9115195244514	2.12110094264691e-25	2.03148073836556e-24	46.6300100374595
IL22RA2	2.65668962282501	-0.619828793740507	10.9077530394851	2.19564372839853e-25	2.10154471146717e-24	46.5957975984427
ITIH3	-1.61650123745889	0.522485221486824	-10.9011233053667	2.33322964569998e-25	2.22900714796145e-24	46.5355962878339
MS4A2	-2.4784232284565	1.71815322333193	-10.9005207040595	2.34615209785993e-25	2.23993915925568e-24	46.530125575696
GPC5	-2.76887609309519	-0.371894540568205	-10.8999065212914	2.35939607424095e-25	2.25116416862989e-24	46.5245499288716
MEIS1	-1.23886933865115	3.79493617284258	-10.8986615897957	2.38646953228886e-25	2.27556181724924e-24	46.5132488896447
DCN	-1.71887832548224	8.40994123475387	-10.8920062712968	2.53652383979951e-25	2.41560025045561e-24	46.4528489148557
FLRT3	-2.3888501190717	5.07316570105316	-10.8889899408189	2.60758306622746e-25	2.48171104895136e-24	46.4254824821299
TTC7B	-1.05279161128281	3.83123508837436	-10.8881819441129	2.62695152812293e-25	2.49700565215552e-24	46.4181525836515
PDE1C	-2.25699676254185	1.55695208336153	-10.8818834731226	2.78291329872037e-25	2.64028027376089e-24	46.3610272338557
RASSF8	-1.64045948185775	4.43139039632888	-10.8807167663567	2.81279687511167e-25	2.66696119492429e-24	46.3504479566516
MNDA	-1.76694134614094	4.01511157625063	-10.8787665736899	2.86346179172834e-25	2.71330027849502e-24	46.3327660028112
PIK3IP1	-1.13199226434303	5.75971039829126	-10.876708516855	2.91791237542683e-25	2.76316630323409e-24	46.3141083652092
PKP3	1.38230247177283	6.05889330508565	10.8765497933138	2.92215424310051e-25	2.76545372181424e-24	46.3126695299601
CDCA4	1.25370849745582	4.01032489749486	10.8741996251765	2.98568384258953e-25	2.82114354535462e-24	46.2913668035345
GMDS	1.23686677847076	4.66275348412183	10.8741664996574	2.98658902602263e-25	2.82114354535462e-24	46.2910665645028
EMILIN2	-1.28965076764026	4.90317043965099	-10.8658667909206	3.22219504217877e-25	3.03801228696581e-24	46.2158599443794
SULF1	2.17129788922788	6.6351722047548	10.8605221982241	3.38359383279719e-25	3.18621752588402e-24	46.1674510080855
CYP2U1	-1.0895179150846	3.30687211588612	-10.8557060138892	3.53590157977276e-25	3.32550445471548e-24	46.1238418064873
NXPE3	-1.14914105486665	4.235564674736	-10.8553259110263	3.54820802558578e-25	3.335007195743e-24	46.1204006324514
CYR61	-1.72526172108235	7.28289197233379	-10.855064969801	3.55668104254289e-25	3.34089729194693e-24	46.1180383076308
MB	2.88455749151739	2.01122574033437	10.85474085043	3.56723350949213e-25	3.34873216371542e-24	46.1151040781849
PXDC1	-1.21750817801623	5.09189895816354	-10.8546173122002	3.57126376795837e-25	3.35043841229403e-24	46.1139857108733
SCGB1A1	-5.74689440340665	3.85685564457278	-10.8533280052971	3.61359646072709e-25	3.38805434107304e-24	46.10231437727
B4GALNT4	3.43819816328819	1.77943535606945	10.8516192985238	3.67046860330042e-25	3.43712032103741e-24	46.0868478942342
MYEOV	3.92017726277528	1.74692842106742	10.8348678414951	4.27731346760088e-25	4.00043733949429e-24	45.9353072385098
CCHCR1	1.06560208337161	4.69607983695527	10.8313619733853	4.41641246561475e-25	4.12798256508263e-24	45.9036115471217
PABPC1L	1.97412926790657	4.50796937559706	10.8308308969404	4.43787179704136e-25	4.14548147753241e-24	45.8988108153029
STEAP1	2.32635703133004	3.68422628697035	10.8296809787987	4.48469240835918e-25	4.18663455285911e-24	45.888416527529
MYOM2	-1.80844299691684	0.560367794532628	-10.8242721782328	4.71158652784383e-25	4.39573895284111e-24	45.8395354709794
PTGDS	-2.23594043636895	5.57415762216308	-10.823338490666	4.75189206016868e-25	4.43061265856368e-24	45.8310990961929
P4HB	1.0168634267579	10.1827805460549	10.8207566054752	4.86513901794802e-25	4.53341138521655e-24	45.8077729013979
MATN3	-1.9835085124753	2.88791654796201	-10.8168408923933	5.04202658784665e-25	4.69534849896519e-24	45.7724032855842
WFDC3	2.86341523486384	1.99852329821725	10.8154759618818	5.10517536098508e-25	4.75123327080738e-24	45.760076243314
TYROBP	-1.75092784049025	6.05525081974744	-10.8150414680334	5.12544168015361e-25	4.76716449145491e-24	45.7561524355064
ZNF107	1.16267118894633	3.7414869207111	10.8129731767642	5.22301508123438e-25	4.85195670920558e-24	45.7374756530457
DAB2	-1.27522968591567	6.05143480894122	-10.8117476003131	5.28170099158102e-25	4.90346513884241e-24	45.7264097626665
CCND2	-1.48994299715728	5.25965437258613	-10.8092329254558	5.40417311022929e-25	5.01409247764044e-24	45.7037070707109
SFTPA2	-4.79682749518647	9.95390153947916	-10.8052047427958	5.60626225173364e-25	5.19840924774959e-24	45.6673476964702
FBXO41	1.52599043184293	3.48307517017641	10.8051028742581	5.61146902560704e-25	5.20005287550439e-24	45.666428323832
FBXL19	1.10772013729535	4.50919775568464	10.8044889611323	5.64294962951689e-25	5.22602711254707e-24	45.6608878263999
HSPB7	-1.77841551351562	1.98507086043125	-10.7973740561567	6.02084282944854e-25	5.56239183181878e-24	45.5966920344378
CLDN11	-1.98657961103519	1.79655960677238	-10.790972500714	6.38227526823747e-25	5.88553057927233e-24	45.5389568883977
ARHGAP40	3.13337229887958	2.12513262563994	10.7803305795125	7.03141355565925e-25	6.48019866462522e-24	45.4430291696489
PCDH10	-2.18675643412496	-1.06534632958826	-10.7799606678108	7.05511988753579e-25	6.49809156551502e-24	45.4396958808098
AK1	-1.53153322346109	4.02121401123823	-10.7785595465888	7.14563484827106e-25	6.57745914118665e-24	45.4270710205931
MYOCD	-2.49164830948623	0.439435748381187	-10.7724287963103	7.55545171745647e-25	6.94624468158627e-24	45.3718426365952
DMBX1	3.01449368926765	-1.00157118361162	10.7691958031704	7.78088091683249e-25	7.14482103351592e-24	45.3427269922121
MTHFD2	1.38782028113302	6.05385729360835	10.7685682125169	7.82540950266125e-25	7.1813545872301e-24	45.3370757273176
C1QB	-1.93425845593353	7.62000861635184	-10.7650285765411	8.08133349994572e-25	7.40723679516817e-24	45.3052065255086
EHD2	-1.51654074916021	7.12604015997607	-10.763453133845	8.19789894510448e-25	7.50953332285372e-24	45.2910242576174
IRX1	-3.36244790153785	-0.499556776417954	-10.7603683289042	8.43099854675658e-25	7.71839056801621e-24	45.263258634655
BARX2	3.03474913044159	2.00711913748673	10.7423877695464	9.92674274047815e-25	9.07125760870973e-24	45.1015265554326
LNX2	-1.05010931819891	5.21396028928758	-10.7405991809984	1.00892276340102e-24	9.21417881991451e-24	45.0854484848705
CASKIN1	2.31982388357948	-0.794442338573793	10.7399516464024	1.01487021300293e-24	9.25732817186165e-24	45.0796280797087
RPGR	-1.03903773522824	3.28837431212549	-10.7395246241092	1.01881135052565e-24	9.28768300400923e-24	45.075789892771
CLEC4E	-2.03987034903014	1.53825624994998	-10.7378991928508	1.03395257516778e-24	9.40871988773467e-24	45.0611810382135
CEACAM21	-1.72905776294549	1.30936417529904	-10.7312250469053	1.0985021466048e-24	9.98410534447173e-24	45.0012116094427
FCGR3B	-2.44542066660444	0.782574893319976	-10.7302730262821	1.10803016739681e-24	1.00646627442847e-23	44.9926594387448
KANK4	-2.37976810007136	0.830568091441259	-10.7275983576804	1.13524029818731e-24	1.03056406445757e-23	44.9686351577019
CCT5	1.10517090094723	7.66697771102039	10.7259448381564	1.15239290250242e-24	1.04550828817805e-23	44.9537850174896
ALPK2	2.3168617714745	-0.147844731252579	10.7231368830599	1.18211260533615e-24	1.07182928562874e-23	44.9285705183583
FLVCR1	1.11347118784469	4.39906589023104	10.7203103648879	1.21279750913076e-24	1.09899341012914e-23	44.9031938356942
RHOV	2.80798901435185	3.29160423126467	10.7088532209227	1.34549188315659e-24	1.21632466237356e-23	44.8003771133691
PPP4R4	-2.41210421841366	0.163418330506817	-10.7055590299616	1.38624627312469e-24	1.25167209705748e-23	44.7708287215365
CDC14A	-1.18116683897664	2.96263784086963	-10.6921143155178	1.56568504052998e-24	1.41032735774568e-23	44.6502955026599
MTURN	-1.50350121709071	5.14903569938976	-10.6844368919891	1.67830916757156e-24	1.50997964440693e-23	44.5815126568435
ARRDC4	-1.36353667966022	4.45507754223088	-10.6792560656533	1.7588197297065e-24	1.58147555506032e-23	44.5351160142522
MYLK	-1.45131273745683	6.56665680139284	-10.6779129090382	1.78031127111381e-24	1.59890114277612e-23	44.5230899301703
TMEM132A	1.72417993524716	5.32296203835885	10.6735688313622	1.85162162157865e-24	1.65999139099727e-23	44.4842018311564
SCARF1	-1.36350761259049	4.12179242539466	-10.6716751235339	1.88358895250173e-24	1.68765111945451e-23	44.4672527552859
DCST2	1.8844905888684	0.59711543173281	10.671590200774	1.88503528836073e-24	1.68794821622461e-23	44.4664927268629
HMBS	1.09220554033169	4.6683864220358	10.6704893607812	1.90388402390238e-24	1.7038186696176e-23	44.4566409728134
ZNF385B	-3.25280176010179	2.66959530478683	-10.6683336626274	1.94133800283145e-24	1.73631069337707e-23	44.4373509678198
HVCN1	-1.1087441969228	3.15797327493852	-10.66806840629	1.94599694360737e-24	1.73945016057278e-23	44.4349775362267
ZMYND15	-1.33539184818478	2.56769599480284	-10.6513121226236	2.2639526579031e-24	2.01889111578143e-23	44.2851287220108
CEACAM1	1.69892086793686	5.3166164596734	10.6484560178468	2.3230756165264e-24	2.07039499620028e-23	44.2596029885145
ZBTB16	-3.11138008180354	1.44982775811121	-10.6470263074516	2.35324475829147e-24	2.09604894882643e-23	44.2468270512248
B3GALNT1	-1.58021111564381	3.68712122220657	-10.6459974301702	2.37519613613504e-24	2.11435743053244e-23	44.2376336928541
GALNT13	-2.97734751421274	0.562104633979168	-10.6419744877402	2.46299607184378e-24	2.18994048854131e-23	44.2016931716903
TMSB15A	-1.95704693775077	-1.09741588844825	-10.6412047494743	2.48015916630598e-24	2.20390669578669e-23	44.1948174681939
URB1	1.0148236701816	5.70034708985297	10.638722536181	2.53631900035173e-24	2.25248928465254e-23	44.1726473489961
ARMCX1	-1.22444317476855	3.53131518011998	-10.6380935963801	2.55074809693276e-24	2.26397583140421e-23	44.1670304731872
VSTM4	-1.49402286219918	4.04587323537293	-10.6356730713977	2.60704423235965e-24	2.3125872153714e-23	44.1454155862631
TCF4	-1.29992546500437	5.73886071108315	-10.6323281167544	2.68687658898107e-24	2.38200733667162e-23	44.115551203414
TRPM8	3.67948619193671	0.22766235138183	10.6294877542364	2.75656878742547e-24	2.44236188292548e-23	44.0901969327172
FAR2	-1.53549317298977	2.92419074281998	-10.6253989096066	2.86005753825204e-24	2.53257258738084e-23	44.0537062823502
C19orf48	1.26207456884501	5.17106201578544	10.6207802705039	2.98160207313883e-24	2.63865684345226e-23	44.012499010535
CCNO	2.43259840468903	2.38659281250201	10.6181459649839	3.05320960540216e-24	2.69729870740954e-23	43.9890013303386
LY86	-1.6780782089107	3.08658848402387	-10.6165018433565	3.0987641283763e-24	2.73435235616981e-23	43.9743379807615
SLC52A2	1.27812000056672	6.1024964693852	10.6034258624629	3.48593207137253e-24	3.07419821926167e-23	43.8577729511247
SGCB	-1.0353633658872	4.84578297356513	-10.5865112194887	4.05879571746564e-24	3.56900608326741e-23	43.7071337819578
FUT8	1.23244065937498	5.73420065227466	10.5862671014161	4.06771337671472e-24	3.57477167441754e-23	43.7049609062094
CLDN12	1.05744894280024	6.03183816321657	10.5853544972543	4.10122356149397e-24	3.60213034617991e-23	43.6968381914335
WNT2B	-1.36160036969319	1.92613131258714	-10.5815480055327	4.24397681214509e-24	3.72535054431889e-23	43.6629633296683
MEST	1.22166269212389	5.8607676419458	10.5811441031311	4.25941076008068e-24	3.7367321975169e-23	43.6593693959019
CAD	1.02108277104436	5.91855443440053	10.5808097388869	4.27222966834117e-24	3.74580785396769e-23	43.656394285312
GIPC3	-1.29402411150504	2.18198040179474	-10.5747280867529	4.51218902605325e-24	3.95162326388076e-23	43.6022920901377
ALG1L	2.65601700173396	1.71870533438286	10.5716992076917	4.63664252367073e-24	4.05826827129608e-23	43.575355202657
PLXNB3	2.6896614574513	3.36836621033159	10.5621078824396	5.05366666644661e-24	4.42071754265364e-23	43.4900909787163
KCNE1	-1.95109887360778	-0.463990558754061	-10.5613386208115	5.08868391655386e-24	4.448778976008e-23	43.4832547488736
TMED3	1.08860324928573	6.94272840085915	10.5611897002322	5.09549065330028e-24	4.45215923094477e-23	43.4819313694164
ADAMTS16	2.41070872884704	1.71395453419791	10.5576133195618	5.26170010982282e-24	4.59473258725128e-23	43.4501537760197
ATAD3B	1.34151174599307	4.4790780168041	10.5568400425081	5.29833935036168e-24	4.62406077482285e-23	43.4432838639285
GEN1	1.06529395194032	3.66492429568908	10.5548587107215	5.39337858827679e-24	4.7015854106901e-23	43.4256829796309
PTGFR	-2.52660013703716	0.725512692599772	-10.5526555396222	5.50104756978793e-24	4.79268482748727e-23	43.4061140718534
HRCT1	-1.92989121082721	0.332028972062541	-10.5503079176783	5.61812526585779e-24	4.89187192499245e-23	43.3852652067532
GCSAML	-2.10230087917657	-0.666792914755137	-10.5496923217711	5.64923279599448e-24	4.91613120672117e-23	43.3797987208704
ANXA8	-3.10373382882556	-0.278758102377056	-10.5450852605331	5.88753233552437e-24	5.11762426087888e-23	43.3388949943845
TNNI2	-2.05932771964138	0.523787551063114	-10.5446499081534	5.91056052047334e-24	5.13469348255922e-23	43.3350303573459
SEMA3B	-2.30697611987087	4.67500260337812	-10.5443703896084	5.92539291714323e-24	5.14462726785452e-23	43.3325491198636
SCN1A	-2.98387493508821	0.720625877949673	-10.5379814806942	6.27467480513272e-24	5.44476366185213e-23	43.2758481728033
TNFRSF25	1.75828921620859	3.32991643620351	10.535350640403	6.42437665188707e-24	5.57147258092062e-23	43.2525065653452
ARHGEF10	-1.13832931808373	4.87917696782267	-10.5285799525215	6.82615332315251e-24	5.91652052771467e-23	43.1924533549952
PCDHGA12	-1.51460396924435	0.758299521932931	-10.5277763435917	6.87546639602291e-24	5.95585309888895e-23	43.1853274324299
ENO1	1.09965882367701	10.6685608297219	10.5257775929637	6.99965806997166e-24	6.05650414260062e-23	43.1676053269719
COL5A2	1.83586396536933	7.04310811910931	10.5231613416355	7.16558947600861e-24	6.19653659884194e-23	43.1444115827977
C3orf58	-1.08106822440144	4.39802002853444	-10.5178565836548	7.51411666763248e-24	6.49422115190017e-23	43.0973956743849
CDKL5	-1.1828820383907	4.31979316462093	-10.5168472474327	7.58231208085254e-24	6.54942210657553e-23	43.088451800348
TPPP	-2.21377548192635	3.88700091599739	-10.5161420885837	7.63032014632897e-24	6.58713270557088e-23	43.0822036354935
APH1B	-1.06938394044948	3.97647626013652	-10.5092352226758	8.11679776041144e-24	7.00310835829915e-23	43.0210195281954
DNAJC12	3.07220692543253	2.98597547537174	10.5070767991547	8.27504803533427e-24	7.13557957579906e-23	43.0019049080908
SIX1	2.53766889259196	3.84355780088452	10.5068419363858	8.29245132155133e-24	7.14651667108311e-23	42.9998251672754
HPDL	2.2584039473415	-0.0789475810913283	10.5017413952815	8.6794940467835e-24	7.47581904757655e-23	42.9546670802285
FCN1	-2.08605252992308	3.25377222980983	-10.5005554010504	8.77203011420324e-24	7.54804025347714e-23	42.9441689352539
ZP3	1.83543137902331	2.12661960219177	10.5005390437722	8.7733131991281e-24	7.54804025347714e-23	42.9440241501292
GALNT14	2.77672459488635	3.14097180650464	10.5004535967164	8.78001880046844e-24	7.54951985671171e-23	42.9432678249449
THEMIS2	-1.18685992731101	5.5323564710375	-10.4933292323097	9.35739072210243e-24	8.0368468697717e-23	42.8802221795472
TBX15	2.80774989470406	2.03779190500428	10.4920583588389	9.46427657347387e-24	8.11943772665957e-23	42.8689789292601
MID1IP1	-1.17883128989121	6.13646001832928	-10.4889949692146	9.72692914262579e-24	8.34004309612909e-23	42.8418813735013
ARHGAP25	-1.10108193267703	4.26043966400774	-10.486058686304	9.98547252524472e-24	8.55687747466075e-23	42.8159132625027
RAB8B	-1.07186721611221	5.12468288630607	-10.4790077859296	1.06345124874686e-23	9.10790656590781e-23	42.7535764277552
DHCR24	-1.17494113087705	9.25442319298649	-10.4705780893704	1.14656423378254e-23	9.80863029826847e-23	42.6790875695561
HCK	-1.62725900906714	4.93292973831948	-10.4704765233191	1.14760396578401e-23	9.81198150756722e-23	42.6781903346657
PPARG	-2.04940787466413	3.77673010053247	-10.465645358214	1.19815699980875e-23	1.02384273651829e-22	42.6355187276904
ABHD11	1.24495067639179	5.36705972587549	10.4629342371359	1.22748811888182e-23	1.04772407531615e-22	42.6115785022045
PKDCC	-1.77358999884447	3.42761910984101	-10.4625331101852	1.23188795514102e-23	1.05088717840819e-22	42.6080367623012
ETV5	-1.27958075621293	5.58238354516174	-10.4609516174154	1.24938793633011e-23	1.06461632706306e-22	42.5940739249953
NCKAP1L	-1.50865033022863	5.50635564513096	-10.4572874819403	1.29088744463902e-23	1.0981245891418e-22	42.561729238736
ALPP	-3.08592308536453	-0.253684143560568	-10.4556770073812	1.30955767546526e-23	1.11275658372026e-22	42.5475154519396
ZNF331	-1.25596197966233	4.58347532956029	-10.449588614921	1.38259480376754e-23	1.17284316631082e-22	42.4937939294227
FHDC1	-1.27010320271097	4.53801868484726	-10.4484306980348	1.39693620869945e-23	1.18434535678203e-22	42.4835793796441
CADM1	-1.94675530402046	6.31308515640798	-10.4438475931556	1.45516402944043e-23	1.23302147363106e-22	42.443157237543
CNFN	2.00997797858612	0.536680265112959	10.4434843492273	1.45988075142637e-23	1.23632630526276e-22	42.4399540162272
TCTEX1D1	-1.93614447927547	-0.00347263996887695	-10.4414869951959	1.48608887114162e-23	1.25781764599365e-22	42.4223419722207
HDHD3	1.06327199607233	4.70701375298816	10.4377801807926	1.53597141827466e-23	1.29931168801759e-22	42.3896626018824
SASS6	1.06465899952415	2.73385857864779	10.4372629741587	1.5430623397903e-23	1.303853233767e-22	42.385103531744
NET1	1.16634556569864	7.14408027450391	10.4356382133675	1.56554994964773e-23	1.32211697365119e-22	42.3707826139459
TMPRSS11E	4.0354400913195	1.01483038770148	10.4182613650845	1.82737372344255e-23	1.5415093548951e-22	42.2177164377421
CXCL16	-1.18785591898074	7.07445972109375	-10.4101978673577	1.96320951488037e-23	1.6542525583928e-22	42.1467479889763
BARD1	1.01152289143038	3.63313802201952	10.409374992966	1.97762287435114e-23	1.66547083222608e-22	42.1395078445921
CCDC34	1.28402595036092	3.3245190582495	10.4089714661214	1.98472933601057e-23	1.67052649282224e-22	42.135957517103
IL11RA	-1.08939593170166	3.26737772631554	-10.3932051869587	2.28315269560969e-23	1.9163801616919e-22	41.9973165211518
TPSAB1	-2.30318530271749	3.40623033326511	-10.3915178484844	2.31761774301319e-23	1.94315436681648e-22	41.9824875061172
CEP72	1.11964551794199	2.87066507155271	10.3895051528024	2.35940443206932e-23	1.97709473770856e-22	41.9648013009739
CELF2	-1.44665168545306	6.12720183665304	-10.3893302495575	2.36307082106696e-23	1.97907181264358e-22	41.9632644819058
NDNF	-2.62082493175784	5.56222872112204	-10.3868207476044	2.41630293502166e-23	2.02253504931443e-22	41.9412162615815
MROH6	1.97050969071125	4.77543906169265	10.3797243935975	2.57336106447006e-23	2.15280846619921e-22	41.8788884178198
CREB3L4	1.19589397703358	4.43061223876163	10.3764250817908	2.64979310684306e-23	2.21552552312631e-22	41.849920354555
TCEAL7	-1.37235110611024	0.388107659693202	-10.3743016629976	2.70017184013254e-23	2.25640187656108e-22	41.8312800469344
H1F0	1.03843900395824	8.12784730384033	10.3719132413627	2.75797472808686e-23	2.30343371939831e-22	41.8103165889394
LST1	-1.63885240895034	3.90600623802167	-10.3688417026628	2.8341187461098e-23	2.36442016824213e-22	41.783362253475
UACA	-1.11348029592088	5.3214826117012	-10.3676551596676	2.86408894400579e-23	2.38810764262862e-22	41.7729512100421
EVI2B	-1.4383051554745	4.58119892546706	-10.3624822673635	2.99846626565245e-23	2.49877689568021e-22	41.7275725379669
RETREG1	-1.99401639594209	3.28119489840415	-10.3618441029394	3.015471773564e-23	2.51156620436227e-22	41.7219753945274
PDPN	-1.77627915893719	4.60292540012381	-10.3587274728076	3.09990764733756e-23	2.58047287498545e-22	41.6946438302819
SLC17A9	2.01178699338783	3.9301372490231	10.3553912840507	3.19289359379959e-23	2.65495852813363e-22	41.665393153141
MCC	-1.41796378211208	3.64817739497469	-10.3538183628304	3.23768913975789e-23	2.69072936082404e-22	41.6516045331706
OSBPL6	-1.86217817853508	2.42970061328923	-10.3495761765144	3.36163732772068e-23	2.79220583742987e-22	41.6144237223215
PYCR3	1.2161069608381	4.28263378488961	10.3484077603048	3.39659575096288e-23	2.81969588054166e-22	41.6041849511236
LRRC4B	-1.61350590958338	0.580136141844944	-10.3455114061101	3.48481688246871e-23	2.89134779366253e-22	41.5788078114607
KCNAB2	-1.19229049026143	5.10041837791328	-10.3378891807015	3.72800350663778e-23	3.08804316725981e-22	41.5120473507431
LILRA6	-1.6256332198535	1.76514212494272	-10.3371974654401	3.75088910638211e-23	3.10530141327709e-22	41.5059905468349
DNMT3B	1.58562623663265	2.20651011962421	10.3346472194142	3.83647603424957e-23	3.17442186396759e-22	41.4836624926821
PIK3R5	-1.36670988890009	3.78444875794605	-10.3330697539292	3.89038360892079e-23	3.2172686295073e-22	41.4698532981314
MS4A14	-1.71755818354126	1.03425346301802	-10.3275727335114	4.08417822669402e-23	3.37384761094385e-22	41.4217436250141
NFASC	-1.7843808366529	2.82722630726901	-10.3220148415506	4.28985860748717e-23	3.54182328432774e-22	41.3731193186671
SGO2	1.30315177977659	3.04077106187882	10.3214767139357	4.31031078974319e-23	3.55676980808128e-22	41.3684123712129
VGLL3	-1.77491583688086	4.18936754811702	-10.3123791372309	4.67109432448272e-23	3.84818880638288e-22	41.2888626581907
B3GNT6	4.07204924773306	1.4334683589004	10.3093396090069	4.79819098498853e-23	3.95074539938534e-22	41.2622957447427
CES1	-2.86038351668803	5.47668315645302	-10.3091099111699	4.8079340372637e-23	3.95661615175255e-22	41.2602882988172
PRELP	-1.90931493420437	6.00137526912644	-10.3076635878895	4.86973514937382e-23	4.00529764431387e-22	41.2476488618575
PACRG	-2.42838579740097	-0.366400964219696	-10.3043089366036	5.01613061622525e-23	4.12346632958104e-22	41.2183372804051
SLC19A1	-1.02108465964463	4.82417228820014	-10.2965825123776	5.37013462431913e-23	4.40252184523229e-22	41.1508522224734
IL34	-1.6244703677222	1.8023269095593	-10.2958995664832	5.40259313171667e-23	4.42673512989469e-22	41.1448888526796
SLC26A6	1.19053723844508	4.07459792899543	10.2901886017629	5.6817535509244e-23	4.65043850097823e-22	41.0950324602769
STAC3	-1.13429227889013	2.15275779294049	-10.2837454024506	6.0139245485948e-23	4.91434676280748e-22	41.0388068746698
FANCB	1.43018335304105	0.117354068791035	10.283339005586	6.03551042414911e-23	4.9266684012111e-22	41.0352613391099
TNFSF11	2.52771399871477	-0.146070975595276	10.2783279380753	6.30807933724225e-23	5.14361536481002e-22	40.9915512311657
ALG3	1.00299384608653	5.60883171478678	10.2761397739228	6.43090035650998e-23	5.24094150690388e-22	40.9724691678047
CDKL1	-1.39193755893355	1.16035701456736	-10.2749964680778	6.49601479570005e-23	5.29115955010706e-22	40.9625000048338
TSPAN6	1.05013469711724	5.87542592974636	10.2635801582994	7.18318355512928e-23	5.82892633396396e-22	40.8629969230513
CPAMD8	-2.50313850068716	4.18857683174623	-10.2626604263087	7.24158622285666e-23	5.87317078663608e-22	40.8549840227897
ARHGEF37	-1.61830416540186	2.90147614488624	-10.2586589627087	7.50121196744998e-23	6.07722587539473e-22	40.8201282663655
IL6	-2.41943459326484	2.3253284346323	-10.2576197102407	7.57013927773146e-23	6.12651250365632e-22	40.8110771508576
FAM72B	1.71726827014099	-0.407633027797254	10.2568285890641	7.62303058768836e-23	6.16602185677228e-22	40.8041875040936
TMOD2	-1.17468588543784	3.53693405073455	-10.2549495041899	7.75013361010747e-23	6.26214104184885e-22	40.7878245841494
EPB41L5	-1.07844571474179	5.66505714183941	-10.2543947266696	7.78805982234534e-23	6.28942943093083e-22	40.7829940270597
HYOU1	1.00820130886049	7.85378553433946	10.2529235875759	7.88952535195743e-23	6.36458140007136e-22	40.7701854144416
NKD1	-2.10038763324061	2.37891442370202	-10.244803902921	8.47360775316609e-23	6.82844176027845e-22	40.6995137411539
ARAP2	-1.29677824060476	4.85141587227079	-10.2447442378396	8.47805475453935e-23	6.82844176027845e-22	40.6989945764624
TEX14	-1.27339778376859	-0.118899105837899	-10.2421815282089	8.67126255198002e-23	6.98034330473585e-22	40.6766976294855
MAP6	-1.74228980338222	2.58999767290754	-10.2378903045829	9.00461855653808e-23	7.24484241142931e-22	40.6393704299925
ZNF695	2.52228183186734	-0.906313731790075	10.2361118455104	9.14647447454162e-23	7.35506725934728e-22	40.6239037182431
TUBA1A	-1.30762195984754	7.04422256811407	-10.2315679525772	9.51906250652937e-23	7.6465593885341e-22	40.5843954261259
DDO	-1.71631465682097	1.21782326854405	-10.2311037923875	9.55796014957136e-23	7.67373449548301e-22	40.5803603326054
PLA2G5	-1.4053745618398	0.945092018281075	-10.2300978820014	9.64279981899704e-23	7.73774641543472e-22	40.5716160709048
FBLN1	-1.57543971973062	7.1082365970385	-10.2263603878941	9.96462298009552e-23	7.98329741611674e-22	40.5391317484481
CCDC102B	-1.15682767654422	2.86452700354761	-10.2246592697466	1.01146086720723e-22	8.09489453025999e-22	40.5243492840122
ZDHHC14	-1.12046216345297	3.02963051467315	-10.2229656948974	1.02661544665241e-22	8.21183892932428e-22	40.5096340821159
MAGI1	-1.18696137838887	4.75312037154995	-10.2212662732557	1.04204882067213e-22	8.33088872366281e-22	40.4948697961121
EGR1	-1.85782187311828	7.4470143315137	-10.2209804160191	1.04466737322285e-22	8.34741602392632e-22	40.4923864861722
CCDC173	-2.00715690346195	0.0119162615797381	-10.2190572469673	1.06245482430656e-22	8.48460896404388e-22	40.4756807241924
MTFR1	1.08137870368903	5.05482525589937	10.2190033581349	1.0629575488569e-22	8.48460896404388e-22	40.4752126462835
SDC2	-1.37546529894167	5.46461778788953	-10.2076547409167	1.17426271290998e-22	9.35825578888575e-22	40.37667723935
COL22A1	2.41000013086579	1.06049137997553	10.1861561828035	1.41776948769038e-22	1.12751394866637e-21	40.1902248050518
CIP2A	1.56275853476411	2.76159810998081	10.1816797443651	1.47445521068413e-22	1.17197904462882e-21	40.1514363508299
TMEM178A	-1.94427610945267	1.01610645067151	-10.179208442222	1.50670728360915e-22	1.19698644745067e-21	40.1300275899843
FEZF1	3.21317729099768	-0.156759091617247	10.1785704467635	1.51514660497004e-22	1.20305977411937e-21	40.1245012623007
SORD	1.20665726853068	4.32834085433005	10.1774961222067	1.52946375502198e-22	1.21379141396975e-21	40.1151959948934
DNASE1	1.13108148849042	4.23518108617156	10.175473866204	1.5567788108641e-22	1.23417511801593e-21	40.0976820886767
PLA2G3	-2.87178518488127	-0.119314343455357	-10.1641489684166	1.71893632625805e-22	1.36010927465156e-21	39.999647183825
NFATC1	-1.12403072550446	4.05237086362418	-10.1641298276692	1.71922411285371e-22	1.36010927465156e-21	39.9994815554198
TEF	-1.27901163472873	4.75543685880859	-10.1582555907507	1.80984219895664e-22	1.4303043098435e-21	39.9486610796133
ATF3	-1.79340778903791	5.38596092182176	-10.1571919998807	1.82674906978215e-22	1.44216029273416e-21	39.9394617231281
RGS22	-2.32801334757165	0.306019227976754	-10.155045840027	1.86134310647521e-22	1.46870543607335e-21	39.920900927793
NFAM1	-1.5146539707684	3.86120397476393	-10.1534185054963	1.88800679443597e-22	1.48819359090835e-21	39.9068289702028
PLAGL1	-1.48684634686377	3.85813926800751	-10.1522755511995	1.90696020145741e-22	1.50235126797441e-21	39.8969465161502
DIAPH2	-1.09026000443686	4.64055904838527	-10.147738332507	1.98408058418356e-22	1.56148379447544e-21	39.8577235856664
PCSK9	-3.13469476906924	2.3993758877813	-10.1466541614985	2.00296194649899e-22	1.57552466461755e-21	39.8483530729977
PARD3B	-1.27489844851116	3.95433315367195	-10.1405684118789	2.11230528575591e-22	1.65808847262395e-21	39.795766912337
HECW2	-1.35299169188216	4.42192941691794	-10.1283598871213	2.34982968335801e-22	1.84262667350632e-21	39.6903417569881
JPH2	-1.71227827339493	1.10242897793232	-10.1260639516862	2.39737218516702e-22	1.87893424574529e-21	39.6705255112983
COL5A1	1.76493409349388	7.71682366548196	10.1199454925049	2.52878019876101e-22	1.97987537588621e-21	39.6177325061999
BEST1	-1.10813392243372	1.89195313096358	-10.1159509604937	2.61840273438453e-22	2.04581291042573e-21	39.5832779227629
RASGRP2	-1.52556315517484	2.62997135584181	-10.1147057046319	2.64698077895832e-22	2.06600943066943e-21	39.5725390114724
NME4	1.23187917607298	6.20300151794873	10.1073335374129	2.82262028550372e-22	2.20196374874278e-21	39.508981613727
GNGT2	-1.31001909214627	1.18672837949598	-10.1052890510665	2.87334521489066e-22	2.2403807025682e-21	39.4913613585285
ITGAL	-1.48701126001002	5.11745252051147	-10.097044277893	3.08724502985425e-22	2.40221296207878e-21	39.4203299626129
ROBO2	-2.44373277576511	2.29888104051435	-10.0931281961836	3.19430451559527e-22	2.48296503979176e-21	39.3866060121536
TBC1D2	-1.32361973753525	5.58340155169808	-10.0861612492708	3.39395358222323e-22	2.63680067429575e-21	39.3266319423302
MAGI2	-1.16405666877244	2.81500480105113	-10.0838242681906	3.46365829392626e-22	2.68916557572304e-21	39.306520905309
F2RL3	-1.61831278406817	2.32189246406452	-10.0837828328569	3.46490690677298e-22	2.68916557572304e-21	39.3061643607157
ADGRF4	3.14016517503201	0.915120431272991	10.0829719671862	3.48943161953728e-22	2.70681217126196e-21	39.2991871966709
MICALL2	1.3568567786468	5.34881092135745	10.0817548397532	3.52656738327844e-22	2.73421829583216e-21	39.2887150636801
LRCH2	-1.81857435127642	1.86895823294401	-10.0791325416901	3.60791398366921e-22	2.79585637362944e-21	39.2661559208149
TSTA3	1.20064128726086	6.55311707791657	10.0769509278201	3.67700665950527e-22	2.84794040093242e-21	39.2473910692404
C8orf76	1.00425540232901	3.14798509733486	10.0737620519331	3.78036801295828e-22	2.92500421319439e-21	39.2199675686882
WNT9A	-1.53205428862169	3.01486599698508	-10.0725516451897	3.820351343529e-22	2.95292292208862e-21	39.209559996461
SERPINH1	1.02065639190991	7.93916236505481	10.0699299542674	3.90839778266463e-22	3.01943669515856e-21	39.1870206638379
CCDC81	-1.75630022129141	-0.237908114695232	-10.0687025954349	3.95030616731106e-22	3.05025680700786e-21	39.1764701818256
SRRM3	1.80104742501414	1.45962995198589	10.065191815041	4.07265981017113e-22	3.14152902932304e-21	39.1462962443233
IL23A	1.53256452041966	0.845726248357592	10.0627997648633	4.1581708728446e-22	3.20585658638559e-21	39.1257416770034
WDR88	1.1988835567487	-0.129274526799473	10.0473568666752	4.75473357732753e-22	3.65462821461388e-21	38.9931263206003
CDH23	-1.5978620994115	2.22668496779616	-10.0441463844682	4.88903107685578e-22	3.75594665478185e-21	38.9655745623337
ARHGAP23	-1.22588014850052	5.22182799156642	-10.0440071243657	4.89494085106351e-22	3.75857983604481e-21	38.9643795996067
TMEM63C	3.01048514503484	2.08197304534115	10.0427368667193	4.94917490675627e-22	3.79829733594037e-21	38.9534803190484
SLC22A18AS	1.88314460120767	1.48349151689941	10.0409726787133	5.02548766463882e-22	3.85491054802234e-21	38.9383445568861
HECW1	1.91637218118151	0.327989902115442	10.0388477358943	5.11895665633106e-22	3.92461983241341e-21	38.9201162238462
DSCC1	1.43989627415385	2.48647700424247	10.037955565168	5.15871237419996e-22	3.95309831832671e-21	38.9124637592111
BEAN1	2.20261440666142	2.39955171797989	10.0365026144475	5.2241134302026e-22	4.00118996257601e-21	38.90000231965
IL20RA	-2.22288584529558	2.67796237476162	-10.0342375003454	5.32771641552362e-22	4.0764164711399e-21	38.8805778006064
AADAC	-3.16553238152281	0.497384484814806	-10.0320754600355	5.42850535003777e-22	4.15143575809454e-21	38.8620400977513
TLCD2	-1.16377205458776	3.82147551205325	-10.0309904877471	5.47979454475661e-22	4.18854361416984e-21	38.8527384295931
SULT1A1	-1.46408457129877	4.40110042088682	-10.0300912754551	5.52266652047547e-22	4.21918347391723e-21	38.8450298579979
LGI2	2.01284056516131	2.81341496645878	10.014653806385	6.31278653509136e-22	4.81795432027991e-21	38.7127674997773
RAB19	1.25316449258271	0.393051716524067	10.0111030668057	6.50982654282151e-22	4.9608351037445e-21	38.6823666115539
BAIAP2L2	2.40174055604244	1.32046536189453	10.0088111087815	6.64024101157194e-22	5.05512968311826e-21	38.6627472919859
IGFBP3	1.91145954832329	7.66138557505928	10.0078609077421	6.6950652542815e-22	5.09430543117238e-21	38.654614442636
OTULINL	-1.67578044766544	4.84398245219888	-10.0073755488938	6.72324227323793e-22	5.11317601714559e-21	38.6504604281174
CNN1	-1.70338264029733	3.43008820683153	-10.0055044629357	6.83297146631306e-22	5.19401877223456e-21	38.634447807889
DHRS13	1.0413108774613	2.24133204950525	10.0026438967597	7.00417178200159e-22	5.32148364892464e-21	38.6099714067278
RILP	-1.16055093852437	3.7079246749346	-10.0016773984121	7.06297148704824e-22	5.36346611117775e-21	38.6017027010457
FCER1G	-1.45456247865236	5.56850572432843	-10.0002272341596	7.15211613779423e-22	5.42571856505412e-21	38.5892971444521
PTGFRN	1.06324966296231	6.31204771755401	9.99931194021773	7.20895478734697e-22	5.46609881772698e-21	38.5814678419662
ASGR1	-1.41512428031804	1.60535628430095	-9.99160718010949	7.70551870076811e-22	5.82511054253773e-21	38.5155825835908
ABCB1	-1.54533938789568	1.65863763757166	-9.99104735765984	7.74289336516805e-22	5.85044367940991e-21	38.510796817014
ONECUT2	2.99353897739382	0.188304698625327	9.98896366888791	7.88359090141561e-22	5.95378221592195e-21	38.4929856198157
C11orf88	-3.00816861985878	-0.397472584633519	-9.98630821313404	8.06657688549009e-22	6.08590469357703e-21	38.4702908433344
SMIM10L2B	-1.28021163948187	0.714893473697752	-9.98566284193989	8.11168170336776e-22	6.11688667093599e-21	38.4647758465492
PACSIN1	1.97377880774461	0.500000701449845	9.98294557012202	8.30435133798831e-22	6.25283381202481e-21	38.4415582829911
MAP3K8	-1.09565764169336	4.27475874392948	-9.98242300042375	8.3419215337249e-22	6.27800078845241e-21	38.4370937344935
GBP4	-1.61518038126059	5.6846802651021	-9.98097161598952	8.44715569172995e-22	6.35404031217958e-21	38.4246947771055
NAP1L5	-1.05902172485442	1.90380655986282	-9.98031818593962	8.49496219345826e-22	6.3868280801065e-21	38.4191130428117
CXCL2	-2.15131555153561	4.69117845566798	-9.97835771827841	8.64001112664731e-22	6.48943692855623e-21	38.4023678873894
ICA1	1.02957703581738	5.41433933540729	9.97608495901102	8.81124272689089e-22	6.61148847227858e-21	38.3829582582231
ABCB9	1.10186660403701	2.98604468233489	9.97554085700395	8.85273269977126e-22	6.63933028924895e-21	38.3783120314953
TNFRSF18	2.04885504968043	2.19634328482549	9.97142044073177	9.17328559362166e-22	6.87633121082273e-21	38.3431326074441
DISP1	-1.11065753086433	3.8060171363014	-9.97116809888933	9.19328677315388e-22	6.88450782982671e-21	38.3409784920182
ZDHHC9	1.15707337047068	7.37547042081591	9.96251316880466	9.90611525595203e-22	7.41465136953167e-21	38.2671192579063
KMO	-1.42672104935137	2.09533564715151	-9.95617396836706	1.04627487161719e-21	7.82355264495186e-21	38.2130509949047
RPL39L	1.87279640261991	3.20352625413151	9.95323809990895	1.07309466985108e-21	8.02013795206571e-21	38.1880187347465
ATOH8	-2.58886063686384	4.13319344190816	-9.95154934000979	1.0888296395151e-21	8.13372392774426e-21	38.1736221557632
ENTPD7	1.03686965715346	3.79192216734182	9.94149793209541	1.18733171813835e-21	8.85208117973952e-21	38.0879706140578
TCTE1	-2.55967695799385	-1.1340210540218	-9.94070463816029	1.19547205879954e-21	8.9083848003655e-21	38.0812133150129
PLPP4	2.62515791166838	-0.0902588582837925	9.93837060329211	1.21974504202042e-21	9.08479066712901e-21	38.0613341794527
H2AFX	1.15831139835879	5.17393121153326	9.93390621997871	1.26754249594543e-21	9.43151276344262e-21	38.0233200198292
AP1S1	1.01627064275594	5.67514809251244	9.93382009202846	1.26848265016487e-21	9.43387244046979e-21	38.0225867616959
SCN8A	2.19861864189786	1.40844457977455	9.93285306407957	1.27908611599915e-21	9.50806184018614e-21	38.01435419355
COL13A1	-1.56122554781986	2.40611526994077	-9.93201124780757	1.28838818093803e-21	9.57250924227855e-21	38.0071880527871
RUNX1T1	-1.5350063016028	2.21712960600521	-9.92839354328089	1.32913354332931e-21	9.85589623559863e-21	37.9763965173273
CFAP58	-1.99929053339755	-0.377605263733326	-9.9262795733047	1.35353163169593e-21	1.00319020886636e-20	37.9584075031238
PARD6B	-1.16589144812609	4.22592437436743	-9.92573898286247	1.35984177386426e-21	1.00688137603191e-20	37.9538077412084
PODXL2	2.49594876124129	4.69652378462055	9.92399242841722	1.3804288428207e-21	1.0211262109424e-20	37.9389479296251
LAPTM5	-1.32657012900225	8.14875468237091	-9.9231244248317	1.39077490711229e-21	1.02827703337374e-20	37.9315635886403
ECM2	-1.4336961430553	3.38224404649483	-9.92152160072375	1.4100821130947e-21	1.04204311159004e-20	37.9179291462493
REPS2	-1.33197919725312	4.26636658893898	-9.91964305789782	1.43304914756138e-21	1.05849903377436e-20	37.9019513064515
FOXF2	-1.6023983220068	2.5890680855658	-9.9190423912729	1.44047087954514e-21	1.06346221638579e-20	37.8968428275369
NEDD4L	-1.20550269336794	6.74072708240285	-9.91704528538864	1.46542193007166e-21	1.08135569518251e-20	37.8798596688309
DAPK1	-1.32652127150159	6.38018000447187	-9.91634638019531	1.4742546438129e-21	1.08734358580686e-20	37.8739168379826
EYA4	-2.42432829707414	0.595373694522343	-9.91338153850035	1.5123149517036e-21	1.11487210314975e-20	37.8487099550869
KLHL17	1.28703124440893	2.95372158995055	9.90099582422621	1.68213725325898e-21	1.23825582347338e-20	37.7434658683123
TMEM232	-2.24680931274142	0.0585462610550398	-9.89754183027847	1.73277965054173e-21	1.27429574883453e-20	37.714133356053
ACY3	2.14442760551634	0.995259870418706	9.89150338682332	1.82497361079595e-21	1.34014308509565e-20	37.6628704382045
PAQR4	1.23462477372392	3.81750066968973	9.88213453836953	1.97773293236733e-21	1.44906296283601e-20	37.5833787298669
MSH5	1.59965691328218	1.62405092377023	9.88211390892725	1.97808291122839e-21	1.44906296283601e-20	37.583203755248
ELMO1	-1.2287887638421	4.52027141835741	-9.87871658628644	2.03656450720533e-21	1.48974201778276e-20	37.5543919523233
C15orf48	2.44290661926702	4.73135804809068	9.87502185907274	2.10211325107084e-21	1.53472511319743e-20	37.5230660146687
RGS13	-1.87151543063056	-0.0321456256000424	-9.87452515683991	2.11108339507841e-21	1.54053131413384e-20	37.5188553406165
TNFAIP8L3	-1.34717192608959	1.99482710341611	-9.87388609900273	2.12268025589393e-21	1.5482478051419e-20	37.513438104848
MIOX	2.64919684094014	-0.904581318432447	9.87101416031405	2.17558161543276e-21	1.58606917770259e-20	37.4890960482884
CXCL12	-1.61963509660956	4.99828846551781	-9.8693263019214	2.20727997080331e-21	1.60840391327737e-20	37.4747924254783
CCL24	-2.23290394786417	-0.263146625382807	-9.86728718975304	2.24618640188975e-21	1.63596702729267e-20	37.4575144745269
TRAF5	1.18010604415001	4.50670509554071	9.86428797403916	2.3046506860435e-21	1.67774137923417e-20	37.4321059678939
AMIGO1	-1.24245739356664	3.37259670912568	-9.86415030248906	2.30737027098227e-21	1.67891401457057e-20	37.4309397867544
NETO1	2.65399435051767	-1.0049475992888	9.86171106494945	2.35608650835207e-21	1.71353803599745e-20	37.4102795579432
CHI3L2	-2.2950155326557	3.45651245036284	-9.85800820762211	2.43199580724008e-21	1.76620050423162e-20	37.3789235491239
EPHB2	1.79867817560221	4.61108082265545	9.85484022850223	2.49886174385195e-21	1.81389091684594e-20	37.3521036412319
SCG5	2.3786670130933	2.34556274604678	9.85470515588591	2.50175286614468e-21	1.81511940101403e-20	37.3509602629337
SPINK1	4.50797298051822	3.95580947670516	9.846917381721	2.67417553284031e-21	1.93836122155423e-20	37.2850564762091
HIST1H2AI	2.2291232839773	-1.32057263836953	9.84640487761966	2.68592707839372e-21	1.94594774263338e-20	37.2807207415722
DENND2C	-1.24574652368965	1.62469708373256	-9.84146118088801	2.80194687945125e-21	2.02903298176235e-20	37.2389058902471
TRIM46	1.59557328000644	2.09562740687605	9.8400930339619	2.83492372483987e-21	2.05095150700073e-20	37.2273364796256
FRAS1	-2.14687681928986	3.56566954347296	-9.83438108438562	2.97680901691197e-21	2.15051727738936e-20	37.1790472418722
STARD4	-1.0975619458601	4.26636454117549	-9.82923621347962	3.11062384550752e-21	2.24504605665753e-20	37.1355694163957
OVOL1	1.97284024651773	1.73047288998575	9.82772094970128	3.15116000224041e-21	2.27321890204499e-20	37.1227674823709
SERTAD1	-1.17976836463001	4.6145404205466	-9.82242018303728	3.29713071195049e-21	2.37271646201624e-20	37.0779943487853
AKAP13	-1.08842879746142	7.57196610115457	-9.82122127557768	3.33106454670245e-21	2.39387657172133e-20	37.0678701442061
GAREM2	1.60981996706971	2.58677859056754	9.81720209170463	3.44736982408838e-21	2.47511018854179e-20	37.0339365436097
TUBG1	1.01569917020872	5.26342196547609	9.81120867221445	3.62832384456918e-21	2.60256180267487e-20	36.9833532583645
PEG3	-1.75749937635114	1.1773630078063	-9.8070977877545	3.7578545413807e-21	2.69164775144686e-20	36.9486710838405
IL11	2.03047255118126	-0.204315848748573	9.80693621456669	3.76303817535044e-21	2.69408624355349e-20	36.9473081584099
THSD4	-1.38542118210712	4.31939042347478	-9.79744634151637	4.08026347932121e-21	2.91706088781312e-20	36.8672862458565
MOB3B	-1.27097972795337	3.88132230033973	-9.79699273622083	4.09607330012851e-21	2.92698168525464e-20	36.8634626887052
SGK1	-1.28962854526913	6.64299642789939	-9.79159830374249	4.28881059139643e-21	3.06181848066595e-20	36.818001413461
TMEM105	1.77086725531046	1.2736273204893	9.79011503258524	4.34336466746251e-21	3.09930385460496e-20	36.8055043995849
FAM43A	-1.25520333903475	2.85898926777469	-9.78276826578777	4.62388754837052e-21	3.29792299846568e-20	36.7436258067774
ID3	-1.29048263085217	5.30195479331962	-9.78270954619256	4.62620050588046e-21	3.29801921186638e-20	36.7431313726219
HGH1	1.02746037506855	4.93543851081708	9.77964464596678	4.74853263809954e-21	3.38204521195218e-20	36.7173270993935
MYO1F	-1.1843368274896	5.03681046745566	-9.77777489914279	4.82473114864333e-21	3.43470047262611e-20	36.7015880357782
MLC1	-1.90269963220357	0.0202027280232958	-9.77598009246432	4.89901568279861e-21	3.48594433594627e-20	36.6864818464628
LBH	-1.10940402506865	7.09606798166511	-9.77553182924751	4.91774496944065e-21	3.49762772791312e-20	36.6827093023666
FUT3	1.86484554966912	4.24454396623141	9.76593339581085	5.3362647683425e-21	3.78817257957066e-20	36.6019597494596
INCENP	1.06720023084184	4.34486330932311	9.76401014849294	5.42427687787248e-21	3.84884725795432e-20	36.5857867860573
CD244	-1.47131598168028	0.864965418579997	-9.76174769052031	5.52965597047482e-21	3.91811187201356e-20	36.5667642847836
E2F5	1.0639853846416	3.80704450180594	9.75979575450265	5.62220119279867e-21	3.97810142342792e-20	36.5503551823297
GATA5	-1.8177964602752	-0.440906559354212	-9.75827110567467	5.69555467719262e-21	4.02812185530363e-20	36.5375397553303
BTG2	-1.47812476132951	7.04634010655907	-9.7567972934402	5.76736408498462e-21	4.07700406044991e-20	36.5251530128349
AQP9	-1.9810413985164	3.28099995561258	-9.75671238442999	5.7715283953361e-21	4.07804400196823e-20	36.5244394312815
HCAR2	-2.20007710059041	2.07799354875751	-9.75502164438481	5.8550732096971e-21	4.13129163752253e-20	36.5102312640575
EPHX4	2.09290749526123	1.09933566872167	9.7549257414373	5.85984784939992e-21	4.13273479905047e-20	36.5094253951876
RAC3	1.77293401807921	3.18015401022143	9.75483880581134	5.8641793763636e-21	4.13386425125221e-20	36.5086948833416
ABCA6	-1.63467884895351	2.46490141886274	-9.75162961936717	6.02631658897945e-21	4.24618361053173e-20	36.4817316924344
DLG5	1.0716847618183	5.3511496558968	9.74830015624526	6.19922874349166e-21	4.3639573051581e-20	36.4537647434932
RORA	-1.32867183572391	4.22856097145735	-9.74575773619599	6.33457085840585e-21	4.457159476672e-20	36.4324134872405
GSDMB	1.53227482104312	4.30598501763107	9.74060628347774	6.6178471036017e-21	4.64999725488339e-20	36.3891639347508
LRRC20	1.05816566402437	4.71283429889563	9.73786445262295	6.77370421968458e-21	4.75730191532764e-20	36.3661513695412
C1orf21	-1.398523084862	5.19736243978475	-9.73426199655065	6.98402710407936e-21	4.90274169726331e-20	36.3359225978255
RHPN1	1.64342278772061	4.6640322865824	9.73173318252922	7.13552247779952e-21	5.00213339624261e-20	36.3147077693429
LARGE2	1.93124976976581	4.4449737038034	9.73013055304401	7.23321430822372e-21	5.0659265057874e-20	36.3012649950247
CDKN2B	-1.66404873069127	4.40601922693658	-9.71963235793769	7.90677363004401e-21	5.53254927477479e-20	36.2132463958406
EPB41L3	-1.42979167071113	4.63312196614131	-9.71888212305793	7.95722272356703e-21	5.56527789747122e-20	36.2069589428915
FBXL7	-1.22312779017286	3.02832123928885	-9.7157447461698	8.17167436037479e-21	5.7099904552282e-20	36.1806695151827
SGCE	-1.38927456365494	4.54339522571391	-9.71243245449937	8.40430177274422e-21	5.86983106286407e-20	36.1529210891952
DKK3	-1.36258499708136	6.10006317554978	-9.71234713116789	8.41038010549433e-21	5.87136816769917e-20	36.1522063914198
SYP	-1.75742667709353	1.36905427713634	-9.70659864403069	8.83009341336505e-21	6.15869527706926e-20	36.1040655758017
NR4A1	-2.09710207553794	6.29507542598431	-9.69940988569592	9.38429206321476e-21	6.5422168702209e-20	36.0438923226045
FCGR3A	-1.61119397082846	6.46237215250611	-9.69517191338003	9.72702218705238e-21	6.77627044880916e-20	36.0084337037538
NHLRC4	-1.64754510727612	0.525112377092009	-9.69514820879968	9.7289736862443e-21	6.77627044880916e-20	36.008235401984
KLRF1	-1.7655686875571	-0.281330956995081	-9.69335591918644	9.87765508701195e-21	6.87350428894922e-20	35.9932429408037
CPA3	-2.31749552514485	4.07197300368876	-9.69238622968266	9.9590335535789e-21	6.92376887365894e-20	35.985132350717
GRAMD2A	-1.80493810717576	4.06214431845576	-9.69214633702854	9.97926821083757e-21	6.93465255844435e-20	35.9831259531056
C7	-2.70310141333062	5.64835031134627	-9.6871824303627	1.04072358233835e-20	7.22873233200336e-20	35.9416172792128
CPT1B	1.72301334376887	0.919476839674441	9.68682128368558	1.04390731293424e-20	7.2475215646264e-20	35.9385979388979
GJA1	-1.62576057260462	6.47630661014768	-9.67066542714452	1.19665488467703e-20	8.28899737592842e-20	35.8036118930176
IL1A	-2.3125946058597	-0.145022501172078	-9.66466552327336	1.25885660944494e-20	8.71586958400336e-20	35.7535230407247
SIRPB2	-1.43232025667809	2.44970476587548	-9.663476701547	1.27155647442086e-20	8.79977519912281e-20	35.7436011170419
TCP11L2	-1.0904384141959	3.24316911871585	-9.65531511448689	1.3622404944309e-20	9.41444343526822e-20	35.6755084052832
COL6A5	-2.31921401766938	1.72085769201481	-9.6536360563665	1.38167699677695e-20	9.54441290383058e-20	35.6615051030518
THY1	1.5254008371354	5.99877229118651	9.65029820519922	1.42113552209304e-20	9.81250983836426e-20	35.6336727823142
DRP2	1.94655367774702	-0.719566812037841	9.64132046363795	1.53289558625588e-20	1.05745352925223e-19	35.5588476636703
AXL	-1.24599937117661	5.72882744965129	-9.63939524586481	1.55797332847327e-20	1.07426375864036e-19	35.5428085241232
DDR2	-1.36587238429498	4.78148273688524	-9.63097666474565	1.67249682191814e-20	1.15113394897657e-19	35.4727001319533
OLFML2A	-1.39127130498763	4.45529513151117	-9.62808912277256	1.71366921125168e-20	1.17893590171617e-19	35.4486635153518
SPDEF	2.51674897115454	4.24611016176949	9.62676398492403	1.73289865821304e-20	1.19162359140154e-19	35.4376345008254
FOXD2	1.11104410396009	1.08075590648473	9.62599318381426	1.74418219905357e-20	1.19829432205395e-19	35.4312196959115
ESRP1	1.01984805903762	6.71910410867312	9.6259378871265	1.74499446572471e-20	1.19830867120197e-19	35.4307595170882
NRROS	-1.21530889935284	3.02185919936516	-9.62204038472999	1.80320050966487e-20	1.23771813768565e-19	35.3983293818012
ATAD3A	1.06175881923675	4.5186219038275	9.61654333467367	1.88857939739855e-20	1.29573489965605e-19	35.352606125243
YBX2	3.01823866990261	0.718387133164267	9.61359151414631	1.93606760477414e-20	1.32771447787546e-19	35.3280614100526
MAL	-1.90477861314802	1.98770325853978	-9.61317535811729	1.94285713594272e-20	1.33176744012878e-19	35.3246014695041
ETV1	-1.61569170075646	5.07942695646605	-9.60671256984197	2.05137685636146e-20	1.40551802529526e-19	35.2708836036349
AKT3	-1.29659966349197	4.45358057274148	-9.60390532348593	2.10036645901608e-20	1.43843278708374e-19	35.2475583628031
LIPA	-1.16311658653445	7.18319013718932	-9.60288425812518	2.11847131842576e-20	1.45017598117554e-19	35.2390756289045
PROC	2.40226661222605	0.564739209191296	9.60122248098107	2.14826815228305e-20	1.46990855679484e-19	35.2252714460957
KRT16	3.5525544757834	0.908387808647622	9.59946781329827	2.1801815210926e-20	1.49039767911441e-19	35.2106975298796
TRIM45	1.14998391692663	2.35389191550651	9.5943736761352	2.2755189184619e-20	1.55486947036779e-19	35.1683976970734
GALNT16	-1.97683522374866	0.8135612737871	-9.59282656084635	2.30528310579908e-20	1.57449692323003e-19	35.1555542766844
ZC3H12B	-1.25364597615339	0.587034483427583	-9.58836449850974	2.39330511039597e-20	1.63387853839566e-19	35.118520835649
CBFA2T3	-1.47765163300425	2.44929805852958	-9.58006632108658	2.5659512535433e-20	1.75095240564005e-19	35.0496826345716
ATP6V1C2	1.95392416244447	2.25866522260264	9.56752412057578	2.85058855763817e-20	1.94255679296837e-19	34.9457206917538
C16orf86	-1.14804576684531	0.583641391673294	-9.56740553521309	2.85342388395334e-20	1.94361423530461e-19	34.9447382175167
CWH43	-2.5889759746508	-1.87176025701791	-9.5642284839894	2.93043517823894e-20	1.99427638062445e-19	34.9184198196675
LRRC71	-2.57061713910882	-0.917641483037895	-9.56407842049969	2.93412320941272e-20	1.9958892020183e-19	34.9171768661677
CBARP	1.7372670390874	0.376330148022803	9.54546791514704	3.42904134602914e-20	2.32836520455486e-19	34.7631397684856
CD44	-1.2457589509759	8.31524657367567	-9.54146476829279	3.54585991919608e-20	2.40660739114599e-19	34.7300349494666
GRIN1	2.10450762214621	0.294679539335247	9.54082599398854	3.56486184195037e-20	2.41842016177475e-19	34.7247534218658
NQO1	2.25173642918368	7.09710292070016	9.53712284094305	3.67702638456131e-20	2.49227992457598e-19	34.694140049079
NRGN	-2.21559409496546	4.06290924289153	-9.53135848537952	3.85861973618316e-20	2.61302415229362e-19	34.6465044214853
SSR4	1.1953190478593	8.00126544101141	9.53080171056347	3.87662347149816e-20	2.62404258406013e-19	34.641904452573
PLEKHH2	-1.58142753407306	4.15970544515654	-9.52462665127335	4.08196701595372e-20	2.75933681051657e-19	34.5909005178031
CD300E	-1.72677539460765	1.67418051320788	-9.51807507017902	4.31162318734463e-20	2.91198029896398e-19	34.5368132154927
GFRA1	-2.46348678589704	1.52187127173544	-9.51288816934344	4.50248519415655e-20	3.03682097148858e-19	34.494011600343
C11orf21	-1.62807563747097	0.788151380026779	-9.50827150352135	4.67939304599687e-20	3.15333197607853e-19	34.4559299305673
CYP2F1	-2.72178302608306	-1.31878581390112	-9.50775884626	4.69945776674305e-20	3.16544437295477e-19	34.4517019941483
MXD3	1.22725890225606	2.61325532380734	9.50548941037363	4.78930946221466e-20	3.22453196428877e-19	34.4329877420443
LIMK1	1.01757741390041	6.35575237149942	9.50357850742784	4.86628480031568e-20	3.27199309264565e-19	34.4172325797389
IL18R1	-1.46163129624763	2.22530061139244	-9.50156833083194	4.94858245753034e-20	3.32437602359913e-19	34.4006614355929
RNFT2	1.61122492778589	2.01338925208645	9.49599114250641	5.18420716745859e-20	3.47803566369774e-19	34.3546986993183
LHX6	-1.40302804857295	1.4868348316386	-9.4956915718964	5.19717336479794e-20	3.48519039370108e-19	34.3522304399341
FCRL5	2.35444871771009	2.83318203703568	9.48887925262046	5.50085895294107e-20	3.67743957021782e-19	34.2961170203411
GPRC5A	-1.71658006512109	8.98295951836596	-9.48668385056503	5.60242478984065e-20	3.74038431074811e-19	34.2780397057311
RACGAP1	1.22119240905322	4.80114611165021	9.48069441677296	5.8890614999089e-20	3.93002068010668e-19	34.2287373703021
ANKRD66	-2.68407080045829	-1.22572457271638	-9.47971996113012	5.93705111628039e-20	3.96030079307126e-19	34.2207182596044
ARHGAP39	1.17179934829294	3.86938651607864	9.47879933107586	5.98274586826247e-20	3.98726839512458e-19	34.2131426555264
MRPL15	1.0013743661814	5.470188842229	9.47747466056473	6.04910696098942e-20	4.02617923530997e-19	34.2022432690283
NOTCH1	-1.02557506853804	5.74783431162764	-9.47703330177499	6.07137899366917e-20	4.03922762399555e-19	34.1986120192638
MESP1	1.80900364527072	1.38774133306084	9.47490545068852	6.17990095603929e-20	4.10962056549613e-19	34.1811070179228
SBK1	1.99379569985066	4.20698551583238	9.47339200587338	6.25825533850827e-20	4.15807381902994e-19	34.1686582621527
CABCOCO1	-2.37729944124985	0.301678892662673	-9.47077415011721	6.39611832377508e-20	4.24780805520185e-19	34.1471286997969
SELENBP1	-1.86869749680752	7.19239647110103	-9.46871039008309	6.50691888102565e-20	4.3194987153218e-19	34.1301591827545
LCP1	-1.33030647070826	7.57401646142446	-9.46789634370879	6.55114515910964e-20	4.3469517966362e-19	34.1234663383538
TMEM212	-2.58301601382334	-1.72464357137568	-9.45730686591465	7.15433566714099e-20	4.74303636917026e-19	34.036441544198
SOX12	1.1768439820254	4.80907686748083	9.45590436835066	7.23824388586077e-20	4.79656406650782e-19	34.0249211506257
PDZRN3	-1.33445173403975	3.20098913609911	-9.45165980364814	7.49817336690195e-20	4.96075165062048e-19	33.9900631428996
FAM180A	-1.63640263054803	-0.0705300583886461	-9.45043608298638	7.57481472350739e-20	5.00438809260991e-19	33.9800156225953
PRRG3	-1.61079975589282	-0.210765092132256	-9.45043321819518	7.57499505234574e-20	5.00438809260991e-19	33.9799921019761
MELTF	1.9811190525922	3.63201217132391	9.44781164063076	7.74181017884927e-20	5.11236326769017e-19	33.9584705331633
DOCK8	-1.24000290142434	5.53086379815693	-9.44391523096035	7.99649240390028e-20	5.27594283136636e-19	33.9264915160624
C9orf24	-2.87506285912904	0.458865827270989	-9.44304154448122	8.05472913967658e-20	5.31205176972922e-19	33.9193222441658
BDH1	1.19186967816761	4.21896129373452	9.44189502997361	8.13178959351799e-20	5.3558746422379e-19	33.909914951628
EFNB2	-1.35808214157688	5.52052297107907	-9.44103575925799	8.19002206285788e-20	5.39188322068669e-19	33.9028650833328
KREMEN2	1.89148112650846	-0.400923570608553	9.43722708700009	8.45314879432572e-20	5.56027710876108e-19	33.8716226245122
PUSL1	1.03909269579711	3.68994474460898	9.43153254632528	8.86226336127201e-20	5.82179574040697e-19	33.8249278177582
C3orf67	1.58787188106068	1.39322495272797	9.43060919235594	8.93042379016321e-20	5.86402762491983e-19	33.8173583488055
TWIST2	-1.50946828370203	0.93835931454864	-9.4253847568882	9.32598116482363e-20	6.12110996089118e-19	33.7745398132561
AP1S2	-1.06333117541607	4.42392342168818	-9.4182125484171	9.8974236859956e-20	6.49054956489153e-19	33.7157862842247
KCNJ15	-2.37775808960483	4.93530290887287	-9.41208641224418	1.04128976955452e-19	6.82563190069029e-19	33.6656282286857
ARHGEF19	1.29799268987427	4.87417826432936	9.40571350448715	1.09773690854584e-19	7.18010033226829e-19	33.6134753749148
SLC9A7	1.05835427173738	4.70435788827063	9.40548569910227	1.09980982200959e-19	7.19055281730107e-19	33.611611608238
ID2	-1.11364167292181	5.3341678056678	-9.40394127455762	1.11396593829198e-19	7.27996212240704e-19	33.5989769374695
MICU3	-1.27770067364287	1.54529663415444	-9.40265952249018	1.1258513778807e-19	7.35129002322967e-19	33.5884923125699
DIO2	2.18110571727283	2.76097938595288	9.39146755488369	1.23511640888123e-19	8.02666637908998e-19	33.4969879711598
HPGDS	-1.94311728214029	1.70233237644203	-9.39138211536968	1.23598969644299e-19	8.02818828177136e-19	33.496289737581
COA6	1.03068805553482	4.38048799437389	9.39134091969793	1.23641098092001e-19	8.02818828177136e-19	33.49595307769
DRAM1	-1.44642340461785	6.91785408847087	-9.38787399205487	1.27237978374699e-19	8.25819746485077e-19	33.4676245246085
KLF15	-2.03965153887509	2.42440814805604	-9.38751521919322	1.27616066913449e-19	8.27564233491839e-19	33.464693404865
AOX1	-1.87897525293007	2.72801519736226	-9.38646505613018	1.2872917794062e-19	8.34425176531194e-19	33.4561142099413
SPRY4	-1.23379085412137	5.78737502539893	-9.37799276014794	1.38068290629435e-19	8.93431648167052e-19	33.3869267464248
TTYH1	1.63594215762557	-0.660081975450917	9.37302280535891	1.43855903438386e-19	9.30087997380035e-19	33.3463620987711
CSTA	-1.64775066012893	2.65740213995595	-9.36430707649454	1.54591620729136e-19	9.96944770477249e-19	33.2752630988791
FAT4	-1.6719389056431	3.7806646843568	-9.35860893103017	1.62035635798265e-19	1.04361701286998e-18	33.2288067572139
SYPL2	-1.54418901456966	-0.274842490079015	-9.35692301388041	1.64305409826486e-19	1.05778593350028e-18	33.2150656925931
C1orf158	-2.70027120958956	-1.47483208225111	-9.35378027691472	1.68620924352726e-19	1.08510753784487e-18	33.1894557337233
FBXO16	1.18185272378363	1.45492004452831	9.34866262202408	1.75889871406183e-19	1.13092332604349e-18	33.147765987635
GAS7	-1.29366681737666	4.9640131136462	-9.34698114553288	1.78345278392867e-19	1.14573788944624e-18	33.1340719469172
DEPP1	-1.39337532657283	6.67314113357358	-9.34174551344077	1.86210250951233e-19	1.19575726034927e-18	33.0914443959199
VSIG2	-2.7855205071973	3.58989741645205	-9.34161439910918	1.86411558469566e-19	1.19654252579321e-18	33.0903771152918
TMCC3	-1.17729933953124	3.79256141343146	-9.34068664417676	1.87842167923487e-19	1.20521445199044e-18	33.0828254380859
KPNA7	1.81540405697894	1.23770418223936	9.34006025813278	1.88814207848878e-19	1.21042537478735e-18	33.0777271387119
KIF20B	1.09177550223493	3.62195144551552	9.33571203875433	1.95700605430978e-19	1.25351039231636e-18	33.0423430002728
TMEM156	1.94520606753954	1.8639398026569	9.33527232394305	1.9641069549667e-19	1.25699524565113e-18	33.0387654529203
HSD17B13	-2.36363253299846	-0.0240131728159095	-9.33339308845957	1.994743235184e-19	1.27606261373706e-18	33.0234772885265
CX3CR1	-2.01046244152673	1.78703539770297	-9.32798291716997	2.08561077157928e-19	1.33362830672523e-18	32.9794766606695
SLA	-1.29461104192759	4.95296995292882	-9.32766065487708	2.09115095421829e-19	1.33604252104529e-18	32.9768563185763
PTGIS	-1.6907961463518	4.38889458938092	-9.32707622737009	2.10123537532907e-19	1.34191927681285e-18	32.9721044608531
NSMF	1.05477389989368	5.52898028485224	9.32591572084227	2.12140318132165e-19	1.35422794989765e-18	32.9626692825759
APLN	-1.8154880011505	3.2192358556586	-9.32443844112674	2.1473536257121e-19	1.36963894694745e-18	32.9506599323766
BIK	1.58165752590052	2.32716191578286	9.3224784103979	2.18227020429292e-19	1.39073802329139e-18	32.9347283092396
CDKN1C	-1.26307656053182	3.83855938691917	-9.32207892210728	2.1894555030694e-19	1.39473013157244e-18	32.9314814739592
JAK3	1.09681453031266	4.57584894489291	9.31036810323151	2.41082614817512e-19	1.53252432979293e-18	32.8363480391091
TFRC	-1.27981394037776	7.10410187238345	-9.30893167519525	2.43946187469725e-19	1.54942666554806e-18	32.8246852806223
CD37	-1.34342399422334	4.96521165983938	-9.30155111197964	2.59199455436422e-19	1.64423885807218e-18	32.7647815999542
RNASEH2A	1.10817179844644	4.18255592715525	9.29196245284014	2.80434765842058e-19	1.77374403691748e-18	32.687009053375
NCF1	-1.47104312377966	2.11907767801121	-9.29185815710762	2.80674967314072e-19	1.77452206892262e-18	32.6861634514337
EMP3	-1.22340614072912	5.14610604085327	-9.29036440551977	2.84137641125062e-19	1.79566450831205e-18	32.6740532899803
MS4A4A	-1.45778331761518	4.31047151394675	-9.28116129001808	3.06424400906877e-19	1.93247741713116e-18	32.5994737497063
BHLHA15	2.03353255715153	0.642457570263638	9.27980258051086	3.09858205499702e-19	1.95331929545233e-18	32.5884678150341
CBX2	1.88779925955621	3.29502644713852	9.27820369176246	3.13947843974212e-19	1.9760134293915e-18	32.5755179017312
GOLGA7B	2.02630952801407	3.81475684725122	9.27819112110137	3.13980208104343e-19	1.9760134293915e-18	32.5754160945162
MAP7D2	2.53886124294901	1.94215891636301	9.27598673347425	3.19706972683292e-19	2.01038329749601e-18	32.5575648032935
CNR1	-2.15999518921139	1.86203421813431	-9.27498072112208	3.22354749273156e-19	2.02535087696852e-18	32.5494190954444
TPSB2	-2.36814020238656	3.49872730646374	-9.27317045044332	3.27174114450282e-19	2.0547782832875e-18	32.534762950204
ETS2	-1.07982600341726	7.39274711158278	-9.27006824371942	3.35599403008443e-19	2.10657543448976e-18	32.5096521241037
AJM1	1.29284309633252	1.9960765331845	9.26880297568679	3.39097123668684e-19	2.12613194475827e-18	32.4994122095254
FGD4	-1.02352036667615	4.73771211971371	-9.25957657732348	3.65717861844601e-19	2.2862715689896e-18	32.4247738342511
EGLN3	2.1603247507347	4.89401294856716	9.25953388580187	3.65845727886791e-19	2.2862715689896e-18	32.4244286038044
CDK5R1	1.29986978989465	2.2105804511855	9.25745561290425	3.72124231365001e-19	2.32454831325448e-18	32.4076238242003
HMGCS1	-1.07282143301954	5.89924128418198	-9.25269040058125	3.86925749051638e-19	2.4160122441814e-18	32.3691032814496
SRPK3	2.24218515260629	1.46134556271888	9.25217265138667	3.88568667528385e-19	2.42527071876125e-18	32.3649188465824
SIGLEC6	-1.83917924692616	-0.312555273064225	-9.25165108531914	3.902306830386e-19	2.43464070975298e-18	32.3607037410266
CCDC13	-1.41391962392014	-0.0909377484956194	-9.24633608881033	4.0757400716157e-19	2.54075159178283e-18	32.317760030888
ADARB2	-1.95692445592319	-0.637913805269013	-9.24557675309278	4.10113325644966e-19	2.55447798309999e-18	32.3116263152704
DTX2	1.09327112190632	5.12254847265549	9.23929070128695	4.31745424719292e-19	2.68480050147825e-18	32.260863716834
AKR7A3	2.89409696945316	1.14726826965466	9.23854032303387	4.34402032916477e-19	2.70021165124027e-18	32.2548058140186
PRAME	4.37895686803319	0.904067280769171	9.23729238635832	4.38856072033395e-19	2.72565982064383e-18	32.2447318723979
CITED2	-1.26439398282367	6.74466837675188	-9.23234687757731	4.56956365178515e-19	2.83458962783002e-18	32.2048193864081
ACSL4	-1.14243804515893	6.54715228598491	-9.22786820570088	4.7398494466695e-19	2.93661212444638e-18	32.1686883048832
FMO3	-1.50284035390324	3.18030955543841	-9.22686613511206	4.77880171330969e-19	2.95953437803417e-18	32.1606060343572
MPDZ	-1.09873016762107	4.36933602269632	-9.22503744533423	4.8507050310813e-19	3.00283628702506e-18	32.1458583047395
DNAH9	-3.29744470162693	0.573442267405165	-9.22385362896784	4.89782242531847e-19	3.03076531116356e-18	32.136312417222
RAB5IF	1.03065285498689	4.82558618565579	9.22320400178442	4.92387072548367e-19	3.04563931884288e-18	32.1310744376087
LRRC49	-1.18179273594352	1.85978064395182	-9.2205785535153	5.03054912391822e-19	3.10908468711713e-18	32.1099081221688
P2RX1	-1.44122246404239	1.72537715349068	-9.2197916799341	5.0629652447085e-19	3.12656687338401e-18	32.1035652419685
LAPTM4B	1.21741612506511	8.03981386553549	9.21968293550013	5.06746133000829e-19	3.12806765018286e-18	32.102688699901
SLC29A4	2.19986307647868	3.63301179020439	9.21919259756188	5.08778372306003e-19	3.13933256457111e-18	32.0987363931693
GPR65	-1.32540200075774	2.58810721425813	-9.21673697804204	5.19077914197937e-19	3.20157954247868e-18	32.0789455553049
TTLL10	-2.14732709265222	-0.415103150887177	-9.21556281419782	5.24075384095742e-19	3.23108691611471e-18	32.0694838880922
FAAP24	1.02268662067585	2.06775525173124	9.2140448716252	5.30606716944777e-19	3.26869280226925e-18	32.0572533173386
CYBB	-1.63031951911611	6.5603749667488	-9.21379272505601	5.31699421258297e-19	3.27409216620298e-18	32.0552218345166
CMTM1	1.00623704340393	0.166588919492386	9.21190263288777	5.39961609402094e-19	3.32361735348232e-18	32.0399951554025
GSAP	-1.06864813337012	5.07998418121856	-9.20794919310283	5.57656655379959e-19	3.42696309892993e-18	32.0081536213314
SEC14L4	-2.20094804001925	1.51126946823168	-9.20510755056503	5.70729004616577e-19	3.50303145030572e-18	31.9852729876199
SELE	-2.07399705045118	0.924219296673604	-9.19644043240601	6.12503613130163e-19	3.75335075273854e-18	31.9155189290899
TMTC1	-1.76806169605583	3.32685667895462	-9.19500469511824	6.19710210269483e-19	3.79444076178751e-18	31.9039686984453
ABCA10	-1.6493974456625	0.24305580467633	-9.1918529434714	6.35826033436962e-19	3.88997082759696e-18	31.8786182124852
S100A4	-1.67475961409592	7.0381319600257	-9.18370587449718	6.79432782985567e-19	4.15507722131157e-18	31.8131191438347
PRKN	-1.42393983154075	0.602561927970485	-9.18256543775179	6.85768632782317e-19	4.19213106079525e-18	31.8039539862416
SIGLEC1	-1.62123311298919	4.69943857432248	-9.1799680018729	7.00418239787544e-19	4.27823032951311e-18	31.7830828004643
EPOP	1.29170304998002	2.54554377882672	9.17961718649685	7.02420454626137e-19	4.28700142037443e-18	31.7802642326695
MZT2A	1.03584784839685	4.4686079204346	9.17893775969605	7.06314290249014e-19	4.30902940489547e-18	31.774805721327
SYDE1	-1.03853777368347	3.55287662905239	-9.1734330366685	7.38660481543177e-19	4.50273631703977e-18	31.7305920075842
FAM216B	-3.20784621091852	0.79267752534706	-9.17004989414268	7.59263410882577e-19	4.6264654195509e-18	31.7034286405365
RCOR2	2.00627374924829	1.31049981235628	9.16869168230845	7.6769392979546e-19	4.67595393602689e-18	31.6925256316383
HLF	-2.41141390699214	3.58810655706208	-9.16635005030302	7.82446814458844e-19	4.7638961256678e-18	31.6737310970446
TTC39C	1.19549573425151	4.62867065677331	9.16599240237743	7.84724666375321e-19	4.77584441248196e-18	31.6708608417194
PRF1	-1.56515528691178	3.69348509148708	-9.16267221459562	8.06186765052148e-19	4.89858747849905e-18	31.6442191439499
SMPDL3B	1.5371517309623	5.48995089201046	9.1611839747063	8.15994611724801e-19	4.95420625931713e-18	31.6322796358341
CDH3	2.28113294114706	5.87490996719916	9.153290150027	8.70025936185478e-19	5.27590417529856e-18	31.5689752887305
EPHB6	-1.73816140105514	2.2095009932958	-9.1516020464258	8.82032499631804e-19	5.34657170113081e-18	31.5554429136528
MRGPRF	-1.41442659641111	2.35476771765318	-9.15128526681616	8.84303793977608e-19	5.35819449716244e-18	31.5529037170725
CPEB1	-1.56302811991911	-0.281462040433712	-9.14790890791602	9.08874856041317e-19	5.50487322807105e-18	31.5258440966976
EFNB1	-1.27714147827348	4.77905010781589	-9.14257634133561	9.49065788414829e-19	5.74600326596455e-18	31.4831218939373
ATP2A1	1.4218512936458	0.16037400953911	9.13806746036774	9.84418082868503e-19	5.95052239951891e-18	31.4470133491489
AMOTL2	-1.00765249874895	6.06040875602703	-9.13476326949931	1.01114977527771e-18	6.09993222998208e-18	31.4205608685443
MCTS2P	1.12128165850835	-0.180143803711992	9.13124762877306	1.04038156300669e-18	6.27377842574562e-18	31.3924234961611
APOC1	-1.74929894252472	6.22620777055885	-9.1306428635341	1.04549372589479e-18	6.30209633658396e-18	31.3875840909017
ADGRD1	-2.11064008842057	4.59017752892764	-9.1299379795166	1.05148360151174e-18	6.33568033986902e-18	31.3819438280119
SLC16A6	-1.34751138725057	1.82560842522256	-9.12458943378542	1.09805454548291e-18	6.61103058755557e-18	31.3391571280917
LIPM	1.87194346333903	-0.268344121389437	9.12313305058736	1.11108553564794e-18	6.6868271783709e-18	31.3275097924772
ALDH1A2	-2.29755971106135	2.16236554954593	-9.12225049504329	1.11905658498239e-18	6.72677840802039e-18	31.3204522910301
MCM7	1.03580274801611	6.65055222156047	9.11951208555437	1.14415143907772e-18	6.87489725814083e-18	31.2985574257007
PPP1R16B	-1.39660376836017	3.88292184350827	-9.11893257308317	1.14953311335553e-18	6.90449440794505e-18	31.2939245882788
C19orf38	-1.2227842904801	1.34268237500482	-9.11570884459374	1.17993112758165e-18	7.08145744504213e-18	31.2681569643331
IER5L	1.44169698569258	3.42429680712591	9.11359695099124	1.2002752184742e-18	7.19499895413157e-18	31.2512800899884
TLE4	-1.07544971293547	4.08783423622296	-9.1127429621585	1.20860004520003e-18	7.23917004921634e-18	31.244456407217
SRD5A3	1.30977199448392	5.90454804767581	9.10873343765412	1.24845619494203e-18	7.47198565368072e-18	31.2124252964163
EEF1A2	3.94551946709882	2.98848719737116	9.09830879359365	1.35827414219994e-18	8.11641162635816e-18	31.1291951944528
HIST1H2BN	1.42425245902111	1.09516087686427	9.09730079209662	1.36938690924455e-18	8.17958839439089e-18	31.1211511533793
PCDHB4	-1.19554517872606	1.18659954892432	-9.09411160796543	1.40514253773561e-18	8.38376913581474e-18	31.0957053024065
ALDH1A1	-2.02066032438771	6.1146574644239	-9.08607906938266	1.49934737435534e-18	8.92769089362509e-18	31.031645200377
NDN	-1.2655422013665	3.89130424351998	-9.07850857054289	1.59384600781714e-18	9.47918941491246e-18	30.9713090891253
FAM184A	-1.79633829081741	3.17325239435363	-9.0757004287681	1.63037792747118e-18	9.69265118875875e-18	30.9489381572199
BEX4	-1.21400485073892	4.6224386213907	-9.06881367291527	1.72351633447342e-18	1.02383226114541e-17	30.8940973086113
[truncated: 1,586 more rows]
