# Supplementary material for: Low expression of CHRDL1 and SPARCL1 predicts poor prognosis of lung adenocarcinoma based on comprehensive analysis and immunohistochemical validation
Source: Cancer Cell Int. 2021 May 12;21:259. doi: 10.1186/s12935-021-01933-9 (PMC8117659; doi:10.1186/s12935-021-01933-9)
Supplement: Supplementary file 7 — Additional file 7: Table S5. The co-expression genes in the blue module of GSE75037. [file 12935_2021_1933_MOESM7_ESM.xls]

Gene symbol
1-Mar
A4GALT
AADAC
AAMP
AATF
ABC1
ABCA2
ABCA8
ABCA9
ABCB1
ABCB6
ABCB9
ABCC10
ABCC3
ABCD1
ABCG2
ABHD5
ABHD6
ABI3
ABI3BP
ABLIM3
ABTB2
ACAA2
ACACB
ACADL
ACAT1
ACBD3
ACCN3
ACOT11
ACP5
ACP6
ACSL4
ACTA2
ACTG2
ACVR2B
ACVRL1
ADAM8
ADAMTS1
ADAMTS2
ADAMTS8
ADAMTSL3
ADARB1
ADC
ADCK5
ADCY4
ADFP
ADH1A
ADH1B
ADIPOR2
ADM2
ADPRHL1
ADRB1
ADRB2
AFF2
AFF3
AFTIPHILIN
AGER
AGRN
AGRP
AGTR1
AGTRL1
AHDC1
AHNAK
AIF1
AIFM1
AIM2
AK2
AK3
AK3L1
AK3L2
AKAP1
AKAP12
AKT1S1
ALAS2
ALDH18A1
ALDH1A1
ALDH1A2
ALDH3B1
ALG6
ALKBH7
ALOX5
ALOX5AP
ALPL
AMICA1
AMMECR1
ANGPT1
ANGPTL5
ANGPTL7
ANK2
ANKRD1
ANKRD22
ANKRD25
ANKRD29
ANKRD35
ANKRD38
ANKRD39
ANKRD47
ANKS1A
ANXA3
ANXA5
ANXA6
ANXA8
ANXA8L1
AOAH
AOC3
AOF2
AOX1
AP1M1
AP1M2
AP1S2
AP2A1
APBB1IP
APCDD1
APH1B
APIN
APIP
APLN
APOA1BP
APOB48R
APOBEC3F
APOBEC3G
APOC1
APOC2
AQP1
AQP4
AQP9
ARC
ARHGAP15
ARHGAP28
ARHGAP30
ARHGAP9
ARHGEF10
ARHGEF15
ARHGEF16
ARHGEF19
ARHGEF3
ARHGEF6
ARL3
ARMC1
ARMCX1
ARMET
ARRB2
ARRDC4
ARSE
ART4
ASAHL
ASCC3
ASGR1
ASL
ASNS
ASPA
ASPHD1
ATAD3A
ATF3
ATF4
ATG7
ATIC
ATP10B
ATP13A2
ATP1A2
ATP1B1
ATP2A2
ATP6V0D1
AXIN2
AXL
AXUD1
AZI2
B2M
B3GALNT1
B3GALNT2
B3GALT3
B3GAT3
B3GNT4
B3GNT6
B3GNTL1
B4GALT3
BACE1
BAI3
BAIAP2L1
BAT2
BAZ1A
BCHE
BCL6B
BCL9
BCL9L
BCMO1
BDH2
BEAN
BEX1
BHLHB3
BIK
BMP6
BMPR2
BNC2
BNIP2
BOLA2
BOP1
BPHL
BPY2IP1
BRAF
BRI3
BSDC1
BST1
BTBD12
BTBD14B
BTG1
BTG2
BTK
BTN3A3
BTNL2
BTNL9
BXDC1
BYSL
BZW2
C10orf104
C10orf116
C10orf125
C10orf128
C10orf132
C10orf32
C10orf35
C10orf38
C10orf54
C10orf56
C10orf67
C11orf24
C11orf77
C12orf11
C12orf30
C12orf57
C12orf59
C13orf1
C13orf18
C13orf21
C14orf122
C14orf132
C14orf139
C14orf151
C14orf152
C14orf58
C16orf24
C16orf30
C16orf34
C16orf9
C17orf28
C17orf44
C17orf55
C17orf63
C17orf65
C18orf34
C18orf37
C19orf19
C19orf22
C19orf28
C19orf29
C1GALT1
C1QA
C1QB
C1QC
C1QR1
C1QTNF5
C1QTNF6
C1QTNF7
C1R
C1S
C1orf106
C1orf115
C1orf131
C1orf142
C1orf162
C1orf172
C1orf178
C1orf186
C1orf198
C1orf21
C1orf33
C1orf35
C1orf38
C1orf54
C1orf56
C1orf66
C1orf74
C1orf97
C2
C20orf100
C20orf102
C20orf121
C20orf134
C20orf160
C20orf20
C20orf32
C20orf42
C20orf46
C20orf54
C20orf59
C21orf45
C21orf7
C2orf11
C2orf29
C2orf32
C3
C3AR1
C3orf10
C3orf54
C3orf63
C3orf64
C4orf9
C5AR1
C5orf4
C6orf105
C6orf168
C6orf189
C6orf32
C6orf81
C7
C7orf21
C7orf24
C8B
C8orf13
C8orf51
C8orf72
C9orf103
C9orf123
C9orf125
C9orf150
C9orf19
C9orf28
C9orf66
C9orf72
CA2
CA3
CA4
CA9
CAB39L
CACNB3
CAD
CALCRL
CALM1
CALR
CAMP
CANT1
CANX
CAPN11
CAPN12
CARD12
CARD15
CARD8
CASP1
CASP12
CASP5
CASQ2
CAT
CAV1
CAV2
CBLC
CBLN2
CBX3
CBX4
CBX5
CBX8
CCDC15
CCDC3
CCDC47
CCDC48
CCDC6
CCDC69
CCDC85A
CCDC9
CCL13
CCL14
CCL18
CCL2
CCL21
CCL23
CCL3
CCL3L1
CCL3L3
CCL4L1
CCL5
CCL8
CCND2
CCR1
CCT3
CCT6AP1
CD14
CD160
CD163
CD1D
CD2
CD209
CD247
CD300A
CD300C
CD300LF
CD300LG
CD302
CD33
CD36
CD37
CD3D
CD4
CD40
CD47
CD48
CD52
CD53
CD6
CD68
CD69
CD74
CD81
CD83
CD86
CD8A
CD96
CD97
CDC42BPA
CDC42EP2
CDC91L1
CDGAP
CDH1
CDH13
CDH23
CDH3
CDH5
CDH6
CDK6
CDKN1A
CDKN1C
CDKN2B
CDO1
CEACAM1
CEBPZ
CECR1
CEECAM1
CEL
CELSR3
CENTD3
CEP250
CEP70
CES1
CES4
CETP
CFB
CFD
CFH
CG018
CGI-38
CGI-69
CGN
CGNL1
CH25H
CHCHD6
CHD1L
CHI3L2
CHMP4B
CHN1
CHN2
CHPF
CHPT1
CHRDL1
CHRM1
CHRNE
CHST7
CHTF18
CIAS1
CIRBP
CLCF1
CLCN7
CLDN11
CLDN12
CLDN18
CLDN3
CLDN4
CLDN5
CLDN7
CLDN9
CLEC10A
CLEC12A
CLEC14A
CLEC1A
CLEC1B
CLEC2B
CLEC3B
CLEC4A
CLEC7A
CLIC5
CLPTM1
CMKLR1
CMKOR1
CMTM2
CMTM7
CNFN
CNKSR1
CNN1
CNNM4
CNOT3
CNTN6
COASY
COIL
COL10A1
COL11A1
COL13A1
COL1A1
COL1A2
COL3A1
COL4A5
COL5A1
COL5A2
COL6A3
COL7A1
COL9A2
COLEC12
COMP
COP1
COPB
COPG
CORO1A
CORO1C
CORO2B
COX4I2
COX7A1
CP
CPA3
CPB2
CPEB1
CPNE4
CPSF6
CPVL
CPXM2
CRABP2
CRBN
CREB3L4
CRELD2
CRI1
CRIM1
CRISPLD2
CRR9
CRTAC1
CRTAP
CRTC1
CRY1
CRYAB
CSF1R
CSF3R
CSGlcA-T
CSNK1D
CSPG2
CSRP1
CST1
CST7
CSTA
CSTF2
CT45-4
CTGF
CTHRC1
CTNNAL1
CTSG
CTSL1
CTSS
CTSW
CUGBP2
CUL7
CX3CR1
CXCL12
CXCL16
CXCL2
CXCL5
CXCR4
CXCR6
CXCR7
CXXC5
CXorf33
CXorf9
CYB5A
CYBA
CYBB
CYGB
CYP1A2
CYP26B1
CYP27A1
CYP27B1
CYP2U1
CYP39A1
CYP3A7
CYR61
CYTL1
CYYR1
ChGn
DAB2
DACH1
DAK
DAP
DARC
DARS
DBNDD1
DCN
DDO
DDR1
DDX41
DDX52
DECR2
DEFA1
DEFA3
DENND2A
DENND3
DEPDC6
DES
DFNB31
DGAT1
DGCR5
DGKQ
DHTKD1
DIAPH1
DIXDC1
DKC1
DKFZP686A01247
DKK2
DKK3
DLL1
DLX3
DMN
DMRT2
DNA2L
DNAJB1
DNAJB4
DNAJC12
DNAJC18
DNAJC3
DNAJC5B
DNASE1
DNASE1L3
DNASE2B
DNTTIP1
DOCK11
DOCK2
DOCK8
DOCK9
DOK2
DOK3
DOK6
DPEP2
DPP7
DPT
DPY19L1
DPYSL2
DRAP1
DSCR1
DSCR3
DTX2
DUOX1
DUS1L
DUS4L
DUSP1
DYRK2
DYRK4
DYSF
E2F3
EBF
EBI2
ECM2
ECRG4
ECSIT
EDD1
EDG1
EDG4
EDG6
EDG8
EDNRB
EEF1A2
EFCBP1
EFEMP1
EFEMP2
EFNA4
EFNB2
EGFL6
EGFL7
EGR1
EGR2
EGR3
EIF2AK1
EIF3S9
EIF4G3
EIF5A
EIF5B
ELF3
ELMO3
ELMOD2
EMCN
EMILIN2
EML1
EMP1
EMP3
EMR1
EMR2
EMR3
ENC1
ENDOGL1
ENG
ENO1
ENO2
ENPP2
ENTPD1
EPAS1
EPB41L2
EPB41L3
EPHA1
EPHB2
EPHB3
EPN3
EPRS
EPS15
ERAL1
ERBB3
ERCC6
ERICH1
ERO1L
ESAM
ESPN
ETNK2
ETS1
ETV1
ETV4
ETV5
ETV7
EVI2A
EVI2B
EXOC3L
Ells1
F10
F12
F13A1
F2RL1
F8
FA2H
FABP4
FABP5
FAM107A
FAM13A1
FAM13C1
FAM26B
FAM43A
FAM46B
FAM49A
FAM53A
FAM53C
FAM55C
FAM65A
FAM70B
FAM83A
FAM83E
FAM89A
FAM89B
FAP
FARSLA
FAS
FAT
FAT3
FBLN1
FBLN2
FBLN5
FBP1
FBS1
FBXL20
FBXL3
FBXL6
FBXO33
FBXO46
FCER1G
FCGR1A
FCGR1B
FCGR2A
FCGR2B
FCGR3B
FCHO1
FCHSD2
FCN1
FCN3
FDX1
FER1L4
FES
FEZ1
FGD2
FGD3
FGD5
FGF11
FGF2
FGFR4
FGFRL1
FGL2
FGR
FHL1
FHL5
FIGF
FKBP1B
FLAD1
FLI1
FLJ10159
FLJ10178
FLJ10324
FLJ10803
FLJ10925
FLJ11000
FLJ11235
FLJ13236
FLJ13265
FLJ14054
FLJ14082
FLJ14213
FLJ14640
FLJ20130
FLJ20152
FLJ20254
FLJ20323
FLJ20512
FLJ20674
FLJ20701
FLJ21438
FLJ21749
FLJ21986
FLJ22184
FLJ22374
FLJ22471
FLJ22639
FLJ22662
FLJ22746
FLJ25006
FLJ25084
FLJ27354
FLJ30277
FLJ30294
FLJ32549
FLJ33641
FLJ35880
FLJ36748
FLJ37078
FLJ38159
FLJ40504
FLJ42461
FLJ43855
FLJ46072
FLJ90086
FLJ90166
FLJ90586
FLVCR
FMNL3
FMO2
FMO3
FMOD
FNBP1
FNDC1
FOLR2
FOLR3
FOS
FOSB
FOXA3
FOXD2
FOXF1
FOXF2
FOXO1A
FOXRED1
FPR1
FPRL1
FPRL2
FRAP1
FRAS1
FRAT1
FRK
FRMD3
FRMD4A
FRMD5
FRY
FSCN2
FTH1
FTSJ3
FUBP1
FUT2
FUT3
FXYD1
FXYD3
FXYD6
FYB
FZD1
FZD4
FZD8
GAB3
GABARAPL1
GAD1
GADD45B
GALNT13
GALNT6
GALNTL1
GALNTL4
GARNL3
GARS
GAS1
GAS6
GATA2
GATA5
GATAD2B
GBGT1
GBL
GBP1
GBP4
GCAT
GCHFR
GCLM
GCN1L1
GCNT3
GCS1
GDDR
GDF10
GFOD1
GFPT1
GFRA2
GGCX
GGT1
GGTL4
GHR
GIMAP1
GIMAP2
GIMAP4
GIMAP5
GIMAP6
GIMAP7
GIMAP8
GJA12
GJA4
GJA5
GJB2
GJC1
GLDN
GLI4
GLIPR1
GLT25D2
GLT8D2
GLUL
GLULD1
GM2A
GMFG
GNB2
GNG11
GNG2
GNGT2
GNL2
GNLY
GNPNAT1
GOLGA3
GOLPH2
GOLPH3L
GOT1
GOT2
GP9
GPA33
GPBAR1
GPC3
GPD1
GPM6A
GPM6B
GPNMB
GPR109A
GPR110
GPR120
GPR137B
GPR146
GPR152
GPR162
GPR172A
GPR30
GPR34
GPR37
GPR4
GPR56
GPR65
GPRC5A
GPSM3
GPT2
GPX1
GPX3
GRAMD3
GRAP2
GRASP
GRB7
GREM1
GRHL2
GRK5
GRN
GRRP1
GRTP1
GSK3B
GSN
GSS
GSTA4
GSTM5
GSTO1
GTF3A
GTF3C1
GTPBP2
GTPBP5
GUCY1B2
GYG2
GYLTL1B
GYPC
GYPE
GZMA
GZMB
GZMH
GZMK
Gcom1
H1F0
H3F3B
HAGHL
HAK
HAVCR2
HBA1
HBA2
HBB
HBD
HBEGF
HBG1
HBG2
HBM
HBZ
HCK
HCLS1
HCN3
HCST
HDAC10
HDHD3
HEG1
HERC1
HERPUD1
HEY1
HEY2
HEYL
HHAT
HHEX
HHIP
HIC1
HIGD1B
HIP1
HIP1R
HIRIP3
HIST1H2BC
HIST1H2BD
HIST1H2BE
HIST2H2AC
HK3
HKDC1
HLA-DMA
HLA-DMB
HLA-DOA
HLA-DPA1
HLA-DPB1
HLA-DQA1
HLA-DRA
HLA-DRB3
HLX1
HLXB9
HMGB3
HMOX1
HNF4G
HOMER3
HORMAD1
HOXA2
HOXA4
HOXA5
HPGD
HRASLS
HS6ST2
HSD11B1
HSD17B1
HSD17B4
HSD3B7
HSDL2
HSH2D
HSP90AB1
HSPA12B
HSPA1L
HSPB2
HSPB3
HSPB6
HSPB7
HSPB8
HSPC111
HSPC171
HTR2A
HTR3A
HTR3C
HUWE1
HYAL1
HYAL3
HYOU1
IARS2
IBRDC2
ICAM2
ICOS
ICT1
ID1
ID2
ID3
ID4
IDH2
IER5L
IFI27
IFI30
IFIT1
IFIT2
IFIT3
IFNA10
IFNGR1
IGF1
IGF2BP3
IGFBP3
IGFBP6
IGFBP7
IGHMBP2
IGSF10
IGSF2
IGSF4C
IGSF6
IGSF8
IGSF9
IL10RA
IL12RB1
IL15
IL16
IL17D
IL18R1
IL18RAP
IL1A
IL1B
IL1RL1
IL2RB
IL33
IL3RA
IL4I1
IL6
IL7R
IL8RA
IL8RB
ILDR1
INCA1
INPP1
INPP5D
IPO4
IPO9
IQCC
IQCE
IQGAP2
IQSEC1
IRAK1
IRF1
IRF7
IRF8
ISCU
ISG20L2
ISOC2
ITGA11
ITGA4
ITGA5
ITGAL
ITGAM
ITGAX
ITGB2
ITGB4
ITK
ITLN1
ITLN2
ITM2A
ITPKA
ITPR1
JAK2
JAM2
JAM3
JARID1B
JAZF1
JM11
JMJD4
JOSD2
JOSD3
JPH4
JUN
JUNB
JUP
KA21
KAL1
KCNA5
KCNIP1
KCNJ15
KCNJ2
KCNJ8
KCNK3
KCNK5
KCNMB1
KCNN4
KCNQ3
KCNT2
KCTD13
KCTD15
KDELR2
KDELR3
KIAA0040
KIAA0152
KIAA0256
KIAA0274
KIAA0284
KIAA0355
KIAA0367
KIAA0406
KIAA0427
KIAA0460
KIAA0514
KIAA0672
KIAA0690
KIAA0907
KIAA0963
KIAA1024
KIAA1324L
KIAA1462
KIAA1522
KIAA1542
KIAA1543
KIAA1688
KIAA1698
KIAA1706
KIAA1754
KIAA1912
KIAA1949
KIAA1970
KIF17
KIF26B
KIFC2
KISS1R
KITLG
KL
KLF11
KLF13
KLF2
KLF4
KLF6
KLF9
KLHL6
KLRB1
KLRD1
KLRF1
KMO
KNDC1
KPNA1
KPNA2
KRT15
KRT16
KRT25C
KRT4
KRT8
KRT86
KSP37
KY
LACTB
LAIR1
LAMA2
LAMA3
LAMA4
LAMC3
LAMP3
LANCL1
LAP3
LAPTM4B
LAPTM5
LASS6
LAT2
LATS2
LAYN
LBH
LBX2
LCN6
LCP1
LCP2
LDB2
LDHA
LDLR
LEFTY2
LEMD1
LENG4
LENG8
LEPR
LEPRE1
LEPROTL1
LETM1
LGALS1
LGI3
LHFP
LHFPL2
LHX6
LIFR
LILRA2
LILRA3
LILRA5
LILRB2
LILRB3
LILRB5
LIMK1
LIMS2
LIN7A
LIN9
LIPA
LMCD1
LMO2
LMO6
LMOD1
LNK
LOC112714
LOC131873
LOC144501
LOC146439
LOC149620
LOC200810
LOC201229
LOC255783
LOC255809
LOC283932
LOC284417
LOC285016
LOC285382
LOC286016
LOC338328
LOC338758
LOC340243
LOC347273
LOC387683
LOC387758
LOC387841
LOC387934
LOC388135
LOC388284
LOC388312
LOC388572
LOC389432
LOC391045
LOC400120
LOC400831
LOC401010
LOC401093
LOC401115
LOC401286
LOC402251
LOC402560
LOC404266
LOC440731
LOC440776
LOC440928
LOC441019
LOC441376
LOC441763
LOC51252
LOC51255
LOC554223
LOC595101
LOC641700
LOC641710
LOC641765
LOC641805
LOC642233
LOC642342
LOC642393
LOC642443
LOC642852
LOC642859
LOC643298
LOC643870
LOC644128
LOC644242
LOC644743
LOC644846
LOC645345
LOC645625
LOC645937
LOC646064
LOC646332
LOC646962
LOC647108
LOC647152
LOC647673
LOC647954
LOC648075
LOC648470
LOC649143
LOC649362
LOC649589
LOC649986
LOC650518
LOC650695
LOC650919
LOC651524
LOC651576
LOC651872
LOC652002
LOC652545
LOC652616
LOC652685
LOC652846
LOC652888
LOC653110
LOC653197
LOC653219
LOC653261
LOC653371
LOC653375
LOC653386
LOC653463
LOC653509
LOC653518
LOC653600
LOC653617
LOC653626
LOC653738
LOC653743
LOC653761
LOC653785
LOC653879
LOC653972
LOC653977
LOC654037
LOC654146
LOC654201
LOC89944
LOC91461
LOH11CR2A
LOH3CR2A
LPHN2
LPL
LPPR4
LPXN
LRCH2
LRFN5
LRMP
LRP5
LRP5L
LRRC20
LRRC25
LRRC32
LRRC33
LRRC8C
LRRC8E
LRRK2
LRRN3
LRRTM4
LSAMP
LSG1
LSM10
LSR
LST1
LTA4H
LTBP4
LTBR
LTC4S
LUM
LXN
LY86
LYL1
LYPD1
LYPLA2
LYSMD1
LYZ
MAF
MAFB
MAG
MAGEH1
MAL
MAMDC2
MAML2
MAN1C1
MANEAL
MAP1LC3B
MAP1LC3C
MAP3K8
MAP3K9
MAP7D2
MAPK1
MAPK4
MAPRE2
MARCKSL1
MARCO
MARK2
MARS
MARVELD3
MATK
MATN2
MBP
MC1R
MCEMP1
MCL1
MCM3APAS
MCOLN3
MDK
MEA1
MEIS1
MEOX1
MEOX2
MESP1
METRNL
METTL7B
MFAP4
MFNG
MGC10334
MGC10433
MGC10911
MGC10993
MGC13114
MGC13138
MGC14376
MGC15476
MGC15523
MGC15619
MGC16121
MGC16597
MGC22793
MGC23280
MGC23985
MGC2408
MGC24381
MGC2463
MGC2574
MGC3101
MGC3196
MGC34647
MGC34774
MGC35295
MGC39900
MGC4172
MGC42105
MGC4677
MGC7036
MGC70857
MGC9712
MGP
MGRN1
MIA3
MICA
MIF
MKS1
MLKL
MLL4
MLSTD1
MLYCD
MMACHC
MME
MMP1
MMP11
MMP15
MMP23A
MMP23B
MMP25
MMP3
MMP9
MMRN1
MMRN2
MNDA
MOBKL2A
MOBKL2B
MORC2
MOSC2
MPEG1
MPL
MPP1
MPZL1
MRC1L1
MRGPRF
MRPL12
MRPL17
MRPL2
MRPL38
MRPL54
MS4A2
MS4A4A
MS4A6A
MS4A7
MSI2
MSR1
MSRA
MSRB3
MST1R
MSX1
MT1A
MT1E
MT1M
MT1X
MT2A
MTA1
MTA2
MTA3
MTFR1
MTG1
MTM1
MTMR4
MTMR9
MTP18
MUC20
MUSTN1
MX2
MXD4
MXRA5
MYADM
MYCT1
MYD88
MYH10
MYH11
MYH4
MYL9
MYLIP
MYLK
MYO1F
MYO6
MYO7A
MYOC
MYOM2
NAALAD2
NAALADL1
NAP1L3
NAP1L5
NAP5
NAPG
NAPSB
NARF
NAT10
NAT11
NAT9
NAV3
NBL1
NCAM2
NCF1
NCF1B
NCF1C
NCF2
NCF4
NCOA5
NDEL1
NDN
NDRG2
NDRG4
NDST1
NDST2
NDUFA11
NECAP2
NEK6
NES
NEXN
NFE2L3
NFIA
NFIL3
NFKBIL2
NGEF
NGFRAP1L1
NIFUN
NIP
NKD2
NKG7
NLE1
NLRP3
NME4
NMNAT3
NMT2
NMUR1
NOC2L
NOL1
NOL3
NOP5/NOP58
NOSTRIN
NOTCH1
NOTCH4
NOV
NOX4
NOXA1
NPAL1
NPL
NPM3
NPNT
NR2C2
NR2F2
NR2F6
NR4A1
NR4A2
NR5A2
NRN1
NSUN2
NSUN5
NSUN5B
NSUN5C
NTE
NTN4
NTNG1
NTRK2
NUFIP2
NUP210
NUPR1
NXPH3
NYD-SP21
OACT1
OAS2
OASL
OBFC2B
OCIAD2
ODF3L1
OGN
OLFM1
OLFML1
OLFML2A
OLFML3
OLR1
OMD
OPLAH
OPTN
OR11L1
OR2A9P
OR7E37P
ORC2L
OSAP
OSBP2
OSBPL11
OSBPL1A
OSCAR
OSM
OSTF1
OSTbeta
OTC
OTUB2
OTUD1
P2RX7
P2RY1
P2RY12
P2RY13
P2RY5
P2RY6
P4HB
P8
PA2G4
PABPC1
PACS1
PACSIN3
PADI4
PAFAH1B1
PAFAH1B3
PAK1
PAK1IP1
PAK6
PALLD
PANX2
PAPOLA
PAPSS2
PAQR5
PAQR6
PARP1
PARS2
PARVG
PC
PCDH12
PCDH18
PCDH7
PCDHAC1
PCDHB4
PCGF1
PCNXL2
PCOLCE2
PCP4
PCSK4
PCSK9
PDE1A
PDE1B
PDE2A
PDE3B
PDE4B
PDE4D
PDE7B
PDE8B
PDGFB
PDGFRA
PDIA4
PDK4
PDLIM1
PDLIM3
PDPN
PDZK3
PEAR1
PEBP4
PECAM1
PENK
PEPD
PES1
PFAAP5
PFAS
PFC
PFN4
PGAP1
PGDS
PGLYRP1
PGM2L1
PGM5
PHACTR1
PHACTR2
PHF11
PHF13
PHKA1
PHKG2
PHLDA2
PHLDB2
PHYH2
PI16
PIAS3
PIGL
PIGT
PILRA
PIP5K1B
PIP5KL1
PITPNA
PITPNM1
PITX1
PKD2
PKD2L1
PKHD1L1
PKIA
PKIG
PKM2
PKNOX2
PLA1A
PLA2G3
PLA2G4C
PLA2G4F
PLA2G5
PLAC8
PLAC9
PLAGL1
PLCE1
PLCG2
PLCL1
PLCXD3
PLEK
PLEK2
PLEKHC1
PLEKHG6
PLEKHK1
PLEKHQ1
PLK1
PLN
PLOD1
PLSCR3
PLSCR4
PLXDC2
PLXNA3
PLXNB3
PMM2
PMP22
PNRC2
PODXL
PODXL2
POLR1C
POLR2H
POLR2L
POMT2
PPAP2A
PPAP2B
PPAP2C
PPAPDC3
PPARG
PPARGC1B
PPBP
PPFIA4
PPGB
PPM1D
PPM1F
PPM1M
PPME1
PPP1R14A
PPP1R14B
PPP1R14D
PPP1R15A
PPP1R16B
PPP1R3C
PPP2CB
PPP2R5E
PPP3CC
PPRC1
PRAM1
PRAME
PRCC
PRCP
PRDM6
PRDX4
PREB
PRELP
PREX1
PRF1
PRG4
PRICKLE1
PRICKLE2
PRKCB1
PRKCBP1
PRKCDBP
PRKCE
PRKCH
PRKCQ
PRKCSH
PRKD1
PROK2
PROM2
PROS1
PRPF19
PRPF3
PRR7
PRRG1
PRSS22
PRSS35
PRX
PSCD4
PSCDBP
PSMB8
PSMB9
PSMD1
PSMD11
PSMD3
PSME4
PTAFR
PTCD1
PTCRA
PTGDS
PTGER2
PTGER4
PTGES
PTGFRN
PTGIR
PTGIS
PTGS1
PTK6
PTPLA
PTPN21
PTPN22
PTPN23
PTPN3
PTPNS1
PTPRB
PTPRC
PTPRCAP
PTPRD
PTPRF
PTPRH
PTPRM
PTPRN2
PTPRO
PTRF
PUS3
PUSL1
PVALB
PVRL4
PYCARD
PYCR1
PYCR2
PYCRL
PYGO2
PYHIN1
QDPR
RAB11A
RAB11FIP2
RAB15
RAB20
RAB25
RAB26
RAB32
RAB37
RAB3IP
RAB6IP1
RAB8B
RAC2
RAD54L
RAG1AP1
RAI1
RAI17
RAI2
RALGPS2
RAMP2
RAMP3
RANBP3L
RANGAP1
RAP1A
RAP2A
RAPGEF4
RAPGEFL1
RAPH1
RARB
RARRES2
RARS
RASAL1
RASEF
RASGRF1
RASGRP2
RASIP1
RASL11A
RASL12
RASSF1
RASSF2
RASSF5
RAVER1
RBMS3
RBP1
RBP2
RBP4
RBP7
RCBTB2
RCC1
RCC2
RCE1
RCL1
RCSD1
RDX
RECK
REEP1
REEP6
RELN
REM1
RERG
RETN
RGC32
RGN
RGS17
RGS18
RGS19
RGS2
RGS5
RHBDD3
RHBDF2
RHBDL1
RHOD
RHOG
RHOJ
RHPN1
RILP
RIPK4
RNASE6
RND3
RNF121
RNF122
RNF125
RNF130
RNF26
RNF43
RNU101B
RNU65
ROBO4
ROCK1
ROR1
RPESP
RPIB9
RPL15
RPL22
RPL5
RPN2
RPP40
RPS6KA4
RPS6KB1
RPS6KB2
RRAS
RS1
RSAD2
RSPO1
RSPO2
RSPO3
RSU1
RTN1
RTP4
RUSC1
Rgr
S100A12
S100A3
S100A4
S100A8
SAC3D1
SALL4
SAMD1
SAMD10
SAMD3
SAMHD1
SAMSN1
SAP18
SAP30BP
SASH1
SBK1
SC65
SCAMP3
SCAMP4
SCAMP5
SCARA3
SCARA5
SCARF2
SCEL
SCLY
SCN2B
SCN4B
SCN7A
SCNN1G
SCRN1
SCUBE1
SDAD1
SDC2
SDCBP
SDF2L1
SDPR
SEC14L1
SEC22C
SEC61A1
SELE
SELL
SELP
SEMA3B
SEMA3G
SEMA4B
SEMA5A
SEMA6A
SEPP1
SERINC1
SERINC2
SERPINB9
SERPING1
SERPINH1
SESN1
SETD1A
SETDB1
SETMAR
SEZ6L2
SF3B3
SF3B4
SFN
SFRP1
SFRS15
SFRS3
SFTPA1
SFTPA2
SFTPB
SFXN1
SFXN5
SGCD
SGCE
SGCG
SGEF
SGIP1
SGK
SGPL1
SGPP2
SH2D1B
SH2D3C
SH3BP5L
SH3D19
SH3GL2
SH3GL3
SHANK3
SHE
SHMT2
SIDT2
SIGLEC10
SIGLEC5
SIGLEC9
SIGLECP16
SIGLECP3
SILV
SIRPB1
SIRT6
SIX1
SIX4
SLA
SLC11A1
SLC11A2
SLC15A3
SLC16A3
SLC16A6
SLC16A9
SLC18A2
SLC19A3
SLC1A1
SLC1A4
SLC20A1
SLC22A18
SLC22A18AS
SLC24A3
SLC25A10
SLC25A13
SLC25A28
SLC27A3
SLC29A2
SLC29A4
SLC2A1
SLC2A14
SLC2A3
SLC2A5
SLC2A6
SLC31A2
SLC35B2
SLC35F2
SLC39A11
SLC39A7
SLC39A8
SLC41A2
SLC44A2
SLC4A11
SLC4A2
SLC5A3
SLC5A6
SLC5A9
SLC6A11
SLC6A12
SLC6A4
SLC6A8
SLC7A5
SLC7A7
SLC9A5
SLC9A7
SLC9A9
SLCO2A1
SLCO2B1
SLIT2
SLIT3
SLN
SMAD6
SMAD7
SMARCA4
SMARCB1
SMARCC1
SMARCC2
SMBP
SMCX
SMPDL3B
SMUG1
SMYD5
SN
SNAI2
SNCA
SND1
SNF8
SNORD48
SNRK
SNX1
SNX10
SNX2
SNX30
SOCS2
SOCS3
SORT1
SOSTDC1
SOX17
SOX18
SOX4
SOX7
SP140
SPAG4
SPARC
SPARCL1
SPATS2
SPC24
SPDEF
SPI1
SPINK1
SPINT1
SPINT2
SPIRE2
SPOCK2
SPON1
SPP1
SPRY1
SPSB1
SPTBN1
SPTBN2
SQRDL
SR-A1
SRCAP
SRD5A1
SRF
SRGN
SRL
SRM
SRPK1
SRPRB
SRPX
SRPX2
SSBP2
SSH2
SSRP1
SSTR1
ST14
ST6GALNAC2
ST6GALNAC3
ST6GALNAC5
ST7
STAB2
STAC
STAP2
STARD13
STARD8
STAT5A
STIP1
STK10
STK23
STK31
STK32A
STK39
STK4
STOM
STON1
STRBP
STX11
STX12
STX1A
STX2
STXBP6
STYK1
STYXL1
SULF1
SULT1A2
SURF6
SUZ12
SVEP1
SYDE1
SYNC1
SYNGR1
SYNJ2
SYNPO2L
SYT11
SYT12
SYT15
SYT7
SYTL2
SYVN1
TACC1
TACSTD1
TAF6
TAF9L
TAGLN
TAL1
TAPBPL
TARP
TARSL1
TAX1BP1
TBC1D1
TBC1D10B
TBC1D10C
TBC1D16
TBC1D2
TBC1D22B
TBC1D24
TBC1D2B
TBC1D9
TBL3
TBRG4
TBX15
TBX3
TBX4
TBXAS1
TCEAL2
TCEAL3
TCEAL4
TCEAL7
TCF21
TCF3
TCF4
TCF8
TDG
TEK
TEX14
TFAP2A
TFAP2C
TFAP4
TFRC
TGFA
TGFB1I1
TGFB2
TGFBR2
TGFBR3
TGM1
TGOLN2
THBD
THBS2
THSD1
THY1
TIA1
TIE1
TIGD2
TIMP1
TIMP3
TINF2
TJP3
TLCD1
TLE3
TLE4
TLL1
TLR4
TLR7
TLR8
TM4SF18
TM6SF1
TM7SF4
TM9SF4
TMC6
TMED3
TMEM100
TMEM106C
TMEM108
TMEM119
TMEM16B
TMEM16H
TMEM178
TMEM37
TMEM45B
TMEM46
TMEM47
TMEM49
TMEM52
TMEM54
TMEM55A
TMEM62
TMEM63A
TMEM64
TMEM79
TMEM8
TMEM87B
TMEM88
TMEM9
TMEM92
TMOD1
TMPRSS4
TMPRSS6
TMSL8
TMTC4
TNF
TNFAIP3
TNFAIP8L2
TNFAIP8L3
TNFRSF1B
TNFRSF21
TNFRSF25
TNFSF12
TNFSF13
TNFSF13B
TNNC1
TNNI3
TNRC9
TNS3
TNXA
TOP1
TPCN1
TPK1
TPPP
TPR
TPSAB1
TPST2
TRAF2
TRAF3IP3
TRAF4
TRAF7
TRAK2
TRAP1
TREM2
TRIM2
TRIM22
TRIM24
TRIM28
TRIM46
TRK1
TRPV2
TRRAP
TRUB2
TSC22D1
TSC22D3
TSCOT
TSGA14
TSPAN12
TSPAN17
TSPAN18
TSPAN32
TSPAN4
TSPAN5
TSPAN7
TSPAN9
TSPO
TSRC1
TSSC4
TSTA3
TTLL4
TTLL7
TTYH3
TUBB1
TUBB3
TUBB6
TUFM
TUFT1
TUSC1
TWIST2
TXNL5
TYROBP
TYRP1
UBAP2L
UBE2B
UBE2E2
UBE2O
UBL3
UBPH
UBXD4
UCN
UGDH
UNC5CL
UNC84B
UNG2
UNQ5783
UNQ830
UPF3B
UPK3B
URB
URP2
USHBP1
USP35
USP5
UST
VAPA
VASH1
VDR
VEGFC
VEPH1
VGLL3
VIM
VIP
VIPR1
VISA
VKORC1L1
VLDLR
VMD2
VMO1
VNN2
VPS37D
VSIG4
VWA1
VWF
WAS
WASF3
WASPIP
WBSCR22
WDR21A
WDR24
WDR34
WDR40A
WDR77
WDR8
WFDC1
WFDC10B
WFDC2
WFDC3
WFS1
WHSC2
WIF1
WIPF1
WISP2
WNT2
WNT2B
WNT3
WNT3A
WNT7A
WWC2
XAGE1
XDH
XKRX
XLKD1
XPO5
XPR1
XRCC3
XYLT2
YBX2
YPEL4
YTHDF1
YWHAE
ZAK
ZBED2
ZBTB9
ZC3H12B
ZC3H3
ZDHHC12
ZDHHC18
ZDHHC19
ZDHHC2
ZFHX1B
ZFP106
ZFP260
ZFP36
ZFP36L2
ZFPL1
ZFPM2
ZFYVE19
ZHX3
ZMIZ2
ZMYND15
ZMYND19
ZMYND8
ZNF193
ZNF195
ZNF198
ZNF205
ZNF22
ZNF239
ZNF25
ZNF26
ZNF282
ZNF322A
ZNF331
ZNF366
ZNF403
ZNF408
ZNF423
ZNF435
ZNF438
ZNF484
ZNF485
ZNF521
ZNF525
ZNF537
ZNF574
ZNF581
ZNF593
ZNF598
ZNF606
ZNF646
ZNF651
ZNF687
ZNF691
ZNF7
ZSWIM1
ZSWIM4
ZYX
ZZEF1
dJ341D10.1
