# Supplementary material for: Low expression of CHRDL1 and SPARCL1 predicts poor prognosis of lung adenocarcinoma based on comprehensive analysis and immunohistochemical validation
Source: Cancer Cell Int. 2021 May 12;21:259. doi: 10.1186/s12935-021-01933-9 (PMC8117659; doi:10.1186/s12935-021-01933-9)
Supplement: Supplementary file 8 — Additional file 8: Table S6. The co-expression genes in the blue module of TCGA-LUAD dataset. [file 12935_2021_1933_MOESM8_ESM.xls]

Gene symbol
TMCC3
PLSCR4
CLDN11
STK32A
PALM
HACD1
LGI3
SPTBN1
UAP1
HBEGF
CASQ2
CCL23
LYPD1
NRN1
PRG4
SLCO3A1
C20orf194
MINK1
NPR2
BMPR2
HLX
TAS1R3
CHI3L2
ADCY4
SPP1
MT1A
TSPAN12
PLEKHG6
FBN3
SERINC1
BET1
TJP2
CCBE1
CLDN18
OCIAD2
CACNG4
LMO2
DES
SUSD6
MOV10
WFDC1
WNT3A
KCNJ8
NXPH3
ROBO4
SLC22A18AS
ITLN2
NFKBIA
SEMA3B
FMO2
CTIF
FUT1
PRKCE
CBFA2T3
SIX2
OLFML2A
FXYD6
FASTKD3
TIGD2
WNT7A
JAM2
CLIC5
FGD5
DEPP1
LIMS2
CCDC68
CNOT11
TSPAN6
SYNPO2
THSD1
NOV
JADE1
TBX4
COX7A1
TFPI
BCL2L15
C2CD4A
SPTBN2
CTSG
MAP3K8
CD101
SEMA6D
CA2
PC
VIPR1
EPB41L5
GUCY1A2
PCOLCE2
STRA6
ID1
GPM6B
SLC14A1
TBX2
HBA2
ANGPT1
ADAMTSL3
IL34
KAT2B
RFLNB
SECISBP2L
ZFYVE9
PRRG1
KHDRBS2
RCN1
QKI
GGCT
MOCS1
ARHGEF40
PTGES
SCAMP5
SLC39A8
FHDC1
FAM178B
LAD1
PDLIM1
SNCA
FERMT2
DNAJB4
FHL5
RASIP1
IHH
FFAR4
BMX
LIMK1
NFYA
CFL2
APOA1
CSRP1
ABLIM3
TIE1
KLF13
NECAB1
OVOL1
NOL6
ALPP
LATS2
AFF3
MARCKSL1
ADGRE3
ADH1B
DMBX1
FBLN5
SYP
AKAP13
TMSB15A
MANEAL
GDF10
ZNF331
KPNA7
PLPP3
SMAD6
ANKRD22
C2
LIFR
TMEM177
SPRYD7
PRKCH
KANK4
TPSAB1
A2M
ADAMTS1
TRAP1
CCM2L
DLL1
SMAD7
METTL7A
GSTM5
ITIH5
NDST1
10-Sep
FAM114A1
PROM2
GPD1
TSPYL1
KDELR3
TMEM88
PHLDA2
CDC20B
GRIA1
TOM1L1
ANKRD29
PPP1R14A
PRAG1
FXYD1
RAVER2
CDH1
PREX2
TFAP2C
DKK2
WNT3
NLN
PKNOX2
MAGEH1
FCN3
PTH1R
RASAL1
ABCG2
PTGFR
STARD13
TNS3
NR4A3
EFR3B
F11
HDAC1
PYCR1
WDR45B
JDP2
FOXF2
ACE
TAL1
CXCR2
LRRN3
SPARCL1
MAP7D2
GOLM1
KIF1C
PTPRM
KRT4
PIAS3
SYT12
SCARA5
SBSPON
HSPB6
CYP24A1
HEYL
FZD4
ZNF239
WFDC12
SUN2
FAM155B
SOSTDC1
F8
ABCG1
ZNF395
IGSF10
COBL
SFTPC
LRRC32
HEG1
ARHGAP29
HSPB8
HMGB3
SNRK
AKAP12
CA9
XAGE2
KCNQ3
C12orf49
STARD8
TENT5B
TPSD1
ARHGAP6
CRABP2
RETN
RSPO4
TNNC1
RNF122
ZDHHC13
RTKN
LGR4
SLC41A2
RNF43
PHACTR2
SAMD5
ALDH1A2
SEMA4B
VEGFD
HBB
NOS1
TINAGL1
RAMP2
ACKR4
ARAP1
PRKG2
GAS6
CSRNP1
PALMD
RETREG1
HOXA5
HCAR2
DIXDC1
NFIL3
FAM217B
KLF4
LIN7A
FHL1
ADRB1
SREBF2
PALD1
GAB2
ALDH3B2
GJA4
BTG1
CDH5
MTMR11
MUC20
NUP62CL
KCNK3
APLN
ZDHHC2
PTN
TMEM245
IL1RL2
NPR1
CXCR1
RASSF9
ABCA12
RASGRF1
CTXND1
KLRF1
FGF18
NAP1L5
SPAG4
LRCH2
SLC9A7
BNIP3
FGFR2
RNF183
HACD4
TGFBR2
RNF182
LONRF1
RERG
INAVA
TMEM74B
TBX3
ADAMTS15
CYP51A1
AMOTL2
ST8SIA6
LRRC36
HHIPL2
CAMK2N1
SMKR1
FEZF1
BMP8B
FAM162B
IL20RA
PLCE1
SOX7
SCUBE1
APLNR
BDNF
GPER1
RCAN1
KCNK17
SCN7A
NFE2L3
GATA2
CCL14
ITM2A
GPIHBP1
MYZAP
SLC24A3
SCARF1
FOS
PLAGL1
EOGT
AOC3
LAMC3
JCAD
SERTM1
GPC5
SCARA3
GLDN
ADPRH
LSS
ACAD8
LSAMP
DENND2A
ARHGAP23
AGTR1
NOMO1
EIF4E3
XPR1
DNAJC12
HYAL1
DACH1
HRCT1
CRIM1
NR2F1
SMIM10
GRHL3
DLL4
RSPO1
ABCA8
NECTIN1
TOP1
CLEC1A
CCDC50
SGCA
B3GNT3
ZFP36
C1orf115
SNX22
FOSB
TAF1D
PRX
KRT15
SEC24D
PDE2A
TMEM164
P3H2
CYR61
EFNB2
PCDHGC3
STK39
ARC
RILPL2
GAB1
RASGEF1A
MSMO1
KANK2
FAM110B
KCNT2
CYP26B1
GIPC2
C6orf141
UPK3B
TSPAN9
LDB2
GABARAPL1
ZMIZ1
AGER
KLF10
AGTR2
SIDT2
COL6A5
ITGA1
FRY
COL13A1
SLC29A4
SYNPO
CDKN2B
KCNN4
PGM2L1
EMP2
GNAQ
SLC19A3
CPA3
ARHGAP24
EMCN
FAM167B
FAM167A
AHNAK
GJB2
SELP
NOTCH1
CYP27B1
LURAP1L
NCKAP5
KLF2
PPM1F
PODXL
SORBS3
NEK6
GRK5
MME
SRPK1
ACADL
SMG5
PPP1R15A
ANXA8
SEC14L1
HIGD1B
EGFL6
TMEM45B
MYCT1
SEC61A1
GATA6
SLC51B
CPOX
OTUD1
LHFPL6
IL1RL1
RBMS2
LPL
EDNRB
HAS1
MEX3A
MS4A15
AGTPBP1
PHKA1
CRYAB
SRD5A3
COL4A5
MYADM
IGSF9
GRAMD2B
NPNT
APOLD1
FAM107A
EFCC1
LAMA3
MAL
SLC6A4
THSD4
SOWAHB
SOX17
FAXC
FGFBP2
PPP2CB
CPB2
SELENOP
LEFTY2
SLCO4C1
KIAA1324L
PXDC1
TMEM178A
NXF3
ITLN1
PKIG
EHD2
MEIS1
TPBG
TSPAN7
ROR1
AHNAK2
CLEC3B
SPNS2
DUSP7
CYS1
ATP1B2
S100A3
STXBP6
MYH10
MT1M
RDX
RNF144B
FAT4
WWC2
JUN
ADAMTS8
TRAF4
CASS4
ZC4H2
SMTNL2
TDRKH
VSTM4
ELMO1
PLA2G4E
HGF
PITPNM2
GPRIN2
CA3
PRKCQ
GJB6
LPGAT1
PROS1
RGS17
CP
IQANK1
MIOX
ACSS3
JUND
CFD
MAPRE2
ATF3
ACKR1
MB
WNT11
ABI3BP
PLA2G3
CRMP1
ENO2
KCTD15
IQSEC1
SYNGR3
ARMCX1
MS4A2
EFNB1
COLGALT2
PCDH12
PLEK2
RGS5
SLIT3
AFAP1L1
SLC1A4
CAVIN1
KIAA0040
APH1B
SOBP
MSTO1
JPH1
VGLL3
RASGEF1B
SORT1
PAQR8
HMCN1
MAP3K3
SH3GL2
RASL12
RNF212
GPR4
SLCO2A1
FAM53B
KIF26A
SOCS3
SEMA6A
HECW2
FMO3
RHOB
BMP6
ERG
RHBDL2
NFATC1
PKDCC
CABLES2
PRKD1
ARNT2
CD93
ZDHHC9
EPCAM
MYH11
GPRC5D
FAM83A
PAK1
MYRF
LDLR
ANXA8L1
METTL7B
TWIST2
FGF2
GALNT14
RASSF3
PIP5K1B
DOCK4
ENG
ALG8
CRTAP
CGREF1
ALKAL2
KLF9
PTGDS
GIMAP8
FGFR4
ARAP3
GRASP
PTPN21
MCL1
PCDH17
SFRP5
ACP6
ETV4
FUT3
EPHB6
KLRG2
SLC35F2
PLEKHN1
FOLR3
ACY3
INPP1
APCDD1
GPM6A
B4GALNT4
CES1
GRHL1
SHANK3
HORMAD1
SLC1A1
WFS1
TMEM165
THRB
HS6ST2
CCDC102B
ADAM8
BEND7
USP28
IL3RA
SORBS1
SH3BP5
ABHD6
MFAP4
LEPR
DAB2IP
JPT2
NAA40
MSX1
FAM69A
HYAL2
XKR9
DBNDD1
CSF3R
ABTB2
STK31
PPP1R14D
WNT9A
STX2
ARHGEF15
GLB1L2
MVB12B
CFB
GSDMC
RADIL
TACC1
F10
ID4
NOS2
PTPRB
INKA1
CYGB
CDH6
CEACAM1
COX4I2
PAQR5
IRAK1
GALC
SH2D3C
NIM1K
FRMD3
SRD5A1
TNXB
ITPRID2
PGM5
TSPAN18
RAI2
EDN1
TPSB2
LEMD1
RUSC2
CNTN6
PPBP
SLC44A2
OGN
LPCAT3
NAP1L2
MCEMP1
PIK3R1
KRT80
CPNE7
SLC12A4
NTN4
SASH1
CCDC28B
CBLC
FUT8
TGFBR3
TMEM139
RAMP3
ID3
KANK3
NTRK2
LIPM
CSF3
FOXO1
REEP1
PHLDB2
ESPN
EPHX4
PAEP
ABCB1
HPS5
TMOD1
ARHGEF26
SIX4
PTPRH
SEMA5A
FCGR3B
FABP4
RANBP10
MARVELD3
MTMR10
DYSF
PCSK9
ZBTB47
GPA33
MATN2
GADD45B
DOK7
ZNF217
RBP4
IL33
BCAS4
ARHGEF10
MMRN2
NEBL
S1PR1
ZDHHC3
RXRG
SLC27A2
PDZD2
CA4
TUSC1
ADTRP
EGR3
ANKRD1
VLDLR
FOXO6
EMP1
TBX5
TMEM63C
CAVIN2
COL6A6
NES
POLR2H
CDC42EP2
CTNNAL1
SCD5
SLC18A2
SMAD9
LAMP3
EEF1A2
DNAJC22
CYYR1
FLT4
SGK1
LBH
MYOZ1
APBB2
DOCK6
KLF6
TEK
GALNT13
LYVE1
SLC39A11
ADM2
PDIA4
WASF3
RAPGEF4
ALDH18A1
IKBKE
TMPRSS4
FERMT1
CCNO
NET1
WISP2
ANGPTL1
GIPC3
NR4A2
CANT1
TMEM64
PECAM1
FILIP1
NECTIN4
P2RY1
SCN4B
RAB19
GJC2
SLC5A9
CDO1
ITPRIP
SOCS2
EML1
RHOV
PIEZO2
ADGRE1
NOP58
VMP1
RSPO2
FAM43A
CAB39L
APBA2
RTN4RL2
CALCRL
TJP1
CASKIN2
MAN1C1
DCAF12
CEACAM5
CAV2
HSH2D
ARHGEF37
NOTCH4
PDK4
ITGA8
LHFPL3
MYO1B
OSBPL1A
IQCN
ADGRL4
SYNDIG1L
BAIAP2L1
PHACTR1
MAMDC2
NDRG4
NHSL1
AARD
HDC
TCF21
COLEC12
VEPH1
FOXF1
PCSK5
ACVRL1
WIF1
GFOD1
RIN2
VWF
C1QTNF7
CLCN4
PDLIM2
CLEC14A
PENK
EEF1AKMT3
CD300LG
PLPP2
HOXA4
F2RL3
MLC1
GNG11
CRTAC1
CD2AP
ZBTB16
TOX2
PID1
SSTR1
NKD1
ICAM2
ATIC
PEAK1
PDE5A
SOX18
AADAC
ERFE
CXorf36
FRAS1
TIGD1
MYO1C
SELE
INSIG1
HHIP
SPOCK2
CXCL3
PCYOX1
WDR86
GAD1
GALNT6
HSPA12B
FAM57A
FAM173B
HTR3A
PKIA
RIPOR1
TLN1
FAXDC2
PDGFB
TMEM246
ITPKA
CAT
MMP19
BMP5
CAV1
RHOJ
CHPT1
MGAT3
COPG1
FAM90A1
BTNL9
BMPER
P2RY6
UACA
SLFN13
THBD
GPX3
KCNJ5
HEY1
ANKS1A
C8B
SESN1
BCHE
VASH1
EFEMP1
ST6GALNAC5
WWTR1
ZNF106
UMODL1
SLIT2
LTBP4
BMP2
EGFL7
KISS1R
GALNT7
AOX1
PEAR1
STX1A
PAPSS2
UNC5CL
FAM171A1
NKD2
MAFF
TNS1
AATK
DNASE2B
NGEF
CCDC69
MAB21L4
SULT1C4
NR4A1
ZFP36L2
AMOTL1
C7
EPRS
CFP
TCEAL2
ADRA2C
CLCF1
DUSP1
MFAP3L
TTLL7
SRPK3
PLAC9
DENND3
TNFAIP8L3
TGFB2
NDN
CADM1
WFDC10B
MDK
EPAS1
EFNA5
MAPK4
C11orf96
STOM
CLDN5
DEPTOR
FUT2
SYNM
H1F0
SEMA3G
RGCC
GTF2IRD1
PI16
RBMS3
CADM3
ANOS1
HYOU1
INMT
TGM1
MMRN1
RCC1
PCDHGB7
PLA2G2A
CPT1A
ETV6
HINT3
EPN3
FAM189A2
TMEM79
SLC25A25
LRRFIP1
BCL6B
CD36
PCP4
TTC28
INKA2
XDH
STT3A
ANXA3
FRMD4B
EPHA10
EID1
TFPI2
VSIG10
NR2F2
TINCR
PLCXD3
TMEM62
TMEM35A
SLC43A2
ADRB2
EXOC3L1
SBDS
FOXRED1
SIX1
NARF
ARL15
MCC
ACAA2
EGR1
LGALSL
KL
KLB
FZD5
WFDC3
TLCD1
TMEM204
TNFRSF21
HPCAL1
FABP5
APBB1
CDKN1C
ABCC3
C14orf132
HIF3A
PARD3B
GPC3
HNF4G
TMEM100
RNF128
CARD6
TUBB2A
SPART
C11orf80
FEZ1
SRPX
GOLGA7B
ADGRL2
CNTD2
NDRG2
IL6
STAC
CORO2B
CXCL2
TMTC1
PLK2
ECSCR
ARHGAP31
ESAM
RTKN2
NEO1
CD34
CHRDL1
DNASE1L3
NPR3
ETS2
MCIDAS
