# Supplementary material for: Low expression of CHRDL1 and SPARCL1 predicts poor prognosis of lung adenocarcinoma based on comprehensive analysis and immunohistochemical validation
Source: Cancer Cell Int. 2021 May 12;21:259. doi: 10.1186/s12935-021-01933-9 (PMC8117659; doi:10.1186/s12935-021-01933-9)
Supplement: Supplementary file 9 — Additional file 9: Table S7. The intersection of genes among the two lists of differentially expressed genes (DEGs) and the two lists of co-expression genes. [file 12935_2021_1933_MOESM9_ESM.xls]

Gene symbol
AADAC
ABCA8
ABCB1
ABCC3
ABCG2
ABHD6
ABI3BP
ABLIM3
ACADL
ACVRL1
ADAM8
ADAMTS1
ADAMTS8
ADAMTSL3
ADCY4
ADH1B
ADRB2
AFF3
AGER
AGTR1
AHNAK
ALDH18A1
ALDH1A2
ANGPT1
ANKRD1
ANKRD22
ANKRD29
ANXA3
ANXA8
ANXA8L1
AOC3
AOX1
APCDD1
APLN
ARC
ARHGEF15
ARMCX1
ATIC
BAIAP2L1
BCHE
BCL6B
BMP6
BMPR2
BTNL9
C14orf132
C1QTNF7
C1orf115
C2
C7
C8B
CA2
CA3
CA4
CA9
CALCRL
CASQ2
CAT
CAV1
CAV2
CBLC
CCDC69
CCL14
CCL23
CD300LG
CD36
CDC42EP2
CDH5
CDKN1C
CDO1
CEACAM1
CES1
CFB
CFD
CHI3L2
CHPT1
CHRDL1
CLDN11
CLDN18
CLDN5
CLEC14A
CLEC1A
CLEC3B
CLIC5
COL13A1
COL4A5
COLEC12
CORO2B
COX4I2
COX7A1
CP
CPA3
CPB2
CRABP2
CRIM1
CRTAC1
CRYAB
CSF3R
CTNNAL1
CTSG
CXCL2
CYGB
CYP27B1
CYR61
CYYR1
DACH1
DBNDD1
DENND2A
DENND3
DES
DKK2
DLL1
DNAJB4
DNAJC12
DNASE1L3
DNASE2B
DUSP1
EDNRB
EEF1A2
EFEMP1
EFNB2
EGFL6
EGFL7
EGR1
EMCN
EML1
EMP1
ENG
EPAS1
EPN3
ESAM
ESPN
ETV4
F10
FABP4
FABP5
FAM107A
FAM43A
FAM83A
FBLN5
FCGR3B
FCN3
FEZ1
FGD5
FGF2
FGFR4
FHL1
FHL5
FMO2
FMO3
FOLR3
FOS
FOSB
FOXF1
FOXF2
FRMD3
FRY
FUT2
FUT3
FXYD1
FXYD6
FZD4
GABARAPL1
GAD1
GADD45B
GALNT6
GAS6
GATA2
GDF10
GFOD1
GIMAP8
GJA4
GJB2
GLDN
GNG11
GPA33
GPC3
GPD1
GPM6A
GPM6B
GPR4
GPX3
GRASP
GRK5
GSTM5
H1F0
HBA2
HBB
HBEGF
HEG1
HEY1
HHIP
HIGD1B
HMGB3
HNF4G
HOXA4
HOXA5
HS6ST2
HSH2D
HSPA12B
HSPB6
HSPB8
HTR3A
HYAL1
HYOU1
ICAM2
ID1
ID3
ID4
IGSF10
IGSF9
IL1RL1
IL33
IL3RA
IL6
IRAK1
ITLN1
ITLN2
ITM2A
ITPKA
JAM2
JUN
KCNJ8
KCNK3
KCNN4
KCNQ3
KCNT2
KDELR3
KIAA1324L
KISS1R
KL
KLF13
KLF2
KLF4
KLF6
KLF9
KLRF1
KRT15
KRT4
LAMC3
LAMP3
LDB2
LDLR
LEFTY2
LEMD1
LEPR
LGI3
LIFR
LIMK1
LIMS2
LMO2
LPL
LRCH2
LRRC32
LRRN3
LSAMP
LTBP4
LYPD1
MAL
MAMDC2
MANEAL
MAP3K8
MAP7D2
MAPK4
MARCKSL1
MARVELD3
MATN2
MCEMP1
MDK
MEIS1
METTL7B
MFAP4
MMRN1
MMRN2
MS4A2
MSX1
MT1A
MT1M
MUC20
MYADM
MYCT1
MYH10
MYH11
NAP1L5
NARF
NDN
NDRG2
NDST1
NES
NGEF
NKD2
NOTCH1
NOTCH4
NPNT
NR4A1
NR4A2
NRN1
NTN4
NXPH3
OCIAD2
OGN
OLFML2A
OTUD1
P2RY6
PAPSS2
PAQR5
PC
PCOLCE2
PCP4
PCSK9
PDE2A
PDIA4
PDK4
PEAR1
PECAM1
PENK
PGM2L1
PGM5
PHACTR1
PHACTR2
PHKA1
PHLDA2
PHLDB2
PI16
PKIA
PKIG
PKNOX2
PLA2G3
PLAC9
PLCE1
PLCXD3
PLEK2
PLEKHG6
PLSCR4
PPBP
PPM1F
PPP1R14A
PPP1R14D
PPP1R15A
PRG4
PRKCE
PRKCH
PRKD1
PROM2
PROS1
PRRG1
PRX
PTGDS
PTGES
PTPN21
PTPRB
PTPRH
PTPRM
PYCR1
RAI2
RAMP2
RAMP3
RAPGEF4
RASAL1
RASIP1
RASL12
RBMS3
RBP4
RCC1
REEP1
RERG
RETN
RGS17
RGS5
RHOJ
RNF122
ROBO4
ROR1
RSPO1
RSPO2
S100A3
SASH1
SCAMP5
SCARA3
SCARA5
SCN4B
SCN7A
SEC14L1
SELE
SELP
SEMA3B
SEMA3G
SEMA5A
SEMA6A
SERINC1
SESN1
SH2D3C
SH3GL2
SHANK3
SIX1
SIX4
SLC19A3
SLC1A1
SLC22A18AS
SLC24A3
SLC29A4
SLC35F2
SLC39A11
SLC39A8
SLC6A4
SLC9A7
SLCO2A1
SLIT2
SLIT3
SMAD6
SNCA
SNRK
SOCS2
SOCS3
SOSTDC1
SOX17
SOX18
SOX7
SPAG4
SPARCL1
SPOCK2
SPP1
SPTBN1
SPTBN2
SRD5A1
SRPK1
SRPX
SSTR1
ST6GALNAC5
STAC
STARD8
STK32A
STK39
STOM
STX1A
STXBP6
SYT12
TACC1
TBX3
TBX4
TCEAL2
TCF21
TEK
TGFBR2
TGFBR3
TGM1
THBD
THSD1
TIE1
TLCD1
TMEM100
TMEM45B
TMEM79
TMEM88
TMOD1
TMPRSS4
TNFAIP8L3
TNFRSF21
TNNC1
TPSAB1
TRAP1
TSPAN12
TSPAN7
TTLL7
UNC5CL
UPK3B
VASH1
VEPH1
VGLL3
VIPR1
VWF
WASF3
WFDC1
WFDC10B
WFDC3
WFS1
WIF1
WISP2
WNT3
WNT3A
WNT7A
WWC2
XDH
XPR1
ZFP36
ZNF239
ZNF331
